# Supplementary material for: Polarization of beliefs as a consequence of the COVID-19 pandemic: The case of Spain
Source: PLoS One. 2021 Jul 13;16(7):e0254511. doi: 10.1371/journal.pone.0254511 (PMC8277027; doi:10.1371/journal.pone.0254511)
Supplement: S1 Datasets — Stata and csv files are provided. Weighted data (after iterative proportional fitting) are also included. (ZIP) [file pone.0254511.s002.zip]

Archive with 10 entries (10 files):
- main_dataset_with_weights.dta
- longitudinal_dataset.csv
- longitudinal_dataset.dta
- longitudinal_dataset_difference_in_agreement.csv
- longitudinal_dataset_difference_in_agreement.dta
- longitudinal_dataset_increment_in_agreement.csv
- longitudinal_dataset_increment_in_agreement.dta
- main_dataset.csv
- main_dataset.dta
- main_dataset_weighted.csv
