# Supplementary material for: Polarization of beliefs as a consequence of the COVID-19 pandemic: The case of Spain
Source: PLoS One. 2021 Jul 13;16(7):e0254511. doi: 10.1371/journal.pone.0254511 (PMC8277027; doi:10.1371/journal.pone.0254511)
Supplement: S1 Datasets — Stata and csv files are provided. Weighted data (after iterative proportional fitting) are also included. (ZIP) [file pone.0254511.s002.zip › longitudinal_dataset.csv]

subject	response1	response2	response3	response4	response5	response6	response7	response8	response9	response10	response11	response12	sex	age	civil	politics	covid_sick	covid_dead	right_voter	wave	single	older
1	5	5	5	5	5	5	1	1	1	1	1	1	Male	18-30	Single	Right voter	Yes	No	Yes	outbreak	Yes	No
2	4	5	4	3	4	3	1	1	1	5	2	2	Female	18-30	Single	Right voter	No	No	Yes	outbreak	Yes	No
3	1	1	3	1	4	4	1	1	1	1	2	2	Female	18-30	Single	Right voter	No	No	Yes	outbreak	Yes	No
4	4	4	4	2	4	5	1	1	1	1	2	2	Female	31-40	Married	Left voter	No	No	No	outbreak	No	No
5	2	2	5	4	4	5	1	4	1	1	4	1	Female	18-30	Single	Right voter	Yes	No	Yes	outbreak	Yes	No
6	3	5	5	4	5	4	1	1	1	2	2	1	Male	18-30	Single	Right voter	No	No	Yes	outbreak	Yes	No
7	1	1	2	1	5	5	5	5	1	1	5	5	Male	18-30	Single	Left voter	No	No	No	outbreak	Yes	No
8	3	5	4	3	5	4	1	1	2	4	2	2	Male	18-30	Single	Right voter	No	No	Yes	outbreak	Yes	No
9	1	5	4	1	4	5	1	1	1	1	1	1	Male	41-50	Married	Left voter	Yes	No	No	outbreak	No	Yes
10	4	3	4	3	4	2	1	5	1	1	2	3	Female	18-30	Single	Left voter	No	No	No	outbreak	Yes	No
11	4	2	4	3	2	4	2	4	2	4	2	2	Male	51-60	Single	Right voter	Yes	No	Yes	outbreak	Yes	Yes
12	4	5	3	4	5	5	1	1	1	1	1	1	Female	+60	Married	Right voter	No	No	Yes	outbreak	No	Yes
13	1	5	4	1	5	4	1	2	1	4	2	2	Male	41-50	Married	Right voter	No	No	Yes	outbreak	No	Yes
14	1	5	4	2	4	4	1	1	1	1	2	2	Female	31-40	Married	Right voter	No	No	Yes	outbreak	No	No
15	3	5	4	3	2	4	1	1	1	4	2	2	Male	41-50	Married	Left voter	Yes	No	No	outbreak	No	Yes
16	2	5	4	2	5	1	1	1	1	1	2	2	Male	+60	Married	Left voter	Yes	No	No	outbreak	No	Yes
17	2	5	5	4	4	4	2	1	1	4	2	4	Female	31-40	Married	Right voter	No	No	Yes	outbreak	No	No
18	3	2	4	3	5	4	1	2	1	4	1	2	Female	41-50	Married	Right voter	No	No	Yes	outbreak	No	Yes
19	4	5	5	4	5	5	1	1	1	1	2	3	Female	18-30	Single	Right voter	Yes	No	Yes	outbreak	Yes	No
20	4	5	3	1	5	2	1	1	1	1	3	1	Male	31-40	Single	Left voter	Yes	No	No	outbreak	Yes	No
21	4	3	4	4	4	4	1	1	1	4	2	3	Male	18-30	Single	Right voter	Yes	No	Yes	outbreak	Yes	No
22	4	1	4	3	1	4	1	5	1	1	3	1	Male	31-40	Single	Right voter	No	No	Yes	outbreak	Yes	No
23	4	4	3	5	5	5	1	4	1	1	3	4	Male	41-50	Married	Right voter	No	No	Yes	outbreak	No	Yes
24	2	5	5	1	4	2	1	3	2	1	1	2	Male	41-50	Married	Left voter	No	No	No	outbreak	No	Yes
25	5	5	5	2	5	3	1	1	1	2	2	1	Male	41-50	Single	Right voter	Yes	No	Yes	outbreak	Yes	Yes
26	3	3	5	2	4	5	1	3	1	1	2	1	Male	41-50	Single	Right voter	No	No	Yes	outbreak	Yes	Yes
27	2	5	5	3	5	2	1	1	1	4	2	4	Female	51-60	Single	Right voter	No	No	Yes	outbreak	Yes	Yes
28	2	5	3	4	5	3	1	1	1	3	1	1	Female	41-50	Married	Left voter	Yes	No	No	outbreak	No	Yes
29	2	2	4	2	4	2	2	4	2	1	3	1	Male	41-50	Married	Right voter	No	No	Yes	outbreak	No	Yes
30	2	1	4	3	4	5	1	5	1	2	1	1	Male	41-50	Divorced	Left voter	No	No	No	outbreak		Yes
31	2	5	4	2	4	5	1	1	1	1	1	1	Male	41-50	Married	Right voter	No	No	Yes	outbreak	No	Yes
32	3	2	4	2	4	4	1	4	1	1	2	1	Male	41-50	Married	Right voter	Yes	No	Yes	outbreak	No	Yes
33	4	5	4	4	5	4	1	1	1	1	2	3	Male	31-40	Married	Right voter	Yes	No	Yes	outbreak	No	No
34	3	5	3	2	5	4	1	1	1	1	2	2	Male	31-40	Married	Right voter	No	No	Yes	outbreak	No	No
35	4	5	4	4	5	4	1	1	1	4	2	1	Female	41-50	Married	Right voter	Yes	No	Yes	outbreak	No	Yes
36	4	5	5	1	2	5	1	2	1	1	1	2	Male	31-40	Married	Right voter	Yes	No	Yes	outbreak	No	No
37	4	4	4	4	4	5	1	1	1	4	2	1	Female	+60	Married	Right voter	Yes	No	Yes	outbreak	No	Yes
38	1	3	4	2	5	4	1	1	1	1	1	1	Female	41-50	Married	Right voter	No	No	Yes	outbreak	No	Yes
39	5	4	4	4	5	3	2	2	1	2	4	3	Male	31-40	Married	Right voter	No	No	Yes	outbreak	No	No
40	4	5	5	2	5	5	1	1	1	1	2	1	Female	31-40	Married	Right voter	Yes	No	Yes	outbreak	No	No
41	2	1	4	2	5	4	1	3	2	2	2	2	Male	+60	Married	Left voter	No	No	No	outbreak	No	Yes
42	4	4	4	1	4	3	1	5	5	1	1	4	Female	41-50	Married	Left voter	No	No	No	outbreak	No	Yes
43	1	5	5	1	5	2	1	1	1	1	5	1	Male	41-50	Married	Right voter	No	No	Yes	outbreak	No	Yes
44	4	5	4	2	5	5	1	1	1	3	2	2	Female	51-60	Married	Right voter	Yes	No	Yes	outbreak	No	Yes
45	2	2	4	4	2	2	1	5	5	1	2	2	Female	18-30	Single	Right voter	Yes	No	Yes	outbreak	Yes	No
46	2	2	4	3	5	4	1	1	1	1	4	3	Male	31-40	Married	Right voter	Yes	No	Yes	outbreak	No	No
47	4	1	3	2	5	5	1	5	1	1	1	1	Female	31-40	Married	Left voter	No	No	No	outbreak	No	No
48	2	5	4	1	5	3	2	1	1	3	2	2	Female	41-50	Married	Other	No	No	No	outbreak	No	Yes
49	3	4	5	2	5	5	1	1	2	2	2	2	Female	41-50	Married	Left voter	No	No	No	outbreak	No	Yes
50	4	2	5	4	5	4	1	3	1	1	2	2	Male	+60	Married	Other	Yes	No	No	outbreak	No	Yes
51	2	4	4	2	3	2	5	1	1	1	2	1	Female	31-40	Married	Right voter	No	No	Yes	outbreak	No	No
52	3	4	5	5	3	4	1	2	1	1	2	3	Male	18-30	Single	Right voter	No	No	Yes	outbreak	Yes	No
53	4	4	4	4	5	5	1	3	1	4	2	2	Male	51-60	Married	Right voter	Yes	No	Yes	outbreak	No	Yes
54	3	5	3	1	5	4	1	1	1	1	2	2	Female	31-40	Single	Other	No	No	No	outbreak	Yes	No
55	2	5	3	2	4	2	1	1	2	1	2	2	Female	41-50	Domestic partner	Left voter	No	No	No	outbreak	No	Yes
56	3	5	5	2	5	2	1	3	1	1	5	3	Male	+60	Single	Left voter	No	No	No	outbreak	Yes	Yes
57	2	4	4	2	4	3	1	5	1	4	1	2	Female	51-60	Married	Other	No	No	No	outbreak	No	Yes
58	5	5	3	4	5	2	1	1	1	1	1	1	Female	+60	Widowed	Other	No	No	No	outbreak		Yes
59	4	4	4	4	4	5	1	1	1	1	1	5	Female	41-50	Married	Right voter	Yes	No	Yes	outbreak	No	Yes
60	2	5	5	1	5	5	1	1	1	4	1	1	Male	41-50	Married	Right voter	No	No	Yes	outbreak	No	Yes
61	4	2	5	5	5	3	4	5	1	3	3	5	Female	41-50	Married	Other	No	No	No	outbreak	No	Yes
62	2	2	2	2	2	2	4	2	2	2	2	2	Female	+60	Married	Other	Yes	No	No	outbreak	No	Yes
63	4	3	4	4	4	3	1	1	1	1	2	2	Female	31-40	Single	Right voter	No	No	Yes	outbreak	Yes	No
64	2	2	4	4	4	4	5	3	1	2	2	2	Male	+60	Married	Left voter	No	No	No	outbreak	No	Yes
65	3	5	4	4	5	4	1	1	1	2	2	2	Male	18-30	Single	Other	No	No	No	outbreak	Yes	No
66	3	4	4	2	5	3	2	3	2	3	2	2	Male	41-50	Married	Right voter	No	No	Yes	outbreak	No	Yes
67	5	5	3	3	4	4	1	1	2	2	2	3	Female	18-30	Married	Right voter	Yes	No	Yes	outbreak	No	No
68	3	2	4	2	4	3	1	3	2	2	2	2	Female	31-40	Single	Other	No	No	No	outbreak	Yes	No
69	3	4	4	2	4	4	1	5	1	1	3	3	Male	18-30	Single	Other	No	No	No	outbreak	Yes	No
70	3	5	5	1	5	5	1	1	1	1	1	3	Female	18-30	Single	Other	No	No	No	outbreak	Yes	No
71	4	2	4	2	1	3	3	4	2	4	2	4	Male	41-50	Married	Left voter	No	No	No	outbreak	No	Yes
72	3	1	4	3	5	4	1	5	1	1	1	1	Female	41-50	Married	Right voter	Yes	No	Yes	outbreak	No	Yes
73	2	5	4	4	4	4	1	1	1	2	2	3	Female	18-30	Single	Right voter	Yes	No	Yes	outbreak	Yes	No
74	5	2	5	1	4	5	1	5	1	2	4	1	Female	18-30	Single	Left voter	Yes	No	No	outbreak	Yes	No
75	3	5	5	2	4	3	5	5	5	3	3	4	Female	18-30	Single	Left voter	No	No	No	outbreak	Yes	No
76	3	5	4	4	5	4	1	1	1	2	2	2	Female	18-30	Single	Right voter	Yes	No	Yes	outbreak	Yes	No
77	4	1	5	4	3	4	1	5	1	4	2	2	Male	18-30	Single	Right voter	No	No	Yes	outbreak	Yes	No
78	4	5	5	1	5	2	1	1	1	1	2	2	Male	31-40	Single	Right voter	Yes	No	Yes	outbreak	Yes	No
79	2	2	5	4	4	5	1	5	1	1	2	3	Female	18-30	Single	Left voter	No	No	No	outbreak	Yes	No
80	4	1	5	2	4	4	1	1	1	4	2	4	Female	51-60	Married	Right voter	Yes	No	Yes	outbreak	No	Yes
81	4	4	1	2	1	2	1	3	1	1	2	2	Male	18-30	Single	Other	No	No	No	outbreak	Yes	No
82	4	4	4	4	4	4	2	3	1	1	2	4	Female	51-60	Married	Right voter	No	No	Yes	outbreak	No	Yes
83	2	2	4	4	2	4	2	4	2	2	4	2	Male	51-60	Married	Right voter	Yes	No	Yes	outbreak	No	Yes
84	2	2	5	2	4	5	1	3	4	1	5	3	Female	18-30	Single	Right voter	Yes	No	Yes	outbreak	Yes	No
85	1	2	4	1	4	4	1	5	2	1	2	2	Male	41-50	Married	Right voter	No	No	Yes	outbreak	No	Yes
86	3	2	4	3	4	4	4	4	1	3	3	3	Male	18-30	Single	Left voter	Yes	No	No	outbreak	Yes	No
87	3	1	4	2	5	5	1	5	1	1	2	3	Female	18-30	Single	Left voter	Yes	No	No	outbreak	Yes	No
88	2	1	3	3	1	5	3	2	1	1	4	1	Male	18-30	Single	Right voter	No	No	Yes	outbreak	Yes	No
89	3	5	5	2	5	1	1	1	1	1	4	2	Female	18-30	Single	Right voter	Yes	No	Yes	outbreak	Yes	No
90	4	2	4	2	4	4	2	3	1	2	2	3	Female	51-60	Married	Left voter	No	No	No	outbreak	No	Yes
91	3	2	4	4	4	4	1	3	2	2	2	3	Female	51-60	Married	Right voter	Yes	No	Yes	outbreak	No	Yes
92	4	5	4	1	5	3	5	5	1	1	5	5	Female	18-30	Single	Right voter	Yes	No	Yes	outbreak	Yes	No
93	4	3	4	3	4	2	1	5	1	1	2	2	Female	18-30	Single	Right voter	No	No	Yes	outbreak	Yes	No
94	2	2	4	2	4	4	1	3	1	1	4	2	Female	18-30	Single	Right voter	No	No	Yes	outbreak	Yes	No
95	3	3	4	1	3	2	1	3	2	1	2	5	Female	18-30	Domestic partner	Left voter	No	No	No	outbreak	No	No
96	3	5	3	3	5	4	1	1	1	3	2	2	Female	31-40	Married	Right voter	No	No	Yes	outbreak	No	No
97	4	5	4	4	3	5	1	1	1	2	4	2	Male	18-30	Single	Right voter	No	No	Yes	outbreak	Yes	No
1	1	2	5	1	3	5	1	4	2	1	2	1	Male	18-30	Single	Right voter	Yes	Yes	Yes	de-escalation	Yes	No
2	4	5	4	3	4	4	1	1	1	1	2	2	Female	18-30	Single	Right voter	No	No	Yes	de-escalation	Yes	No
3	1	3	5	1	2	3	1	3	1	1	5	3	Female	18-30	Single	Right voter	No	No	Yes	de-escalation	Yes	No
4	3	2	4	3	4	4	5	1	4	3	2	2	Female	31-40	Married	Left voter	No	No	No	de-escalation	No	No
5	1	2	4	2	4	4	1	4	2	1	3	2	Female	18-30	Single	Right voter	No	No	Yes	de-escalation	Yes	No
6	1	2	4	1	5	2	5	5	3	3	5	5	Male	18-30	Single	Right voter	No	No	Yes	de-escalation	Yes	No
7	1	2	4	3	5	1	1	5	1	1	1	1	Male	18-30	Single	Left voter	No	No	No	de-escalation	Yes	No
8	2	1	4	2	2	3	2	4	2	2	2	2	Male	18-30	Single	Right voter	No	No	Yes	de-escalation	Yes	No
9	2	5	5	1	4	4	1	1	1	1	2	3	Male	41-50	Married	Left voter	No	No	No	de-escalation	No	Yes
10	4	3	4	3	3	2	1	4	1	1	2	3	Female	18-30	Single	Left voter	Yes	No	No	de-escalation	Yes	No
11	3	5	4	4	5	4	2	1	1	3	2	2	Male	51-60	Single	Right voter	No	No	Yes	de-escalation	Yes	Yes
12	4	5	3	1	5	4	1	1	1	1	4	1	Female	+60	Married	Right voter	Yes	No	Yes	de-escalation	No	Yes
13	1	5	4	1	4	4	1	1	1	1	2	2	Male	41-50	Married	Right voter	Yes	No	Yes	de-escalation	No	Yes
14	2	5	4	1	4	4	1	1	1	4	2	2	Female	31-40	Married	Right voter	Yes	No	Yes	de-escalation	No	No
15	3	1	5	2	5	5	1	5	1	3	5	1	Male	41-50	Married	Left voter	No	No	No	de-escalation	No	Yes
16	2	5	4	2	5	1	1	1	1	1	2	2	Male	+60	Married	Left voter	Yes	No	No	de-escalation	No	Yes
17	4	5	3	2	5	5	1	1	3	1	2	2	Female	31-40	Married	Right voter	No	Yes	Yes	de-escalation	No	No
18	2	4	4	2	2	3	2	3	2	1	2	2	Female	41-50	Married	Right voter	No	No	Yes	de-escalation	No	Yes
19	2	2	5	3	2	5	1	4	1	1	3	3	Female	18-30	Single	Right voter	No	No	Yes	de-escalation	Yes	No
20	3	4	4	3	2	3	1	2	1	3	2	2	Male	31-40	Single	Left voter	No	No	No	de-escalation	Yes	No
21	4	5	4	1	5	5	1	1	1	1	4	4	Male	18-30	Single	Right voter	No	No	Yes	de-escalation	Yes	No
22	3	2	3	2	2	3	2	2	1	2	2	2	Male	31-40	Single	Right voter	Yes	No	Yes	de-escalation	Yes	No
23	2	2	4	2	4	2	2	4	2	2	4	1	Male	41-50	Married	Right voter	No	No	Yes	de-escalation	No	Yes
24	3	2	4	1	4	5	5	5	1	1	2	2	Male	41-50	Married	Left voter	Yes	Yes	No	de-escalation	No	Yes
25	3	5	5	2	5	2	1	1	1	2	2	1	Male	41-50	Single	Right voter	Yes	No	Yes	de-escalation	Yes	Yes
26	2	5	4	2	5	2	1	1	1	2	3	2	Male	41-50	Single	Right voter	No	No	Yes	de-escalation	Yes	Yes
27	3	4	3	2	4	3	1	1	1	1	4	1	Female	51-60	Single	Right voter	No	No	Yes	de-escalation	Yes	Yes
28	4	2	4	3	4	4	1	3	1	1	2	2	Female	41-50	Married	Left voter	No	No	No	de-escalation	No	Yes
29	2	5	3	5	5	1	1	1	1	1	1	1	Male	41-50	Married	Right voter	No	No	Yes	de-escalation	No	Yes
30	2	2	4	2	2	2	1	4	1	1	2	2	Male	41-50	Divorced	Left voter	Yes	No	No	de-escalation		Yes
31	2	5	3	2	4	2	1	1	2	1	2	2	Male	41-50	Married	Right voter	No	No	Yes	de-escalation	No	Yes
32	3	5	3	2	5	3	1	1	1	3	2	3	Male	41-50	Married	Right voter	Yes	Yes	Yes	de-escalation	No	Yes
33	3	4	4	4	2	2	1	2	1	2	2	2	Male	31-40	Married	Right voter	No	No	Yes	de-escalation	No	No
34	4	5	4	2	5	3	5	5	4	2	3	2	Male	31-40	Married	Right voter	No	No	Yes	de-escalation	No	No
35	4	5	3	4	4	5	1	1	1	3	1	3	Female	41-50	Married	Right voter	No	No	Yes	de-escalation	No	Yes
36	1	5	3	1	5	5	1	1	1	1	3	1	Male	31-40	Married	Right voter	Yes	No	Yes	de-escalation	No	No
37	2	4	4	2	4	4	2	1	1	1	4	2	Female	+60	Married	Right voter	No	No	Yes	de-escalation	No	Yes
38	3	5	5	2	4	2	5	1	1	2	2	3	Female	41-50	Married	Right voter	Yes	No	Yes	de-escalation	No	Yes
39	3	5	4	2	5	2	1	1	1	2	2	3	Male	31-40	Married	Right voter	No	No	Yes	de-escalation	No	No
40	4	5	5	2	4	4	1	1	1	1	3	1	Female	31-40	Married	Right voter	Yes	No	Yes	de-escalation	No	No
41	4	2	4	2	4	4	1	4	2	2	2	2	Male	+60	Married	Left voter	No	No	No	de-escalation	No	Yes
42	3	3	5	4	4	4	2	3	1	2	1	2	Female	41-50	Married	Left voter	Yes	No	No	de-escalation	No	Yes
43	2	5	4	2	4	2	1	1	1	1	4	2	Male	41-50	Married	Right voter	Yes	No	Yes	de-escalation	No	Yes
44	3	3	5	1	5	5	2	1	2	1	1	1	Female	51-60	Married	Right voter	Yes	Yes	Yes	de-escalation	No	Yes
45	2	5	4	3	5	4	1	1	1	2	2	2	Female	18-30	Single	Right voter	No	No	Yes	de-escalation	Yes	No
46	4	5	4	5	4	4	1	1	1	3	3	1	Male	31-40	Married	Right voter	No	No	Yes	de-escalation	No	No
47	4	5	3	1	5	5	1	1	1	1	4	2	Female	31-40	Married	Left voter	Yes	No	No	de-escalation	No	No
48	4	4	5	2	2	4	5	4	1	4	2	2	Female	41-50	Married	Other	No	No	No	de-escalation	No	Yes
49	4	2	4	4	4	4	2	4	2	2	2	2	Female	41-50	Married	Left voter	Yes	No	No	de-escalation	No	Yes
50	2	5	4	5	5	1	1	1	1	1	2	2	Male	+60	Married	Other	No	No	No	de-escalation	No	Yes
51	4	4	4	2	4	1	1	1	1	2	2	3	Female	31-40	Married	Right voter	No	No	Yes	de-escalation	No	No
52	4	3	5	2	2	4	2	3	1	1	2	3	Male	18-30	Single	Right voter	No	No	Yes	de-escalation	Yes	No
53	1	5	3	1	5	3	1	1	1	3	2	2	Male	51-60	Married	Right voter	No	No	Yes	de-escalation	No	Yes
54	2	2	2	3	2	4	5	5	1	2	3	2	Female	31-40	Single	Other	No	No	No	de-escalation	Yes	No
55	1	5	1	2	2	2	1	1	1	1	1	5	Female	41-50	Domestic partner	Left voter	Yes	No	No	de-escalation	No	Yes
56	2	4	4	4	4	4	1	2	1	1	2	2	Male	+60	Single	Left voter	No	No	No	de-escalation	Yes	Yes
57	4	4	4	2	3	2	1	3	2	2	2	4	Female	51-60	Married	Other	No	No	No	de-escalation	No	Yes
58	3	2	3	2	3	3	1	3	3	1	2	3	Female	+60	Widowed	Other	Yes	No	No	de-escalation		Yes
59	3	5	4	2	4	4	1	4	1	2	1	4	Female	41-50	Married	Right voter	No	No	Yes	de-escalation	No	Yes
60	4	5	5	2	5	5	1	1	1	1	1	2	Male	41-50	Married	Right voter	No	No	Yes	de-escalation	No	Yes
61	3	4	3	2	4	3	1	2	2	2	2	3	Female	41-50	Married	Other	No	No	No	de-escalation	No	Yes
62	4	5	4	1	5	3	1	1	1	1	1	2	Female	+60	Married	Other	No	No	No	de-escalation	No	Yes
63	2	5	3	1	4	2	1	1	3	1	3	2	Female	31-40	Single	Right voter	Yes	No	Yes	de-escalation	Yes	No
64	2	2	4	1	4	5	1	1	1	5	1	1	Male	+60	Married	Left voter	Yes	No	No	de-escalation	No	Yes
65	4	2	4	3	4	4	1	4	3	2	3	2	Male	18-30	Single	Other	No	No	No	de-escalation	Yes	No
66	1	4	4	2	4	3	2	3	2	2	2	2	Male	41-50	Married	Right voter	No	No	Yes	de-escalation	No	Yes
67	4	5	3	1	4	3	1	1	2	1	2	1	Female	18-30	Married	Right voter	No	No	Yes	de-escalation	No	No
68	4	3	4	4	4	4	1	3	1	2	2	2	Female	31-40	Single	Other	No	No	No	de-escalation	Yes	No
69	4	3	5	3	2	4	1	3	1	1	4	3	Male	18-30	Single	Other	No	No	No	de-escalation	Yes	No
70	2	1	4	2	5	4	1	5	1	1	2	2	Female	18-30	Single	Other	No	No	No	de-escalation	Yes	No
71	4	2	4	2	2	3	2	4	2	2	2	4	Male	41-50	Married	Left voter	No	No	No	de-escalation	No	Yes
72	4	5	4	1	5	4	1	1	3	1	2	2	Female	41-50	Married	Right voter	No	No	Yes	de-escalation	No	Yes
73	2	5	3	2	5	4	1	1	1	2	2	1	Female	18-30	Single	Right voter	No	No	Yes	de-escalation	Yes	No
74	4	2	4	2	2	4	1	4	1	1	2	5	Female	18-30	Single	Left voter	No	No	No	de-escalation	Yes	No
75	1	1	4	4	1	5	1	5	1	1	2	3	Female	18-30	Single	Left voter	No	No	No	de-escalation	Yes	No
76	4	4	4	2	5	5	1	1	1	1	3	4	Female	18-30	Single	Right voter	No	No	Yes	de-escalation	Yes	No
77	3	1	5	2	4	4	1	5	1	1	2	2	Male	18-30	Single	Right voter	No	No	Yes	de-escalation	Yes	No
78	4	2	5	4	2	2	1	2	1	2	1	2	Male	31-40	Single	Right voter	No	No	Yes	de-escalation	Yes	No
79	2	5	5	3	3	3	1	1	2	3	1	3	Female	18-30	Single	Left voter	Yes	Yes	No	de-escalation	Yes	No
80	2	5	4	2	5	5	1	1	1	1	3	2	Female	51-60	Married	Right voter	Yes	Yes	Yes	de-escalation	No	Yes
81	3	3	4	1	2	3	4	4	2	2	2	3	Male	18-30	Single	Other	No	No	No	de-escalation	Yes	No
82	2	1	5	3	4	3	1	5	1	1	1	1	Female	51-60	Married	Right voter	No	No	Yes	de-escalation	No	Yes
83	2	2	3	1	2	3	2	4	2	1	2	2	Male	51-60	Married	Right voter	No	No	Yes	de-escalation	No	Yes
84	5	5	4	1	5	2	1	5	2	4	4	3	Female	18-30	Single	Right voter	Yes	No	Yes	de-escalation	Yes	No
85	3	4	5	3	4	3	1	2	1	4	2	2	Male	41-50	Married	Right voter	Yes	No	Yes	de-escalation	No	Yes
86	2	4	5	4	2	5	2	5	2	4	2	2	Male	18-30	Single	Left voter	No	No	No	de-escalation	Yes	No
87	2	2	4	4	5	3	1	3	1	1	2	5	Female	18-30	Single	Left voter	No	No	No	de-escalation	Yes	No
88	1	1	5	3	2	1	1	3	2	1	1	1	Male	18-30	Single	Right voter	No	No	Yes	de-escalation	Yes	No
89	4	3	4	2	4	3	1	3	2	2	1	2	Female	18-30	Single	Right voter	Yes	No	Yes	de-escalation	Yes	No
90	2	1	5	1	5	2	1	5	1	2	2	4	Female	51-60	Married	Left voter	No	No	No	de-escalation	No	Yes
91	4	4	4	2	4	4	5	2	1	1	2	3	Female	51-60	Married	Right voter	Yes	No	Yes	de-escalation	No	Yes
92	2	4	2	5	5	3	1	4	1	3	4	2	Female	18-30	Single	Right voter	No	No	Yes	de-escalation	Yes	No
93	4	2	5	2	4	3	1	5	2	1	2	2	Female	18-30	Single	Right voter	No	No	Yes	de-escalation	Yes	No
94	4	5	5	2	5	4	1	1	1	2	2	2	Female	18-30	Single	Right voter	No	Yes	Yes	de-escalation	Yes	No
95	2	3	4	2	4	2	1	5	2	4	2	2	Female	18-30	Domestic partner	Left voter	No	No	No	de-escalation	No	No
96	2	4	4	2	5	4	2	2	2	2	2	2	Female	31-40	Married	Right voter	No	No	Yes	de-escalation	No	No
97	5	4	5	1	3	4	1	1	2	2	3	2	Male	18-30	Single	Right voter	No	No	Yes	de-escalation	Yes	No
