# Supplementary material for: Polarization of beliefs as a consequence of the COVID-19 pandemic: The case of Spain
Source: PLoS One. 2021 Jul 13;16(7):e0254511. doi: 10.1371/journal.pone.0254511 (PMC8277027; doi:10.1371/journal.pone.0254511)
Supplement: S1 Datasets — Stata and csv files are provided. Weighted data (after iterative proportional fitting) are also included. (ZIP) [file pone.0254511.s002.zip › longitudinal_dataset_difference_in_agreement.csv]

subject	diff_response1	diff_response2	diff_response3	diff_response4	diff_response5	diff_response6	diff_response7	diff_response8	diff_response9	diff_response10	diff_response11	diff_response12	sex	age	civil	politics	covid_sick	covid_dead	right_voter	wave	single	older
56	1	1	1	-2	1	-2	0	1	0	0	3	1	Male	+60	Single	Left voter	No	No	No	outbreak	Yes	Yes
55	1	0	2	0	2	0	0	0	1	0	1	-3	Female	41-50	Domestic partner	Left voter	No	No	No	outbreak	No	Yes
95	1	0	0	-1	-1	0	0	-2	0	-3	0	3	Female	18-30	Domestic partner	Left voter	No	No	No	outbreak	No	No
70	1	4	1	-1	0	1	0	-4	0	0	-1	1	Female	18-30	Single	Other	No	No	No	outbreak	Yes	No
54	1	3	1	-2	3	0	-4	-4	0	-1	-1	0	Female	31-40	Single	Other	No	No	No	outbreak	Yes	No
16	0	0	0	0	0	0	0	0	0	0	0	0	Male	+60	Married	Left voter	Yes	No	No	outbreak	No	Yes
15	0	4	-1	1	-3	-1	0	-4	0	1	-3	1	Male	41-50	Married	Left voter	Yes	No	No	outbreak	No	Yes
64	0	0	0	3	0	-1	4	2	0	-3	1	1	Male	+60	Married	Left voter	No	No	No	outbreak	No	Yes
74	1	0	1	-1	2	1	0	1	0	1	2	-4	Female	18-30	Single	Left voter	Yes	No	No	outbreak	Yes	No
68	-1	-1	0	-2	0	-1	0	0	1	0	0	0	Female	31-40	Single	Other	No	No	No	outbreak	Yes	No
65	-1	3	0	1	1	0	0	-3	-2	0	-1	0	Male	18-30	Single	Other	No	No	No	outbreak	Yes	No
48	-2	1	-1	-1	3	-1	-3	-3	0	-1	0	0	Female	41-50	Married	Other	No	No	No	outbreak	No	Yes
50	2	-3	1	-1	0	3	0	2	0	0	0	0	Male	+60	Married	Other	Yes	No	No	outbreak	No	Yes
7	0	-1	-2	-2	0	4	4	0	0	0	4	4	Male	18-30	Single	Left voter	No	No	No	outbreak	Yes	No
20	1	1	-1	-2	3	-1	0	-1	0	-2	1	-1	Male	31-40	Single	Left voter	Yes	No	No	outbreak	Yes	No
41	-2	-1	0	0	1	0	0	-1	0	0	0	0	Male	+60	Married	Left voter	No	No	No	outbreak	No	Yes
9	-1	0	-1	0	0	1	0	0	0	0	-1	-2	Male	41-50	Married	Left voter	Yes	No	No	outbreak	No	Yes
90	2	1	-1	1	-1	2	1	-2	0	0	0	-1	Female	51-60	Married	Left voter	No	No	No	outbreak	No	Yes
71	0	0	0	0	-1	0	1	0	0	2	0	0	Male	41-50	Married	Left voter	No	No	No	outbreak	No	Yes
86	1	-2	-1	-1	2	-1	2	-1	-1	-1	1	1	Male	18-30	Single	Left voter	Yes	No	No	outbreak	Yes	No
42	1	1	-1	-3	0	-1	-1	2	4	-1	0	2	Female	41-50	Married	Left voter	No	No	No	outbreak	No	Yes
61	1	-2	2	3	1	0	3	3	-1	1	1	2	Female	41-50	Married	Other	No	No	No	outbreak	No	Yes
30	0	-1	0	1	2	3	0	1	0	1	-1	-1	Male	41-50	Divorced	Left voter	No	No	No	outbreak		Yes
24	-1	3	1	0	0	-3	-4	-2	1	0	-1	0	Male	41-50	Married	Left voter	No	No	No	outbreak	No	Yes
87	1	-1	0	-2	0	2	0	2	0	0	0	-2	Female	18-30	Single	Left voter	Yes	No	No	outbreak	Yes	No
57	-2	0	0	0	1	1	0	2	-1	2	-1	-2	Female	51-60	Married	Other	No	No	No	outbreak	No	Yes
10	0	0	0	0	1	0	0	1	0	0	0	0	Female	18-30	Single	Left voter	No	No	No	outbreak	Yes	No
49	-1	2	1	-2	1	1	-1	-3	0	0	0	0	Female	41-50	Married	Left voter	No	No	No	outbreak	No	Yes
47	0	-4	0	1	0	0	0	4	0	0	-3	-1	Female	31-40	Married	Left voter	No	No	No	outbreak	No	No
28	-2	3	-1	1	1	-1	0	-2	0	2	-1	-1	Female	41-50	Married	Left voter	Yes	No	No	outbreak	No	Yes
62	-2	-3	-2	1	-3	-1	3	1	1	1	1	0	Female	+60	Married	Other	Yes	No	No	outbreak	No	Yes
58	2	3	0	2	2	-1	0	-2	-2	0	-1	-2	Female	+60	Widowed	Other	No	No	No	outbreak		Yes
4	1	2	0	-1	0	1	-4	0	-3	-2	0	0	Female	31-40	Married	Left voter	No	No	No	outbreak	No	No
69	-1	1	-1	-1	2	0	0	2	0	0	-1	0	Male	18-30	Single	Other	No	No	No	outbreak	Yes	No
75	2	4	1	-2	3	-2	4	0	4	2	1	1	Female	18-30	Single	Left voter	No	No	No	outbreak	Yes	No
79	0	-3	0	1	1	2	0	4	-1	-2	1	0	Female	18-30	Single	Left voter	No	No	No	outbreak	Yes	No
81	1	1	-3	1	-1	-1	-3	-1	-1	-1	0	-1	Male	18-30	Single	Other	No	No	No	outbreak	Yes	No
85	-2	-2	-1	-2	0	1	0	3	1	-3	0	0	Male	41-50	Married	Right voter	No	No	Yes	outbreak	No	Yes
89	-1	2	1	0	1	-2	0	-2	-1	-1	3	0	Female	18-30	Single	Right voter	Yes	No	Yes	outbreak	Yes	No
60	-2	0	0	-1	0	0	0	0	0	3	0	-1	Male	41-50	Married	Right voter	No	No	Yes	outbreak	No	Yes
23	2	2	-1	3	1	3	-1	0	-1	-1	-1	3	Male	41-50	Married	Right voter	No	No	Yes	outbreak	No	Yes
53	3	-1	1	3	0	2	0	2	0	1	0	0	Male	51-60	Married	Right voter	Yes	No	Yes	outbreak	No	Yes
18	1	-2	0	1	3	1	-1	-1	-1	3	-1	0	Female	41-50	Married	Right voter	No	No	Yes	outbreak	No	Yes
83	0	0	1	3	0	1	0	0	0	1	2	0	Male	51-60	Married	Right voter	Yes	No	Yes	outbreak	No	Yes
8	1	4	0	1	3	1	-1	-3	0	2	0	0	Male	18-30	Single	Right voter	No	No	Yes	outbreak	Yes	No
12	0	0	0	3	0	1	0	0	0	0	-3	0	Female	+60	Married	Right voter	No	No	Yes	outbreak	No	Yes
45	0	-3	0	1	-3	-2	0	4	4	-1	0	0	Female	18-30	Single	Right voter	Yes	No	Yes	outbreak	Yes	No
40	0	0	0	0	1	1	0	0	0	0	-1	0	Female	31-40	Married	Right voter	Yes	No	Yes	outbreak	No	No
32	0	-3	1	0	-1	1	0	3	0	-2	0	-2	Male	41-50	Married	Right voter	Yes	No	Yes	outbreak	No	Yes
17	-2	0	2	2	-1	-1	1	0	-2	3	0	2	Female	31-40	Married	Right voter	No	No	Yes	outbreak	No	No
37	2	0	0	2	0	1	-1	0	0	3	-2	-1	Female	+60	Married	Right voter	Yes	No	Yes	outbreak	No	Yes
73	0	0	1	2	-1	0	0	0	0	0	0	2	Female	18-30	Single	Right voter	Yes	No	Yes	outbreak	Yes	No
46	-2	-3	0	-2	1	0	0	0	0	-2	1	2	Male	31-40	Married	Right voter	Yes	No	Yes	outbreak	No	No
38	-2	-2	-1	0	1	2	-4	0	0	-1	-1	-2	Female	41-50	Married	Right voter	No	No	Yes	outbreak	No	Yes
29	0	-3	1	-3	-1	1	1	3	1	0	2	0	Male	41-50	Married	Right voter	No	No	Yes	outbreak	No	Yes
43	-1	0	1	-1	1	0	0	0	0	0	1	-1	Male	41-50	Married	Right voter	No	No	Yes	outbreak	No	Yes
82	2	3	-1	1	0	1	1	-2	0	0	1	3	Female	51-60	Married	Right voter	No	No	Yes	outbreak	No	Yes
59	1	-1	0	2	0	1	0	-3	0	-1	0	1	Female	41-50	Married	Right voter	Yes	No	Yes	outbreak	No	Yes
66	2	0	0	0	1	0	0	0	0	1	0	0	Male	41-50	Married	Right voter	No	No	Yes	outbreak	No	Yes
36	3	0	2	0	-3	0	0	1	0	0	-2	1	Male	31-40	Married	Right voter	Yes	No	Yes	outbreak	No	No
88	1	0	-2	0	-1	4	2	-1	-1	0	3	0	Male	18-30	Single	Right voter	No	No	Yes	outbreak	Yes	No
72	-1	-4	0	2	0	0	0	4	-2	0	-1	-1	Female	41-50	Married	Right voter	Yes	No	Yes	outbreak	No	Yes
5	1	0	1	2	0	1	0	0	-1	0	1	-1	Female	18-30	Single	Right voter	Yes	No	Yes	outbreak	Yes	No
92	2	1	2	-4	0	0	4	1	0	-2	1	3	Female	18-30	Single	Right voter	Yes	No	Yes	outbreak	Yes	No
27	-1	1	2	1	1	-1	0	0	0	3	-2	3	Female	51-60	Single	Right voter	No	No	Yes	outbreak	Yes	Yes
22	1	-1	1	1	-1	1	-1	3	0	-1	1	-1	Male	31-40	Single	Right voter	No	No	Yes	outbreak	Yes	No
25	2	0	0	0	0	1	0	0	0	0	0	0	Male	41-50	Single	Right voter	Yes	No	Yes	outbreak	Yes	Yes
39	2	-1	0	2	0	1	1	1	0	0	2	0	Male	31-40	Married	Right voter	No	No	Yes	outbreak	No	No
21	0	-2	0	3	-1	-1	0	0	0	3	-2	-1	Male	18-30	Single	Right voter	Yes	No	Yes	outbreak	Yes	No
44	1	2	-1	1	0	0	-1	0	-1	2	1	1	Female	51-60	Married	Right voter	Yes	No	Yes	outbreak	No	Yes
63	2	-2	1	3	0	1	0	0	-2	0	-1	0	Female	31-40	Single	Right voter	No	No	Yes	outbreak	Yes	No
33	1	1	0	0	3	2	0	-1	0	-1	0	1	Male	31-40	Married	Right voter	Yes	No	Yes	outbreak	No	No
97	-1	1	-1	3	0	1	0	0	-1	0	1	0	Male	18-30	Single	Right voter	No	No	Yes	outbreak	Yes	No
31	0	0	1	0	0	3	0	0	-1	0	-1	-1	Male	41-50	Married	Right voter	No	No	Yes	outbreak	No	Yes
14	-1	0	0	1	0	0	0	0	0	-3	0	0	Female	31-40	Married	Right voter	No	No	Yes	outbreak	No	No
52	-1	1	0	3	1	0	-1	-1	0	0	0	0	Male	18-30	Single	Right voter	No	No	Yes	outbreak	Yes	No
26	1	-2	1	0	-1	3	0	2	0	-1	-1	-1	Male	41-50	Single	Right voter	No	No	Yes	outbreak	Yes	Yes
84	-3	-3	1	1	-1	3	0	-2	2	-3	1	0	Female	18-30	Single	Right voter	Yes	No	Yes	outbreak	Yes	No
6	2	3	1	3	0	2	-4	-4	-2	-1	-3	-4	Male	18-30	Single	Right voter	No	No	Yes	outbreak	Yes	No
3	0	-2	-2	0	2	1	0	-2	0	0	-3	-1	Female	18-30	Single	Right voter	No	No	Yes	outbreak	Yes	No
96	1	1	-1	1	0	0	-1	-1	-1	1	0	0	Female	31-40	Married	Right voter	No	No	Yes	outbreak	No	No
51	-2	0	0	0	-1	1	4	0	0	-1	0	-2	Female	31-40	Married	Right voter	No	No	Yes	outbreak	No	No
78	0	3	0	-3	3	0	0	-1	0	-1	1	0	Male	31-40	Single	Right voter	Yes	No	Yes	outbreak	Yes	No
11	1	-3	0	-1	-3	0	0	3	1	1	0	0	Male	51-60	Single	Right voter	Yes	No	Yes	outbreak	Yes	Yes
35	0	0	1	0	1	-1	0	0	0	1	1	-2	Female	41-50	Married	Right voter	Yes	No	Yes	outbreak	No	Yes
76	-1	1	0	2	0	-1	0	0	0	1	-1	-2	Female	18-30	Single	Right voter	Yes	No	Yes	outbreak	Yes	No
13	0	0	0	0	1	0	0	1	0	3	0	0	Male	41-50	Married	Right voter	No	No	Yes	outbreak	No	Yes
67	1	0	0	2	0	1	0	0	0	1	0	2	Female	18-30	Married	Right voter	Yes	No	Yes	outbreak	No	No
1	4	3	0	4	2	0	0	-3	-1	0	-1	0	Male	18-30	Single	Right voter	Yes	No	Yes	outbreak	Yes	No
34	-1	0	-1	0	0	1	-4	-4	-3	-1	-1	0	Male	31-40	Married	Right voter	No	No	Yes	outbreak	No	No
2	0	0	0	0	0	-1	0	0	0	4	0	0	Female	18-30	Single	Right voter	No	No	Yes	outbreak	Yes	No
91	-1	-2	0	2	0	0	-4	1	1	1	0	0	Female	51-60	Married	Right voter	Yes	No	Yes	outbreak	No	Yes
93	0	1	-1	1	0	-1	0	0	-1	0	0	0	Female	18-30	Single	Right voter	No	No	Yes	outbreak	Yes	No
77	1	0	0	2	-1	0	0	0	0	3	0	0	Male	18-30	Single	Right voter	No	No	Yes	outbreak	Yes	No
94	-2	-3	-1	0	-1	0	0	2	0	-1	2	0	Female	18-30	Single	Right voter	No	No	Yes	outbreak	Yes	No
80	2	-4	1	0	-1	-1	0	0	0	3	-1	2	Female	51-60	Married	Right voter	Yes	No	Yes	outbreak	No	Yes
19	2	3	0	1	3	0	0	-3	0	0	-1	0	Female	18-30	Single	Right voter	Yes	No	Yes	outbreak	Yes	No
