# Supplementary material for: Polarization of beliefs as a consequence of the COVID-19 pandemic: The case of Spain
Source: PLoS One. 2021 Jul 13;16(7):e0254511. doi: 10.1371/journal.pone.0254511 (PMC8277027; doi:10.1371/journal.pone.0254511)
Supplement: S1 Datasets — Stata and csv files are provided. Weighted data (after iterative proportional fitting) are also included. (ZIP) [file pone.0254511.s002.zip › longitudinal_dataset_increment_in_agreement.csv]

subject	diff_response1	diff_response2	diff_response3	diff_response4	diff_response5	diff_response6	diff_response7	diff_response8	diff_response9	diff_response10	diff_response11	diff_response12	sex	age	civil	politics	covid_sick	covid_dead	right_voter	wave	single	older
1	1	1	0	1	1	0	0	-1	-1	0	-1	0	Male	18-30	Single	Right voter	Yes	No	Yes	outbreak	Yes	No
2	0	0	0	0	0	-1	0	0	0	1	0	0	Female	18-30	Single	Right voter	No	No	Yes	outbreak	Yes	No
3	0	-1	-1	0	1	1	0	-1	0	0	-1	-1	Female	18-30	Single	Right voter	No	No	Yes	outbreak	Yes	No
4	1	1	0	-1	0	1	-1	0	-1	-1	0	0	Female	31-40	Married	Left voter	No	No	No	outbreak	No	No
5	1	0	1	1	0	1	0	0	-1	0	1	-1	Female	18-30	Single	Right voter	Yes	No	Yes	outbreak	Yes	No
6	1	1	1	1	0	1	-1	-1	-1	-1	-1	-1	Male	18-30	Single	Right voter	No	No	Yes	outbreak	Yes	No
7	0	-1	-1	-1	0	1	1	0	0	0	1	1	Male	18-30	Single	Left voter	No	No	No	outbreak	Yes	No
8	1	1	0	1	1	1	-1	-1	0	1	0	0	Male	18-30	Single	Right voter	No	No	Yes	outbreak	Yes	No
9	-1	0	-1	0	0	1	0	0	0	0	-1	-1	Male	41-50	Married	Left voter	Yes	No	No	outbreak	No	Yes
10	0	0	0	0	1	0	0	1	0	0	0	0	Female	18-30	Single	Left voter	No	No	No	outbreak	Yes	No
11	1	-1	0	-1	-1	0	0	1	1	1	0	0	Male	51-60	Single	Right voter	Yes	No	Yes	outbreak	Yes	Yes
12	0	0	0	1	0	1	0	0	0	0	-1	0	Female	+60	Married	Right voter	No	No	Yes	outbreak	No	Yes
13	0	0	0	0	1	0	0	1	0	1	0	0	Male	41-50	Married	Right voter	No	No	Yes	outbreak	No	Yes
14	-1	0	0	1	0	0	0	0	0	-1	0	0	Female	31-40	Married	Right voter	No	No	Yes	outbreak	No	No
15	0	1	-1	1	-1	-1	0	-1	0	1	-1	1	Male	41-50	Married	Left voter	Yes	No	No	outbreak	No	Yes
16	0	0	0	0	0	0	0	0	0	0	0	0	Male	+60	Married	Left voter	Yes	No	No	outbreak	No	Yes
17	-1	0	1	1	-1	-1	1	0	-1	1	0	1	Female	31-40	Married	Right voter	No	No	Yes	outbreak	No	No
18	1	-1	0	1	1	1	-1	-1	-1	1	-1	0	Female	41-50	Married	Right voter	No	No	Yes	outbreak	No	Yes
19	1	1	0	1	1	0	0	-1	0	0	-1	0	Female	18-30	Single	Right voter	Yes	No	Yes	outbreak	Yes	No
20	1	1	-1	-1	1	-1	0	-1	0	-1	1	-1	Male	31-40	Single	Left voter	Yes	No	No	outbreak	Yes	No
21	0	-1	0	1	-1	-1	0	0	0	1	-1	-1	Male	18-30	Single	Right voter	Yes	No	Yes	outbreak	Yes	No
22	1	-1	1	1	-1	1	-1	1	0	-1	1	-1	Male	31-40	Single	Right voter	No	No	Yes	outbreak	Yes	No
23	1	1	-1	1	1	1	-1	0	-1	-1	-1	1	Male	41-50	Married	Right voter	No	No	Yes	outbreak	No	Yes
24	-1	1	1	0	0	-1	-1	-1	1	0	-1	0	Male	41-50	Married	Left voter	No	No	No	outbreak	No	Yes
25	1	0	0	0	0	1	0	0	0	0	0	0	Male	41-50	Single	Right voter	Yes	No	Yes	outbreak	Yes	Yes
26	1	-1	1	0	-1	1	0	1	0	-1	-1	-1	Male	41-50	Single	Right voter	No	No	Yes	outbreak	Yes	Yes
27	-1	1	1	1	1	-1	0	0	0	1	-1	1	Female	51-60	Single	Right voter	No	No	Yes	outbreak	Yes	Yes
28	-1	1	-1	1	1	-1	0	-1	0	1	-1	-1	Female	41-50	Married	Left voter	Yes	No	No	outbreak	No	Yes
29	0	-1	1	-1	-1	1	1	1	1	0	1	0	Male	41-50	Married	Right voter	No	No	Yes	outbreak	No	Yes
30	0	-1	0	1	1	1	0	1	0	1	-1	-1	Male	41-50	Divorced	Left voter	No	No	No	outbreak		Yes
31	0	0	1	0	0	1	0	0	-1	0	-1	-1	Male	41-50	Married	Right voter	No	No	Yes	outbreak	No	Yes
32	0	-1	1	0	-1	1	0	1	0	-1	0	-1	Male	41-50	Married	Right voter	Yes	No	Yes	outbreak	No	Yes
33	1	1	0	0	1	1	0	-1	0	-1	0	1	Male	31-40	Married	Right voter	Yes	No	Yes	outbreak	No	No
34	-1	0	-1	0	0	1	-1	-1	-1	-1	-1	0	Male	31-40	Married	Right voter	No	No	Yes	outbreak	No	No
35	0	0	1	0	1	-1	0	0	0	1	1	-1	Female	41-50	Married	Right voter	Yes	No	Yes	outbreak	No	Yes
36	1	0	1	0	-1	0	0	1	0	0	-1	1	Male	31-40	Married	Right voter	Yes	No	Yes	outbreak	No	No
37	1	0	0	1	0	1	-1	0	0	1	-1	-1	Female	+60	Married	Right voter	Yes	No	Yes	outbreak	No	Yes
38	-1	-1	-1	0	1	1	-1	0	0	-1	-1	-1	Female	41-50	Married	Right voter	No	No	Yes	outbreak	No	Yes
39	1	-1	0	1	0	1	1	1	0	0	1	0	Male	31-40	Married	Right voter	No	No	Yes	outbreak	No	No
40	0	0	0	0	1	1	0	0	0	0	-1	0	Female	31-40	Married	Right voter	Yes	No	Yes	outbreak	No	No
41	-1	-1	0	0	1	0	0	-1	0	0	0	0	Male	+60	Married	Left voter	No	No	No	outbreak	No	Yes
42	1	1	-1	-1	0	-1	-1	1	1	-1	0	1	Female	41-50	Married	Left voter	No	No	No	outbreak	No	Yes
43	-1	0	1	-1	1	0	0	0	0	0	1	-1	Male	41-50	Married	Right voter	No	No	Yes	outbreak	No	Yes
44	1	1	-1	1	0	0	-1	0	-1	1	1	1	Female	51-60	Married	Right voter	Yes	No	Yes	outbreak	No	Yes
45	0	-1	0	1	-1	-1	0	1	1	-1	0	0	Female	18-30	Single	Right voter	Yes	No	Yes	outbreak	Yes	No
46	-1	-1	0	-1	1	0	0	0	0	-1	1	1	Male	31-40	Married	Right voter	Yes	No	Yes	outbreak	No	No
47	0	-1	0	1	0	0	0	1	0	0	-1	-1	Female	31-40	Married	Left voter	No	No	No	outbreak	No	No
48	-1	1	-1	-1	1	-1	-1	-1	0	-1	0	0	Female	41-50	Married	Other	No	No	No	outbreak	No	Yes
49	-1	1	1	-1	1	1	-1	-1	0	0	0	0	Female	41-50	Married	Left voter	No	No	No	outbreak	No	Yes
50	1	-1	1	-1	0	1	0	1	0	0	0	0	Male	+60	Married	Other	Yes	No	No	outbreak	No	Yes
51	-1	0	0	0	-1	1	1	0	0	-1	0	-1	Female	31-40	Married	Right voter	No	No	Yes	outbreak	No	No
52	-1	1	0	1	1	0	-1	-1	0	0	0	0	Male	18-30	Single	Right voter	No	No	Yes	outbreak	Yes	No
53	1	-1	1	1	0	1	0	1	0	1	0	0	Male	51-60	Married	Right voter	Yes	No	Yes	outbreak	No	Yes
54	1	1	1	-1	1	0	-1	-1	0	-1	-1	0	Female	31-40	Single	Other	No	No	No	outbreak	Yes	No
55	1	0	1	0	1	0	0	0	1	0	1	-1	Female	41-50	Domestic partner	Left voter	No	No	No	outbreak	No	Yes
56	1	1	1	-1	1	-1	0	1	0	0	1	1	Male	+60	Single	Left voter	No	No	No	outbreak	Yes	Yes
57	-1	0	0	0	1	1	0	1	-1	1	-1	-1	Female	51-60	Married	Other	No	No	No	outbreak	No	Yes
58	1	1	0	1	1	-1	0	-1	-1	0	-1	-1	Female	+60	Widowed	Other	No	No	No	outbreak		Yes
59	1	-1	0	1	0	1	0	-1	0	-1	0	1	Female	41-50	Married	Right voter	Yes	No	Yes	outbreak	No	Yes
60	-1	0	0	-1	0	0	0	0	0	1	0	-1	Male	41-50	Married	Right voter	No	No	Yes	outbreak	No	Yes
61	1	-1	1	1	1	0	1	1	-1	1	1	1	Female	41-50	Married	Other	No	No	No	outbreak	No	Yes
62	-1	-1	-1	1	-1	-1	1	1	1	1	1	0	Female	+60	Married	Other	Yes	No	No	outbreak	No	Yes
63	1	-1	1	1	0	1	0	0	-1	0	-1	0	Female	31-40	Single	Right voter	No	No	Yes	outbreak	Yes	No
64	0	0	0	1	0	-1	1	1	0	-1	1	1	Male	+60	Married	Left voter	No	No	No	outbreak	No	Yes
65	-1	1	0	1	1	0	0	-1	-1	0	-1	0	Male	18-30	Single	Other	No	No	No	outbreak	Yes	No
66	1	0	0	0	1	0	0	0	0	1	0	0	Male	41-50	Married	Right voter	No	No	Yes	outbreak	No	Yes
67	1	0	0	1	0	1	0	0	0	1	0	1	Female	18-30	Married	Right voter	Yes	No	Yes	outbreak	No	No
68	-1	-1	0	-1	0	-1	0	0	1	0	0	0	Female	31-40	Single	Other	No	No	No	outbreak	Yes	No
69	-1	1	-1	-1	1	0	0	1	0	0	-1	0	Male	18-30	Single	Other	No	No	No	outbreak	Yes	No
70	1	1	1	-1	0	1	0	-1	0	0	-1	1	Female	18-30	Single	Other	No	No	No	outbreak	Yes	No
71	0	0	0	0	-1	0	1	0	0	1	0	0	Male	41-50	Married	Left voter	No	No	No	outbreak	No	Yes
72	-1	-1	0	1	0	0	0	1	-1	0	-1	-1	Female	41-50	Married	Right voter	Yes	No	Yes	outbreak	No	Yes
73	0	0	1	1	-1	0	0	0	0	0	0	1	Female	18-30	Single	Right voter	Yes	No	Yes	outbreak	Yes	No
74	1	0	1	-1	1	1	0	1	0	1	1	-1	Female	18-30	Single	Left voter	Yes	No	No	outbreak	Yes	No
75	1	1	1	-1	1	-1	1	0	1	1	1	1	Female	18-30	Single	Left voter	No	No	No	outbreak	Yes	No
76	-1	1	0	1	0	-1	0	0	0	1	-1	-1	Female	18-30	Single	Right voter	Yes	No	Yes	outbreak	Yes	No
77	1	0	0	1	-1	0	0	0	0	1	0	0	Male	18-30	Single	Right voter	No	No	Yes	outbreak	Yes	No
78	0	1	0	-1	1	0	0	-1	0	-1	1	0	Male	31-40	Single	Right voter	Yes	No	Yes	outbreak	Yes	No
79	0	-1	0	1	1	1	0	1	-1	-1	1	0	Female	18-30	Single	Left voter	No	No	No	outbreak	Yes	No
80	1	-1	1	0	-1	-1	0	0	0	1	-1	1	Female	51-60	Married	Right voter	Yes	No	Yes	outbreak	No	Yes
81	1	1	-1	1	-1	-1	-1	-1	-1	-1	0	-1	Male	18-30	Single	Other	No	No	No	outbreak	Yes	No
82	1	1	-1	1	0	1	1	-1	0	0	1	1	Female	51-60	Married	Right voter	No	No	Yes	outbreak	No	Yes
83	0	0	1	1	0	1	0	0	0	1	1	0	Male	51-60	Married	Right voter	Yes	No	Yes	outbreak	No	Yes
84	-1	-1	1	1	-1	1	0	-1	1	-1	1	0	Female	18-30	Single	Right voter	Yes	No	Yes	outbreak	Yes	No
85	-1	-1	-1	-1	0	1	0	1	1	-1	0	0	Male	41-50	Married	Right voter	No	No	Yes	outbreak	No	Yes
86	1	-1	-1	-1	1	-1	1	-1	-1	-1	1	1	Male	18-30	Single	Left voter	Yes	No	No	outbreak	Yes	No
87	1	-1	0	-1	0	1	0	1	0	0	0	-1	Female	18-30	Single	Left voter	Yes	No	No	outbreak	Yes	No
88	1	0	-1	0	-1	1	1	-1	-1	0	1	0	Male	18-30	Single	Right voter	No	No	Yes	outbreak	Yes	No
89	-1	1	1	0	1	-1	0	-1	-1	-1	1	0	Female	18-30	Single	Right voter	Yes	No	Yes	outbreak	Yes	No
90	1	1	-1	1	-1	1	1	-1	0	0	0	-1	Female	51-60	Married	Left voter	No	No	No	outbreak	No	Yes
91	-1	-1	0	1	0	0	-1	1	1	1	0	0	Female	51-60	Married	Right voter	Yes	No	Yes	outbreak	No	Yes
92	1	1	1	-1	0	0	1	1	0	-1	1	1	Female	18-30	Single	Right voter	Yes	No	Yes	outbreak	Yes	No
93	0	1	-1	1	0	-1	0	0	-1	0	0	0	Female	18-30	Single	Right voter	No	No	Yes	outbreak	Yes	No
94	-1	-1	-1	0	-1	0	0	1	0	-1	1	0	Female	18-30	Single	Right voter	No	No	Yes	outbreak	Yes	No
95	1	0	0	-1	-1	0	0	-1	0	-1	0	1	Female	18-30	Domestic partner	Left voter	No	No	No	outbreak	No	No
96	1	1	-1	1	0	0	-1	-1	-1	1	0	0	Female	31-40	Married	Right voter	No	No	Yes	outbreak	No	No
97	-1	1	-1	1	0	1	0	0	-1	0	1	0	Male	18-30	Single	Right voter	No	No	Yes	outbreak	Yes	No
