# Supplementary material for: Polarization of beliefs as a consequence of the COVID-19 pandemic: The case of Spain
Source: PLoS One. 2021 Jul 13;16(7):e0254511. doi: 10.1371/journal.pone.0254511 (PMC8277027; doi:10.1371/journal.pone.0254511)
Supplement: S1 Datasets — Stata and csv files are provided. Weighted data (after iterative proportional fitting) are also included. (ZIP) [file pone.0254511.s002.zip › main_dataset.csv]

id	response1	response2	response3	response4	response5	response6	response7	response8	response9	response10	response11	response12	wave	sex	age	civil	politics	relative_sick	relative_dead	older	single
1	5	2	5	1	1	5	1	5	3	1	1	1	Before COVID-19	Male	18-30	Single		no	no	no	yes
2	2	5	2	1	5	5	1	1	1	1	1	1	Before COVID-19	Male	41-50	Married	Other	no	no	yes	no
3	3	2	4	1	4	1	1	4	1	1	1	1	Before COVID-19	Male	18-30	Single	Left	no	no	no	yes
4	5	5	4	5	2	1	1	3	1	1	1	1	Before COVID-19	Female	18-30	Single	Right	no	no	no	yes
5	5	4	5	2	5	5	2	1	1	1	1	1	Before COVID-19	Male	41-50	Married	Right	no	no	yes	no
6	2	5	2	1	5	5	1	1	1	1	2	5	Before COVID-19	Female	18-30	Single	Right	no	no	no	yes
7							1						Before COVID-19	Female	18-30			no	no	no
8	4	4	3	3	3	3	2	2	2	1	1	1	Before COVID-19	Male	41-50	Married	Right	no	no	yes	no
9	5	3	4	3	5	5	1	3	1	1	1	5	Before COVID-19	Female	18-30	Single	Other	no	no	no	yes
10	4	4	4	1	5	2	1	5	1	2	1	1	Before COVID-19	Female	18-30	Single	Right	no	no	no	yes
11	5	4	4	1	4	1	1	5	5	1	3	3	Before COVID-19	Female	18-30	Single	Left	no	no	no	yes
12	5	5	5	3	5	2	1	1	1	3	1	1	Before COVID-19	Female	18-30	Single	Right	no	no	no	yes
13	4	2	3		3		3	4	3		3	1	Before COVID-19	Male	18-30			no	no	no
14	5	2	4	1	4	3	1	4	1	1	2	1	Before COVID-19	Male	18-30	Single	Right	no	no	no	yes
15	1	5	1	3	3	4	2	1	2	3	1	1	Before COVID-19	Male	18-30	Single	Right	no	no	no	yes
16	4	3	4	1	3	3	1	4	1	1	2	3	Before COVID-19	Female	18-30	Single	Right	no	no	no	yes
17	2	3	4	2	2	4	2	3	2	2	2	2	Before COVID-19	Female	18-30	Single	Right	no	no	no	yes
18	4	5	5	2	5	2	1	1	1	1	1	1	Before COVID-19	Female	18-30	Married	Right	no	no	no	no
19	5	5	5	2	5	3	1	1	3	1	3	3	Before COVID-19	Female	18-30	Single	Left	no	no	no	yes
20	5	5	3	3	3	3	2	3	1	3	1	3	Before COVID-19	Male	18-30	Single	Other	no	no	no	yes
21	1	5	5	4	2	5	1	1	1	1	1	1	Before COVID-19	Male	18-30	Single		no	no	no	yes
22	3	3	3	1	3	5	1	3	1	1	2	1	Before COVID-19	Male	18-30	Single	Other	no	no	no	yes
23	3	4	5	1	4	5	1	3	1	1	1	1	Before COVID-19	Female	18-30	Single	Left	no	no	no	yes
24							1						Before COVID-19	Female	31-40			no	no
25	3	2	3	3	5	3	1	3	1	1	1	1	Before COVID-19	Female	18-30	Single	Left	no	no	no	yes
26	5	5	5		5		2	1	1			1	Before COVID-19	Male	60+			no	no	yes
27	5	5	3	2	5	5	1	1	1	1	1	1	Before COVID-19	Female	60+	Married	Right	no	no	yes	no
28	3	4	2	2	4	3	1	2	4	2	4	4	Before COVID-19	Male	41-50	Married	Other	no	no	yes	no
29	3	5	4	3	5	4	1	1	1	3	1	2	Before COVID-19	Female	18-30	Single	Right	no	no	no	yes
30	4	4	3	2	4	4	2	2	2	2	2	2	Before COVID-19	Male	41-50	Single	Right	no	no	yes	yes
31	1	5	4	3	5	2	1	1	1	1	1	3	Before COVID-19	Female	18-30	Single	Left	no	no	no	yes
32	5	5	4	1	4	3	1	3	1	1	1	1	Before COVID-19	Male	41-50	Married	Right	no	no	yes	no
33	5	5	4	1	4	5	1	5	1	1	1	1	Before COVID-19	Female	31-40	Married	Right	no	no		no
34	5	5	4	1	5	3	1	5	1	1	1	4	Before COVID-19	Female	41-50	Domestic partner	Left	no	no	yes	no
35	5	5	4	4	5	5	1	3	1	3	1	1	Before COVID-19	Male	31-40	Married	Right	no	no		no
36	2	2	5	2	1	5	5	5	2	3	5	1	Before COVID-19	Female	31-40	Single	Right	no	no		yes
37	4	3	2	2	4	5	1	4	1	1	2	5	Before COVID-19	Female	18-30	Domestic partner	Left	no	no	no	no
38	3	4					1	2					Before COVID-19	Male	41-50			no	no	yes
39	2	3	4	2	4	2	2	4	2	2	3	2	Before COVID-19	Male	31-40	Married	Left	no	no		no
40	4	5	5	3	5	4	1	1	1	1	1	1	Before COVID-19	Male	41-50	Married	Right	no	no	yes	no
41	5	1	4	1	4	2	1	3	1	1	1	1	Before COVID-19	Male	51-60	Married	Right	no	no	yes	no
42	3	5	5	1	5	3	1	1	1	1	1	3	Before COVID-19	Male	41-50	Married	Right	no	no	yes	no
43	1	1	5	1	5	3	1	1	1	1	1	1	Before COVID-19	Female	51-60	Married	Right	no	no	yes	no
44	2	1	5	5	5	3	1	1	1	1	1	5	Before COVID-19	Female	41-50	Married	Other	no	no	yes	no
45	1	3	4	2	2	4	1	4	1	1	5	1	Before COVID-19	Male	18-30	Single	Right	no	no	no	yes
46	1	1	5		2		1	1	1		1	5	Before COVID-19	Male	18-30			no	no	no
47	1	5	1	1	2	5	1	5	1	1	1	2	Before COVID-19	Male	41-50	Single	Left	no	no	yes	yes
48	5	5	4	2	5	5	1	5	1	1	1	1	Before COVID-19	Female	31-40	Single	Left	no	no		yes
49	2	2					1	4					Before COVID-19	Female	18-30			no	no	no
50	2	5	4	4	4	1	1	4	1	1	2	2	Before COVID-19	Male	31-40	Single	Left	no	no		yes
51	4	5	5	4	5	1	1	1	1	1	1	2	Before COVID-19	Female	31-40	Married	Right	no	no		no
52	4	4	4	2	3	4	1	4	2	2	2	4	Before COVID-19	Male	18-30	Single	Left	no	no	no	yes
53	1	2	4	3	2	5	2	5	1	1	1	1	Before COVID-19	Female	31-40			no	no
54	4	1	5	1	4	5	1	1	1	1	1	2	Before COVID-19	Female	51-60	Divorced	Right	no	no	yes
55	3	5	3	1	5	3	1	1	1	2	2	2	Before COVID-19	Female	18-30	Married	Right	no	no	no	no
56	3	4	5	3	5	5	1	2	1	1	3	1	Before COVID-19	Male	18-30	Single	Right	no	no	no	yes
57							5						Before COVID-19	Female	31-40			no	no
58							1						Before COVID-19	Female	31-40			no	no
59	3	5	5		5		1	1	1			1	Before COVID-19	Male	18-30			no	no	no
60							2						Before COVID-19	Male	31-40			no	no
61							1						Before COVID-19	Male	31-40			no	no
62	5	2	4	1	4	1	4	3	1	1	1	1	Before COVID-19	Male	18-30	Single	Right	no	no	no	yes
63	3	4	4	2	3	3	2	2	2	3	2	4	Before COVID-19	Male	31-40	Married	Right	no	no		no
64	5	4	4	5	2	5	1	1	1	1	2	3	Before COVID-19	Female	18-30	Single	Right	no	no	no	yes
65	5	5	5	1	5	3	1	1	1	1	1	1	Before COVID-19	Female	41-50	Married	Other	no	no	yes	no
66	1	5	4		2		2	1	1		1	3	Before COVID-19	Male	31-40			no	no
67	5	5	1	1	5	5	1	5	1	1	1	5	Before COVID-19	Female	18-30	Single	Other	no	no	no	yes
68	2	5	4	4	2	3	1	3	1	1	3	1	Before COVID-19	Female	18-30	Single	Other	no	no	no	yes
69	2	2	3	2	4	4	1	5	1	1	4	1	Before COVID-19	Male	18-30	Single	Right	no	no	no	yes
70	2	5	4		3		1	5					Before COVID-19	Female	31-40			no	no
71	4	3	3	1	5	5	2	3	1	1	1	5	Before COVID-19	Male	51-60	Married	Right	no	no	yes	no
72	1	3	3	1	5	5	1	1	1	1	2	2	Before COVID-19	Female	18-30	Single	Right	no	no	no	yes
73	1	5	1	3	5	3	1	1	1	3	1	1	Before COVID-19	Female	18-30	Single	Right	no	no	no	yes
74	4	1	4	1	5	3	5	5	5		5	5	Before COVID-19	Male	18-30			no	no	no
75	3	4	5		5		1	3	1			1	Before COVID-19	Male	18-30			no	no	no
76							1						Before COVID-19	Male	31-40			no	no
77	3	5	3	2	3	1	1	1	1	3	1	1	Before COVID-19	Male	18-30	Single	Other	no	no	no	yes
78	5	5	1	1	2	3	1	1	1	1	2	1	Before COVID-19	Female	18-30	Married	Right	no	no	no	no
79	5	3	4	1	2	1	5	4	1	1	2	1	Before COVID-19	Male	18-30	Single	Right	no	no	no	yes
80	1	5	3		5		1	1	1			1	Before COVID-19	Female	31-40			no	no
81	5	1	5	1	5	3	1	5	1	1	1	5	Before COVID-19	Female	31-40	Married	Left	no	no		no
82	4	4	4	2	4	2	1	1	1	2	2	2	Before COVID-19	Female	31-40	Married	Right	no	no		no
83	5	2	5	1	1	5	1	5	1	1	1	5	Before COVID-19	Female	31-40	Single	Left	no	no		yes
84	2	3	4	1	5	2	1	5	1	1	2	2	Before COVID-19	Male	31-40	Married	Left	no	no		no
85	2	4	2	1	4	5	1	1	1	1	2	3	Before COVID-19	Female	18-30	Single	Left	no	no	no	yes
86	3	2	4	2	4	4	5	4	2	1	2	1	Before COVID-19	Male	31-40	Married	Right	no	no		no
87	2	5	3	2	4	4	1	1	1	2	4	2	Before COVID-19	Male	31-40	Married	Right	no	no		no
88	2	5	5	1	2	1	1	3	1	5	1	1	Before COVID-19	Male	18-30	Single	Left	no	no	no	yes
89	5	1	5	1	4	5	5	5	1	1	5	1	Before COVID-19	Male	31-40	Single	Right	no	no		yes
90	5	1	5	1	5	5	1	5	1	1	1	5	Before COVID-19	Female	51-60	Married	Other	no	no	yes	no
91	5	5	4	3	3	3	1	1	1	1	3	1	Before COVID-19	Male	18-30	Married	Other	no	no	no	no
92	3	5	3	3	3	5	1	1	1	1	3	5	Before COVID-19	Female	18-30	Single	Right	no	no	no	yes
93	3	1	3		5		5	5	3			3	Before COVID-19	Male	31-40			no	no
94	1	5	4	1	5	3	1	1	1	1	1	2	Before COVID-19	Female	41-50	Married	Left	no	no	yes	no
95	5	5	5	1	2	3	1	5	1	1	3	1	Before COVID-19	Female	31-40	Single	Left	no	no		yes
96	5	5	5	2	5	3	1	1	1	1	2	1	Before COVID-19	Female	18-30	Single	Right	no	no	no	yes
97							4						Before COVID-19	Male	51-60			no	no	yes
98	4	2	4	4	4	4	1	4	2	2	2	2	Before COVID-19	Male	18-30	Single	Other	no	no	no	yes
99	3	5	3		4		1	1	1			3	Before COVID-19	Female	18-30			no	no	no
100	3	5	4	3	5	3	1	1	1	5	1	2	Before COVID-19	Female	41-50	Married	Right	no	no	yes	no
101	2	2	4	4	2	4	4	4	2	2	2	2	Before COVID-19	Male	31-40	Married	Other	no	no		no
102	4	4	5	4	5	4	1	1	1	3	2	5	Before COVID-19	Female	18-30	Single	Right	no	no	no	yes
103	4	1	5	3	5	3	1	5	1	1	1	1	Before COVID-19	Male	41-50	Married	Left	no	no	yes	no
104	5	2					2	3					Before COVID-19	Male	51-60			no	no	yes
105	5	5	4	1	5	5	2	1	1	1	1	1	Before COVID-19	Male	60+	Married	Other	no	no	yes	no
106							1						Before COVID-19	Female	18-30			no	no	no
107	1	2	5		5		1	1					Before COVID-19	Female	51-60			no	no	yes
108							1						Before COVID-19	Male	18-30			no	no	no
109	3	4	4	3	3	3	1	3	1	3	2	1	Before COVID-19	Female	18-30	Single	Right	no	no	no	yes
110							5						Before COVID-19	Female	41-50			no	no	yes
111	1	1	5	1	1	3	1	3	1		2	5	Before COVID-19	Female	60+			no	no	yes
112	5	5	5		3		1	1	1		1	5	Before COVID-19	Female	18-30			no	no	no
113	1	3	5	1	5	5	1	3	1	1	1	1	Before COVID-19	Female	31-40	Married	Other	no	no		no
114	5	4	4	3	5	3	1	1	1	1	1	1	Before COVID-19	Female	18-30	Single	Right	no	no	no	yes
115	4	2	3	2	4	2	1	3	1		2	2	Before COVID-19	Male	51-60			no	no	yes
116	5	5	5	2	5	5	1	1	1	1	1	1	Before COVID-19	Female	41-50	Married	Right	no	no	yes	no
117	5	5	4	5	3	3	1	1	1	1	1	2	Before COVID-19	Male	51-60	Married	Right	no	no	yes	no
118	4	4	2	3	4	3	2	3	2	4	2	2	Before COVID-19	Male	31-40	Single	Right	no	no		yes
119	2	5	4	1	5	5	1	1	1	1	1	1	Before COVID-19	Male	18-30	Single	Right	no	no	no	yes
120	5	5	3	2	3	1	1	1	1	1	3	3	Before COVID-19	Female	41-50	Single	Left	no	no	yes	yes
121	2	5	4		3		1	1					Before COVID-19	Female	41-50			no	no	yes
122	4	5	3	5	5	5	1	1	1	1	1	3	Before COVID-19	Female	18-30	Single	Right	no	no	no	yes
123	5	2	4	3	4	5	1	5	1	1	1	1	Before COVID-19	Male	18-30	Single	Other	no	no	no	yes
124	3	5	4	2	2	4	1	2	3	2	2	4	Before COVID-19	Male	18-30	Single	Right	no	no	no	yes
125	4	5	3	1	3	3	1	1	1	1	2	5	Before COVID-19	Female	41-50	Married	Right	no	no	yes	no
126	5	5	4	1	5	5	1	3	1	1	1	1	Before COVID-19	Male	31-40	Married	Right	no	no		no
127	4	5	4	3	5	3	2	1	1	2	3	1	Before COVID-19	Female	31-40	Married	Right	no	no		no
128	4	5	5		5		1	1	1			1	Before COVID-19	Female	18-30			no	no	no
129	3	4	3	3	5	3	1	1	1	3	2	5	Before COVID-19	Female	31-40	Single	Right	no	no		yes
130	2	4	4		4		1	2	1		2	2	Before COVID-19	Female	31-40			no	no
131	5	3	5	3	3	5	1	1	1	1	1	2	Before COVID-19	Female	51-60	Married	Right	no	no	yes	no
132	3	1					1	3					Before COVID-19	Female	51-60			no	no	yes
133	3	5	4	3	5	4	1	1	1	1	1	2	Before COVID-19	Female	18-30	Single	Right	no	no	no	yes
134	5	5	4	1	3	5	1	1	1	3	2	1	Before COVID-19	Female	18-30	Single	Other	no	no	no	yes
135	5	5	1		1		1	1	2			2	Before COVID-19	Female	18-30			no	no	no
136	4	5	4	5	3	5	1	1	1	1	1	2	Before COVID-19	Male	18-30	Single	Other	no	no	no	yes
137	5	5	1		5		1	1	2		3	3	Before COVID-19	Male	18-30			no	no	no
138	4	2	5	1	2	4	4	3	2	1	3	1	Before COVID-19	Female	18-30	Single	Other	no	no	no	yes
139	2	5	3	3	5	4	1	1	2	2	2	2	Before COVID-19	Male	18-30	Single	Right	no	no	no	yes
140	3	4	4	2	4	2	4	3	4	2	3	2	Before COVID-19	Male	18-30	Single	Right	no	no	no	yes
141	3	5	5		5		1	1					Before COVID-19	Female	31-40			no	no
142							1						Before COVID-19	Female	31-40			no	no
143	5	2					1	4					Before COVID-19	Female	51-60			no	no	yes
144	2	4	4	5	2	3	2	1	1	5	4	1	Before COVID-19	Female	31-40			no	no
145	4	4	4	2	4	3	2	2	2	2	2	2	Before COVID-19	Male	41-50	Single	Right	no	no	yes	yes
146	2	5	4	1	2	3	1	5	1	1	1	2	Before COVID-19	Female	18-30	Single	Right	no	no	no	yes
147	5	3	4		2		1	3	1			4	Before COVID-19	Female	31-40			no	no
148	3	1	1		3		1	1	1			1	Before COVID-19	Female	18-30			no	no	no
149	2	1	5	1	1	5	1	5	1	1	1	5	Before COVID-19	Female	51-60	Single	Left	no	no	yes	yes
150	5	5	5	1	5	3	1	1	1	1	3	3	Before COVID-19	Female	41-50	Married	Right	no	no	yes	no
151	5	2	4	2	4	5	1	4	1	1	5	2	Before COVID-19	Male	18-30	Single	Left	no	no	no	yes
152	1	5					5	3					Before COVID-19	Female	18-30			no	no	no
153	5	2	3		2		1	3	1			5	Before COVID-19	Female	51-60			no	no	yes
154	2	5	3	3	4	4	1	1	1	3	1	2	Before COVID-19	Female	18-30	Married	Right	no	no	no	no
155	4	5	5	2	5	2	1	1	1	1	1	3	Before COVID-19	Female	31-40	Married	Right	no	no		no
156	4	5	3	2	4	5	1	1	1	1	2	2	Before COVID-19	Female	51-60	Single	Left	no	no	yes	yes
157	1	5	4	1	5	4	1	2	1	4	2	2	Outbreak	Male	41-50	Married	Right	no	no	yes	no
158	1	2	3	1	4	4	1	4	1	1	2	2	Outbreak	Female	18-30	Single	Other	no	no	no	yes
159	2	5	4	2	5	5	1	1	1	4	1	1	Outbreak	Male	41-50	Married	Right	yes	no	yes	no
160	3	2	3	2	4	3	1	3	1	1	3	2	Outbreak	Female	31-40	Married	Right	no	no		no
161	5	5	5	2	5	3	1	1	1	2	2	1	Outbreak	Male	41-50	Single	Right	yes	no	yes	yes
162	2	4	5	2	4	4	1	2	1	1	2	2	Outbreak	Male	41-50	Married	Right	no	no	yes	no
163	4	4	4	4	4	2	1	1	1	1	1	2	Outbreak	Female	60+	Domestic partner	Left	no	no	yes	no
164	4	2	5	2	5	1	1	3	1	2	2	1	Outbreak	Male	41-50	Single	Right	no	no	yes	yes
165	4	4	4	4	4	4	2	1	2	2	2	3	Outbreak	Female	51-60	Divorced	Other	no	no	yes
166	4	3	4	2	4	5	2	3	2	2	3	4	Outbreak	Female	60+	Married	Left	no	no	yes	no
167	4	3	5	4	3	2	1	4	1	1	2	4	Outbreak	Female	18-30	Single	Right	no	no	no	yes
168	5	3	5	2	4	4	1	3	1	3	1	2	Outbreak	Male	18-30	Single	Other	no	no	no	yes
169	2	1	4	2	5	4	1	3	2	2	2	2	Outbreak	Male	60+	Married	Left	no	no	yes	no
170	2	2	4	4	4	4	5	3	1	2	2	2	Outbreak	Male	60+	Married	Left	no	no	yes	no
171	3	2	5	3	2	4	1	3	1	2	1	3	Outbreak	Female	41-50	Married	Left	yes	no	yes	no
172	1	4	3	1	2	3	1	1	1	2	3	2	Outbreak	Female	31-40	Married	Right	no	no		no
173	4	3	4	2	4	4	1	3	1	2	1	2	Outbreak	Male	51-60	Single	Left	no	no	yes	yes
174	2	2	4	3	5	4	2	4	1	2	3	3	Outbreak	Female	18-30	Single	Left	no	no	no	yes
175	2	5	5	1	5	5	1	1	1	4	1	1	Outbreak	Male	41-50	Married	Right	no	no	yes	no
176	5	3	5	4	5	4	1	3	1	2	2	3	Outbreak	Female	51-60	Widowed	Left	no	no	yes
177	2	2	4	1	4	4	1	3	3	1	2	2	Outbreak	Female	60+	Married	Other	yes	no	yes	no
178	3	4	4	2	4	3	1	2	1	2	3	3	Outbreak	Female	41-50	Married	Right	yes	no	yes	no
179	3	2	3	2	4	1	1	3	2	1	3	2	Outbreak	Female	60+	Married	Right	no	no	yes	no
180	4	2	4	4	2	4	2	4	2	2	2	2	Outbreak	Male	60+	Married	Left	no	no	yes	no
181	4	1	4	2	5	4	1	3	1	3	3	2	Outbreak	Female	18-30	Domestic partner	Left	yes	no	no	no
182	4	1	5	3	5	4	1	5	1	1	2	5	Outbreak	Female	18-30	Single	Left	no	no	no	yes
183	4	4	4	1	4	3	5	2	1	1	4	2	Outbreak	Female	31-40	Domestic partner	Right	no	no		no
184	4	5	4	2	4	4	1	2	2	1	2	2	Outbreak	Male	41-50	Single	Right	no	no	yes	yes
185	5	5	4	5	4	5	1	1	1	2	1	4	Outbreak	Female	51-60	Married	Right	no	no	yes	no
186	5	1	4	2	5	4	1	2	1	1	2	2	Outbreak	Female	41-50	Married	Other	yes	no	yes	no
187	2	2	4	1	5	5	1	5	1	1	3	2	Outbreak	Female	18-30	Single	Left	no	no	no	yes
188	4	5	3	4	5	5	1	1	1	1	1	1	Outbreak	Female	60+	Married	Right	no	no	yes	no
189	2	2	4	4	5	4	1	4	1	1	1	2	Outbreak	Female	51-60	Married	Left	no	no	yes	no
190	2	5	3	2	5	2	1	1	1	5	2	2	Outbreak	Female	31-40	Married	Left	yes	no		no
191	4	4	4	2	5	5	1	5	1	3	3	2	Outbreak	Male	18-30	Domestic partner	Left	yes	no	no	no
192	2	1	5	5	5	5	1	5	1	1	4	4	Outbreak	Female	31-40	Domestic partner	Left	no	no		no
193	1	5	4	2	4	4	1	1	1	1	2	2	Outbreak	Female	31-40	Married	Right	no	no		no
194	4	3	4	3	4	2	1	5	1	1	2	3	Outbreak	Female	18-30	Single	Left	no	no	no	yes
195	4	1	3	2	5	5	1	5	1	1	1	1	Outbreak	Female	31-40	Married	Left	no	no		no
196	2	2	4	4	2	4	1	4	2	2	3	2	Outbreak	Male	18-30	Single	Right	no	no	no	yes
197	2	2	4	4	2	4	1	3	2	1	2	2	Outbreak	Female	31-40	Single	Right	no	no		yes
198	3	1	4	1	5	5	1	5	1	2	2	4	Outbreak	Female	31-40	Married	Left	no	no		no
199	4	2	4	3	4	2	2	4	1	3	4	1	Outbreak	Male	18-30	Single	Right	yes	no	no	yes
200	2	4	4	4	5	3	1	5	1	1	1	4	Outbreak	Female	31-40	Married	Left	no	no		no
201	3	5	5	3	5	4	2	1	2	2	3	2	Outbreak	Female	41-50	Married	Right	yes	no	yes	no
202	2	2	4	4	3	4	5	1	5	4	2	2	Outbreak	Male	31-40	Single	Left	yes	no		yes
203	2	5	4	1	5	5	1	1	1	4	4	3	Outbreak	Female	31-40	Single	Right	no	no		yes
204	5	5	3	3	4	4	1	1	2	2	2	3	Outbreak	Female	18-30	Married	Right	yes	no	no	no
205	4	2	3	3	2	4	1	5	1	3	2	3	Outbreak	Male	31-40	Single	Left	no	no		yes
206	2	1	4	3	5	5	2	5	1	1	4	3	Outbreak	Female	18-30	Single	Left	no	no	no	yes
207	4	2	5	4	5	5	1	5	1	2	2	4	Outbreak	Female	31-40	Married	Left	no	no		no
208	4	1	4	4	4	4	1	5	1	1	2	2	Outbreak	Female	60+	Married	Left	no	no	yes	no
209	3	3	3	4	4	5	1	3	1	3	1	1	Outbreak	Female	51-60	Divorced	Left	yes	no	yes
210	3	5	4	4	4	5	1	1	2	2	2	4	Outbreak	Male	18-30	Single	Right	no	no	no	yes
211	4	5	4	1	5	5	1	1	1	1	1	1	Outbreak	Female	31-40	Married	Right	no	no		no
212	2	2	4	3	2	4	2	4	2	4	3	4	Outbreak	Female	31-40	Single	Right	no	no		yes
213	4	2	5	1	2	4	1	2	1	5	4	1	Outbreak	Male	18-30	Single	Other	no	no	no	yes
214	4	5	5	2	5	5	1	1	1	1	2	1	Outbreak	Female	31-40	Married	Right	yes	no		no
215	3	4	4	2	5	3	2	3	2	3	2	2	Outbreak	Male	41-50	Married	Right	no	no	yes	no
216	3	1	5	5	3	5	1	3	1	3	2	5	Outbreak	Female	31-40	Divorced	Right	yes	no
217	2	2	4	1	5	4	1	4	1	1	2	2	Outbreak	Female	51-60	Single	Left	yes	no	yes	yes
218	4	2	4	2	4	4	2	3	1	2	2	3	Outbreak	Female	51-60	Married	Left	no	no	yes	no
219	4	5	4	1	5	5	1	1	1	5	2	1	Outbreak	Female	41-50	Married	Right	yes	no	yes	no
220	3	5	5	2	5	3	1	1	1	1	2	5	Outbreak	Female	41-50	Domestic partner	Left	no	no	yes	no
221	3	5	3	3	5	5	1	1	1	1	2	2	Outbreak	Female	41-50	Single	Right	yes	no	yes	yes
222	4	2	4	2	4	3	1	4	1	1	4	2	Outbreak	Male	18-30	Single	Right	no	no	no	yes
223	4	5	4	1	5	4	1	3	1	2	2	2	Outbreak	Female	60+	Married	Right	yes	no	yes	no
224	4	5	3	2	4	5	1	1	1	5	2	1	Outbreak	Male	31-40	Single	Right	yes	no		yes
225	2	4	4	4	4	4	2	2	1	2	2	2	Outbreak	Male	60+	Married	Right	no	no	yes	no
226	4	5	3	2	5	4	1	1	1	2	2	2	Outbreak	Female	18-30	Married	Right	no	no	no	no
227	5	5	5	2	5	4	1	1	1	3	2	1	Outbreak	Male	60+	Single	Right	no	no	yes	yes
228	2	5	4	2	5	1	1	1	1	1	2	2	Outbreak	Male	60+	Married	Left	yes	no	yes	no
229	2	5	5	1	5	5	1	1	1	1	2	1	Outbreak	Male	41-50	Married	Other	yes	no	yes	no
230	2	3	3	2	4	4	2	3	1	2	2	2	Outbreak	Male	60+	Married	Right	no	no	yes	no
231	2	5	4	3	1	3	1	3	2	4	4	1	Outbreak	Female	18-30	Single	Right	yes	no	no	yes
232	4	4	5	5	4	4	2	2	1	1	4	1	Outbreak	Female	18-30	Single	Right	no	no	no	yes
233	4	5	5	2	5	4	1	1	1	1	4	1	Outbreak	Male	18-30	Single	Right	no	no	no	yes
234	3	4	4	2	2	5	1	1	1	1	4	2	Outbreak	Female	18-30	Single	Left	no	no	no	yes
235	4	2	4	2	4	4	2	5	1	2	4	4	Outbreak	Female	18-30	Single	Left	no	no	no	yes
236	3	2	4	4	2	4	2	4	1	2	3	2	Outbreak	Female	60+	Married	Left	no	no	yes	no
237	4	4	4	4	4	4	1	5	1	4	1	2	Outbreak	Male	31-40	Married	Other	no	no		no
238	2	3	4	2	2	5	1	3	1	1	1	2	Outbreak	Female	18-30	Domestic partner	Other	no	no	no	no
239	3	3	4	4	5	5	1	3	5	1	2	3	Outbreak	Female	18-30	Single	Left	yes	no	no	yes
240	1	1	3	1	4	4	1	1	1	1	2	2	Outbreak	Female	18-30	Single	Right	no	no	no	yes
241	1	5	5	2	3	4	1	1	1	2	5	1	Outbreak	Female	18-30	Single	Right	no	no	no	yes
242	3	2	4	4	2	2	1	4	1	1	3	2	Outbreak	Male	18-30	Domestic partner	Other	yes	no	no	no
243	2	1	5	1	3	3	1	5	1	1	2	2	Outbreak	Female	18-30	Single	Left	yes	no	no	yes
244	2	2	4	3	5	4	1	4	1	1	3	3	Outbreak	Female	18-30	Single	Other	yes	no	no	yes
245	4	4	4	3	2	5	1	3	1	1	4	2	Outbreak	Female	18-30	Single	Right	no	no	no	yes
246	4	2	4	2	4	5	1	4	1	3	2	1	Outbreak	Female	18-30	Single	Other	yes	no	no	yes
247	4	5	4	2	1	5	5	5	5	5	5	2	Outbreak	Female	18-30	Single	Right	no	no	no	yes
248	2	4	3	3	4	4	1	4	1	1	3	3	Outbreak	Female	18-30	Single	Left	no	no	no	yes
249	1	1	5	4	2	3	1	2	1	1	1	1	Outbreak	Male	18-30	Domestic partner	Right	no	no	no	no
250	4	2	4	2	2	4	1	5	1	3	2	5	Outbreak	Male	31-40	Single	Other	no	no		yes
251	2	2	5	4	4	5	1	4	1	1	4	1	Outbreak	Female	18-30	Single	Right	yes	no	no	yes
252	2	1	5	1	5	4	4	1	1	3	2	2	Outbreak	Female	51-60	Married	Right	no	no	yes	no
253	4	2	4	2	1	3	3	4	2	4	2	4	Outbreak	Male	41-50	Married	Left	no	no	yes	no
254	4	3	4	3	4	2	1	5	1	1	2	2	Outbreak	Female	18-30	Single	Right	no	no	no	yes
255	2	5	3	2	5	5	1	1	1	1	1	2	Outbreak	Female	41-50	Married	Right	no	no	yes	no
256	4	5	4	3	4	3	1	1	1	5	2	2	Outbreak	Female	18-30	Single	Right	no	no	no	yes
257	2	2	4	4	2	3	1	1	1	1	2	1	Outbreak	Male	18-30	Single	Right	yes	no	no	yes
258	3	5	5	2	1	2	2	5	1	1	3	5	Outbreak	Female	18-30	Single	Left	no	no	no	yes
259	2	3	4	3	4	3	1	4	2	1	5	2	Outbreak	Female	18-30	Single	Left	no	no	no	yes
260	4	4	2	3	5	3	1	3	1	1	2	4	Outbreak	Male	18-30	Single	Left	no	no	no	yes
261	2	1	2	2	5	2	4	5	4	3	4	5	Outbreak	Female	18-30	Single	Other	no	no	no	yes
262	2	4	4	4	5	4	1	1	2	2	3	2	Outbreak	Male	18-30	Single	Right	no	no	no	yes
263	3	5	5	4	3	5	2	3	1	2	2	2	Outbreak	Female	18-30	Single	Right	yes	no	no	yes
264	4	3	2	3	4	3	1	5	1	4	2	5	Outbreak	Female	18-30	Domestic partner	Left	no	no	no	no
265	4	3	5	4	1	2	1	1	1	1	4	3	Outbreak	Female	18-30	Single	Other	no	no	no	yes
266	5	3	4	3	2	2	2	5	2	3	2	4	Outbreak	Male	18-30	Single	Other	no	no	no	yes
267	5	5	4	2	5	4	1	1	1	2	4	2	Outbreak	Female	18-30	Single	Right	no	no	no	yes
268	3	5	5	2	5	2	1	1	2	1	4	1	Outbreak	Female	18-30	Single	Right	yes	no	no	yes
269	4	1	5	2	4	4	1	1	1	4	2	4	Outbreak	Female	18-30	Single	Right	no	no	no	yes
270	1	5	5	4	4	5	1	1	1	1	2	1	Outbreak	Female	51-60	Married	Right	yes	no	yes	no
271	2	2	2	1	2	3	4	3	2	1	3	3	Outbreak	Female	18-30	Single	Left	no	no	no	yes
272	4	5	4	2	5	5	1	1	1	3	2	2	Outbreak	Female	18-30	Single	Right	no	no	no	yes
273	4	5	5	4	5	4	1	1	1	1	2	1	Outbreak	Female	51-60	Married	Right	yes	no	yes	no
274	3	5	4	3	2	4	1	1	1	4	2	2	Outbreak	Female	18-30	Single	Right	no	no	no	yes
275	4	2	5	1	1	5	4	5	1	1	2	3	Outbreak	Female	18-30	Single	Left	no	no	no	yes
276	3	1	4	3	5	5	4	5	1	2	4	1	Outbreak	Male	41-50	Married	Left	yes	no	yes	no
277	3	4	4	2	4	4	1	5	1	1	3	3	Outbreak	Female	51-60	Widowed	Other	no	no	yes
278	2	4	4	3	4	4	1	3	1	2	4	2	Outbreak	Male	18-30	Single	Left	no	no	no	yes
279	3	3	4	4	3	2	3	4	4	2	5	4	Outbreak	Male	18-30	Single	Other	no	no	no	yes
280	4	2	5	2	4	5	1	5	1	1	3	4	Outbreak	Female	18-30	Single	Other	no	no	no	yes
281	2	1	3	4	5	3	1	5	1	1	2	2	Outbreak	Male	18-30	Single	Left	no	no	no	yes
282	4	5	5	4	4	3	1	3	1	1	3	2	Outbreak	Male	41-50	Divorced	Left	no	no	yes
283	4	5	5	2	5	2	2	4	1	1	2	2	Outbreak	Female	18-30	Single	Right	yes	no	no	yes
284	2	5	5	1	5	5	1	5	1	1	2	1	Outbreak	Female	51-60	Widowed	Right	yes	no	yes
285	2	5	4	4	3	4	1	1	3	2	2	2	Outbreak	Male	18-30	Single	Right	no	no	no	yes
286	4	2	4	5	1	4	1	3	2	2	4	2	Outbreak	Male	18-30	Single	Left	no	no	no	yes
287	2	5	3	2	5	5	1	1	1	1	3	4	Outbreak	Female	51-60	Single	Other	yes	no	yes	yes
288	4	5	5	4	5	2	1	5	5	1	1	2	Outbreak	Female	51-60	Married	Right	no	no	yes	no
289	4	5	5	3	5	2	1	1	1	4	2	2	Outbreak	Female	18-30	Single	Right	yes	no	no	yes
290	2	1	4	4	5	4	5	5	1	5	2	2	Outbreak	Male	18-30	Single	Right	no	no	no	yes
291	4	4	5	3	4	2	1	3	1	2	3	1	Outbreak	Male	18-30	Single	Right	yes	no	no	yes
292	2	4	4	4	4	1	2	5	1	4	3	3	Outbreak	Male	18-30	Single	Right	no	no	no	yes
293	2	4	5	2	3	4	1	1	1	1	1	2	Outbreak	Female	18-30	Single	Right	yes	no	no	yes
294	3	4	4	2	3	4	1	2	1	1	2	3	Outbreak	Female	18-30	Domestic partner	Left	no	no	no	no
295	2	4	4	2	5	4	2	3	2	2	2	1	Outbreak	Female	18-30	Single	Other	no	no	no	yes
296	2	1	4	5	4	5	1	5	1	1	2	3	Outbreak	Female	18-30	Single	Left	no	no	no	yes
297	4	3	4	4	4	2	1	4	1	1	2	5	Outbreak	Female	18-30	Single	Left	no	no	no	yes
298	2	4	4	4	4	4	1	4	2	1	2	1	Outbreak	Female	18-30	Single	Other	yes	no	no	yes
299	4	5	4	4	4	2	1	1	1	3	1	1	Outbreak	Female	18-30	Single	Other	no	no	no	yes
300	2	1	4	4	5	1	2	5	1	3	3	3	Outbreak	Male	18-30	Single	Right	yes	no	no	yes
301	1	4	5	2	1	5	1	2	1	4	1	1	Outbreak	Female	18-30	Domestic partner	Left	no	no	no	no
302	2	4	5	5	5	5	1	5	1	1	5	2	Outbreak	Male	18-30	Single	Other	no	no	no	yes
303	1	1	4	4	3	5	1	1	1	1	2	3	Outbreak	Female	41-50	Married	Left	no	no	yes	no
304	2	5	4	2	5	4	1	1	1	2	2	4	Outbreak	Female	18-30	Single	Right	yes	no	no	yes
305	3	5	5	1	5	5	1	1	1	1	1	2	Outbreak	Male	41-50	Married	Other	no	no	yes	no
306	2	5	4	2	5	5	1	1	1	1	4	1	Outbreak	Female	31-40	Married	Right	yes	no		no
307	4	4	4	2	4	4	2	3	2	4	2	2	Outbreak	Male	18-30	Single	Right	yes	no	no	yes
308	2	3	4	2	5	3	1	3	1	4	2	1	Outbreak	Female	18-30	Single	Left	no	no	no	yes
309	2	2	4	2	2	4	2	4	2	2	2	2	Outbreak	Female	18-30	Single	Left	no	no	no	yes
310	2	5	4	2	4	4	1	1	1	1	2	3	Outbreak	Female	18-30	Single	Right	yes	no	no	yes
311	4	3	4	4	5	5	1	5	1	1	1	2	Outbreak	Female	18-30	Single	Other	no	no	no	yes
312	2	5	2	3	5	5	2	1	1	2	2	1	Outbreak	Female	18-30	Domestic partner	Other	yes	no	no	no
313	4	3	4	4	4	4	1	1	2	2	2	2	Outbreak	Female	51-60	Married	Right	no	no	yes	no
314	4	5	4	4	4	4	1	1	1	5	1	2	Outbreak	Female	31-40	Single	Right	yes	no		yes
315	2	1	3	1	5	5	1	5	1	1	3	5	Outbreak	Female	18-30	Single	Left	yes	no	no	yes
316	2	2	4	3	4	4	1	4	1	2	3	2	Outbreak	Female	18-30	Single	Left	yes	no	no	yes
317	2	5	4	4	4	5	1	1	1	2	2	1	Outbreak	Female	31-40	Married	Right	yes	no		no
318	4	1	5	2	5	5	1	5	1	3	3	2	Outbreak	Male	18-30	Single	Left	no	no	no	yes
319	2	1	5	1	5	3	1	5	1	3	1	1	Outbreak	Male	18-30	Single	Right	yes	no	no	yes
320	2	3	5	3	4	4	1	3	2	2	2	5	Outbreak	Female	18-30	Single	Left	no	no	no	yes
321	2	5	5	2	5	3	1	1	1	5	1	1	Outbreak	Female	41-50	Married	Right	yes	no	yes	no
322	4	2	4	2	2	4	2	4	2	2	2	4	Outbreak	Male	18-30	Single	Left	yes	no	no	yes
323	3	5	2	2	5	5	1	1	1	3	1	1	Outbreak	Female	18-30	Domestic partner	Right	yes	no	no	no
324	4	2	5	2	5	2	2	5	1	1	2	3	Outbreak	Female	31-40	Single	Left	yes	no		yes
325	3	5	4	1	5	3	2	3	1	2	3	2	Outbreak	Female	18-30	Single	Right	yes	no	no	yes
326	4	2	5	2	5	2	1	5	1	2	1	2	Outbreak	Male	18-30	Single	Other	yes	no	no	yes
327	4	2	4	4	2	5	1	5	1	4	2	1	Outbreak	Male	18-30	Single	Right	no	no	no	yes
328	4	5	4	2	4	4	1	3	2	1	2	2	Outbreak	Female	31-40	Single	Right	no	no		yes
329	2	3	4	4	3	5	1	3	1	3	2	1	Outbreak	Female	31-40	Single	Right	no	no		yes
330	4	2	4	4	4	4	2	3	2	2	2	1	Outbreak	Female	18-30	Single	Right	yes	no	no	yes
331	4	5	5	5	5	5	1	1	1	2	1	2	Outbreak	Female	31-40	Married	Right	no	no		no
332	3	4	4	1	1	2	1	2	1	2	2	1	Outbreak	Female	18-30	Single	Other	yes	no	no	yes
333	4	4	4	4	4	5	1	1	1	4	2	1	Outbreak	Male	31-40	Married	Right	yes	no		no
334	4	5	5	2	5	5	1	1	3	1	1	1	Outbreak	Female	51-60	Married	Right	no	no	yes	no
335	4	5	4	3	5	2	1	1	1	2	2	2	Outbreak	Female	41-50	Married	Right	no	no	yes	no
336	2	4	4	1	5	4	1	2	1	1	2	1	Outbreak	Female	60+	Married	Right	yes	no	yes	no
337	2	4	4	2	3	4	1	4	1	4	2	2	Outbreak	Female	18-30	Single	Other	yes	no	no	yes
338	2	5	3	2	5	2	1	1	1	1	1	1	Outbreak	Male	18-30	Single	Right	no	no	no	yes
339	4	5	4	4	5	4	1	1	1	4	2	1	Outbreak	Male	41-50	Married	Right	yes	no	yes	no
340	1	1	5	1	4	1	1	3	1	5	2	1	Outbreak	Female	51-60	Married	Other	no	no	yes	no
341	4	2	4	3	2	4	2	4	2	4	2	2	Outbreak	Female	51-60	Single	Left	yes	no	yes	yes
342	3	4	5	2	5	5	1	1	2	2	2	2	Outbreak	Female	41-50	Married	Right	yes	no	yes	no
343	4	5	4	4	5	5	5	1	1	1	1	3	Outbreak	Female	31-40	Married	Right	no	no		no
344	2	5	4	1	5	3	2	1	1	3	2	2	Outbreak	Male	51-60	Single	Right	yes	no	yes	yes
345	4	2	4	4	4	4	2	4	2	2	2	3	Outbreak	Female	41-50	Married	Left	no	no	yes	no
346	4	4	4	2	4	5	1	1	1	1	2	2	Outbreak	Male	60+	Married	Right	no	no	yes	no
347	4	4	4	4	2	4	2	4	2	2	3	2	Outbreak	Female	41-50	Married	Other	no	no	yes	no
348	4	5	4	1	4	1	1	1	1	4	2	4	Outbreak	Female	18-30	Married	Right	yes	no	no	no
349	1	1	4	4	3	3	4	5	2	2	2	2	Outbreak	Female	31-40	Married	Left	no	no		no
350	4	2	4	3	4	3	1	4	1	3	1	2	Outbreak	Male	41-50	Divorced	Left	no	no	yes
351	4	5	5	4	5	2	5	1	1	1	2	2	Outbreak	Female	41-50	Married	Right	no	no	yes	no
352	2	5	5	1	5	5	1	1	1	1	1	2	Outbreak	Male	60+	Married	Right	yes	no	yes	no
353	3	3	4	2	2	3	4	4	2	2	2	2	Outbreak	Male	18-30	Single	Right	no	no	no	yes
354	2	5	5	5	4	3	5	4	4	3	2	3	Outbreak	Female	41-50		Left	no	no	yes
355	2	2	4	2	4	1	1	4	2	2	2	4	Outbreak	Female	31-40	Married	Other	yes	no		no
356	2	4	4	5	4	5	1	1	1	1	1	2	Outbreak	Male	51-60	Married	Right	yes	no	yes	no
357	3	1	4	3	2	4	2	3	3	1	2	2	Outbreak	Female	41-50	Single	Right	no	no	yes	yes
358	3	5	3	1	5	4	1	1	1	1	2	2	Outbreak	Female	51-60	Married	Right	no	no	yes	no
359	3	2	5	2	4	5	1	5	1	1	3	1	Outbreak	Female	18-30	Married	Right	no	no	no	no
360	3	1	5	5	5	5	1	5	1	1	4	4	Outbreak	Female	41-50	Married	Left	no	no	yes	no
361	4	4	4	4	4	5	1	3	1	1	2	3	Outbreak	Female	31-40	Married	Other	no	no		no
362	2	1	3	4	3	4	4	5	1	1	5	1	Outbreak	Female	31-40	Single	Other	no	no		yes
363	2	5	5	5	5	4	1	1	1	1	1	2	Outbreak	Female	18-30	Single	Right	no	no	no	yes
364	4	1	5	4	5	3	3	5	1	1	3	4	Outbreak	Male	18-30	Single	Left	no	no	no	yes
365	4	3	4	4	4	4	2	4	2	2	2	2	Outbreak	Female	18-30	Single	Left	no	no	no	yes
366	3	2	4	3	5	4	1	2	1	4	1	2	Outbreak	Female	18-30	Single	Right	yes	no	no	yes
367	4	3	4	4	4	5	1	4	1	2	2	5	Outbreak	Female	18-30	Single	Left	no	no	no	yes
368	4	3	4	4	4	4	1	1	1	4	2	3	Outbreak	Female	18-30	Single	Right	no	no	no	yes
369	1	5	4	1	5	5	1	1	1	1	1	2	Outbreak	Male	51-60	Married	Right	no	no	yes	no
370	4	5	5	3	5	5	1	1	1	1	2	3	Outbreak	Female	18-30	Single	Right	yes	no	no	yes
371	1	4	4	4	4	4	2	3	2	2	2	2	Outbreak	Female	41-50	Married	Right	no	no	yes	no
372	4	2	4	2	3	4	1	4	2	4	2	2	Outbreak	Male	18-30	Single	Left	no	no	no	yes
373	4	5	4	4	5	4	1	1	1	1	2	3	Outbreak	Male	18-30	Single	Right	yes	no	no	yes
374	4	5	4	4	2	4	2	4	2	2	2	2	Outbreak	Male	41-50	Single	Left	no	no	yes	yes
375	2	5	4	2	4	5	1	1	1	1	1	1	Outbreak	Female	51-60	Single	Right	yes	no	yes	yes
376	3	3	5	2	4	5	1	3	1	1	2	1	Outbreak	Female	41-50	Married	Right	no	no	yes	no
377	4	5	3	4	5	2	1	1	1	2	2	2	Outbreak	Female	18-30	Single	Right	yes	no	no	yes
378	4	3	4	4	4	3	1	1	1	1	2	2	Outbreak	Male	31-40	Married	Right	yes	no		no
379	2	5	3	2	2	4	1	1	1	1	1	1	Outbreak	Female	60+	Married	Right	no	no	yes	no
380	2	5	3	2	4	2	1	1	2	1	2	2	Outbreak	Male	41-50	Married	Right	no	no	yes	no
381	4	5	5	2	4	2	1	1	1	1	4	4	Outbreak	Male	41-50	Single	Right	no	no	yes	yes
382	3	4	4	2	4	4	1	4	1	1	2	2	Outbreak	Male	41-50	Married	Left	no	no	yes	no
383	5	4	4	1	4	3	1	4	3	1	3	2	Outbreak	Female	31-40	Single	Right	no	no		yes
384	4	2	5	2	3	5	1	2	1	1	2	4	Outbreak	Female	18-30	Single	Right	yes	no	no	yes
385	4	4	4	4	4	5	1	1	1	1	1	5	Outbreak	Female	41-50	Domestic partner	Left	no	no	yes	no
386	4	3	4	4	4	4	2	3	2	4	2	2	Outbreak	Female	41-50	Married	Right	no	no	yes	no
387	4	4	5	5	4	5	1	3	1	1	4	2	Outbreak	Female	41-50	Married	Right	yes	no	yes	no
388	4	5	4	5	5	1	1	1	1	3	3	1	Outbreak	Female	41-50	Married	Right	yes	no	yes	no
389	3	5	5	5	2	4	1	1	1	1	4	4	Outbreak	Female	18-30	Single	Other	no	no	no	yes
390	3	5	5	2	5	2	1	3	1	1	5	3	Outbreak	Female	18-30	Single	Right	no	no	no	yes
391	5	5	5	2	4	5	1	4	1	1	2	4	Outbreak	Female	41-50	Married	Right	yes	no	yes	no
392	4	4	4	4	3	3	1	2	1	2	2	2	Outbreak	Male	41-50	Single	Right	yes	no	yes	yes
393	4	4	4	2	5	3	1	1	2	3	3	1	Outbreak	Male	41-50	Married	Right	no	no	yes	no
394	3	5	5	2	5	4	1	1	1	1	2	4	Outbreak	Female	31-40	Married	Right	yes	no		no
395	4	4	3	5	5	5	1	4	1	1	3	4	Outbreak	Female	18-30	Single	Right	no	no	no	yes
396	5	4	4	4	4	4	1	2	1	1	2	2	Outbreak	Male	60+	Single	Left	no	no	yes	yes
397	2	5	5	2	5	4	5	1	1	1	2	2	Outbreak	Male	41-50	Married	Other	no	no	yes	no
398	4	4	4	2	5	4	2	3	2	2	2	2	Outbreak	Female	60+	Married	Right	yes	no	yes	no
399	2	4	4	2	4	3	1	5	1	4	1	2	Outbreak	Male	31-40	Single	Left	no	no		yes
400	1	5	5	2	5	2	1	1	1	1	2	2	Outbreak	Male	41-50	Single	Right	no	no	yes	yes
401	2	2	4	2	4	2	2	4	2	1	3	1	Outbreak	Male	41-50	Married	Right	no	no	yes	no
402	3	2	4	3	5	5	1	5	1	1	5	4	Outbreak	Female	18-30	Single	Left	no	no	no	yes
403	4	1	4	4	5	1	1	5	1	1	1	3	Outbreak	Female	18-30	Domestic partner	Left	yes	no	no	no
404	3	5	4	2	5	4	1	1	1	1	2	2	Outbreak	Female	18-30	Single	Right	no	no	no	yes
405	2	2	4	3	4	5	1	3	1	1	3	2	Outbreak	Female	18-30	Single	Right	yes	no	no	yes
406	3	3	4	1	3	2	1	3	2	1	2	5	Outbreak	Female	51-60	Married	Other	no	no	yes	no
407	3	5	3	2	5	4	1	1	1	1	2	2	Outbreak	Male	41-50	Married	Right	no	no	yes	no
408	5	5	3	4	5	2	1	1	1	1	1	1	Outbreak	Male	41-50	Married	Right	no	no	yes	no
409	4	4	4	2	3	4	1	3	1	1	1	2	Outbreak	Male	41-50	Married	Right	no	no	yes	no
410	3	2	4	2	4	3	2	5	2	3	3	2	Outbreak	Male	41-50	Married	Left		no	yes	no
411	3	4	2	3	4	4	2	5	1	1	4	4	Outbreak	Female	18-30	Domestic partner	Right	no	no	no	no
412	2	5	5	4	4	4	2	1	1	4	2	4	Outbreak	Female	18-30	Single	Other	no	no	no	yes
413	2	3	5	4	2	1	1	4	1	4	2	4	Outbreak	Female	18-30	Domestic partner	Left	no	no	no	no
414	4	5	3	1	5	2	1	1	1	1	3	1	Outbreak	Male	31-40	Married	Right	no	no		no
415	2	2	3	2	3	3	2	4	2	1	2	2	Outbreak	Female	60+	Widowed	Other	no	no	yes
416	2	3	4	2	4	4	2	4	2	2	3	2	Outbreak	Male	60+	Married	Right	no	no	yes	no
417	2	2	4	4	5	1	1	4	1	1	2	2	Outbreak	Female	18-30	Single	Left	yes	no	no	yes
418	4	5	4	2	4	5	1	1	1	1	1	1	Outbreak	Female	31-40	Married	Right	no	no		no
419	3	5	3	1	5	5	1	1	1	1	2	1	Outbreak	Female	31-40	Married	Right	no	no		no
420	2	5	3	4	5	3	1	1	1	3	1	1	Outbreak	Female	31-40	Married	Right	no	no		no
421	4	4	4	2	2	2	2	2	2	2	3	2	Outbreak	Male	31-40	Single	Left	yes	no		yes
422	5	5	4	3	5	3	5	1	1	1	1	5	Outbreak	Male	41-50	Divorced	Other	yes	no	yes
423	2	4	4	3	4	2	1	2	1	1	2	4	Outbreak	Male	18-30	Single	Right	no	no	no	yes
424	4	2	3	3	4	3	2	4	3	1	4	2	Outbreak	Female	18-30	Single	Left	no	no	no	yes
425	2	4	4	1	2	1	1	3	1	1	4	1	Outbreak	Male	18-30	Single	Other	no	no	no	yes
426	4	2	4	3	4	2	1	4	1	2	2	2	Outbreak	Female	18-30	Single	Other	yes	no	no	yes
427	4	3	4	4	4	4	1	3	1	1	1	2	Outbreak	Female	41-50	Married	Left	yes	no	yes	no
428	3	5	5	5	5	2	1	1	1	1	1	1	Outbreak	Female	18-30	Single	Right	no	no	no	yes
429	2	5	2	2	1	5	1	2	1	4	2	1	Outbreak	Female	18-30	Single	Right	no	no	no	yes
430	2	1	4	2	4	4	2	4	2	1	4	2	Outbreak	Female	18-30	Single	Right	no	no	no	yes
431	2	3	4	4	3	3	1	5	1	1	4	5	Outbreak	Female	18-30	Single	Left	no	no	no	yes
432	2	4	5	4	4	5	1	5	1	2	3	1	Outbreak	Female	18-30	Single	Right	no	no	no	yes
433	2	5	5	1	4	2	1	3	2	1	1	2	Outbreak	Male	41-50	Married	Right	no	no	yes	no
434	2	2	4	2	4	4	1	5	1	1	4	4	Outbreak	Female	18-30	Single	Left	no	no	no	yes
435	1	2	5	2	5	5	1	5	3	1	3	2	Outbreak	Male	18-30	Single	Left	no	no	no	yes
436	4	5	4	3	2	5	1	1	1	4	2	2	Outbreak	Male	18-30	Single	Right	no	no	no	yes
437	2	4	5	3	4	4	1	2	2	1	3	2	Outbreak	Female	18-30	Single	Right	yes	no	no	yes
438	4	4	4	1	4	3	1	5	5	1	1	4	Outbreak	Female	18-30	Single	Left	no	no	no	yes
439	4	1	4	2	2	2	1	5	1	4	3	1	Outbreak	Male	18-30	Single	Left	no	no	no	yes
440	5	2	4	1	4	5	5	4	1	4	2	2	Outbreak	Male	41-50	Married	Left	no	no	yes	no
441	4	1	4	3	1	4	1	5	1	1	3	1	Outbreak	Male	18-30	Single	Right	no	no	no	yes
442	2	4	4	2	3	3	4	4	3	4	4	3	Outbreak	Female	18-30	Single	Other	yes	no	no	yes
443	2	5	5	1	1	5	1	3	1	1	3	5	Outbreak	Female	18-30	Single	Left	no	no	no	yes
444	2	5	5	1	5	1	1	1	1	3	1	1	Outbreak	Female	18-30	Single	Right	yes	no	no	yes
445	4	2	4	4	4	4	1	5	2	2	3	4	Outbreak	Female	18-30	Single	Left	no	no	no	yes
446	4	3	5	5	4	5	5	3	1	3	2	3	Outbreak	Female	41-50	Married	Left	no	no	yes	no
447	2	1	5	2	5	5	1	3	1	2	1	1	Outbreak	Female	18-30	Single	Left	no	no	no	yes
448	4	2	5	5	5	3	4	5	1	3	3	5	Outbreak	Male	18-30	Single	Right	no	no	no	yes
449	2	1	4	2	2	2	1	3	1	2	3	2	Outbreak	Male	31-40	Single	Right	no	no		yes
450	4	3	3	4	4	5	1	2	1	1	3	3	Outbreak	Male	18-30	Single	Left	no	no	no	yes
451	4	4	4	5	5	3	1	1	1	1	2	3	Outbreak	Male	18-30	Single	Left	yes	no	no	yes
452	2	2	3	4	4	4	1	5	2	5	4	5	Outbreak	Female	18-30	Domestic partner	Other	yes	no	no	no
453	3	3	4	2	3	2	1	3	1	5	1	5	Outbreak	Male	18-30	Domestic partner	Left	yes	no	no	no
454	2	2	5	2	4	5	1	5	1	1	1	1	Outbreak	Male	60+	Married	Right	yes	no	yes	no
455	4	5	4	4	5	4	1	1	1	1	2	2	Outbreak	Female	18-30	Single	Right	yes	no	no	yes
456	3	4	3	3	4	4	1	3	1	1	3	2	Outbreak	Female	41-50	Married	Other	no	no	yes	no
457	4	5	4	4	4	3	1	3	1	2	1	3	Outbreak	Female	18-30	Single	Left	no	no	no	yes
458	4	5	4	4	5	5	1	1	1	3	5	4	Outbreak	Female	18-30		Right	no	no	no
459	2	4	5	4	4	2	1	2	1	3	2	2	Outbreak	Female	18-30	Single	Right	no	no	no	yes
460	4	5	4	3	5	5	1	1	1	1	2	2	Outbreak	Female	41-50	Married	Other	yes	no	yes	no
461	4	4	5	4	5	2	2	3	1	1	1	1	Outbreak	Male	60+	Married	Right	no	no	yes	no
462	4	5	5	2	5	4	1	3	1	2	2	3	Outbreak	Female	18-30	Domestic partner	Right	no	no	no	no
463	2	1	3	4	4	5	1	2	1	1	2	3	Outbreak	Female	18-30	Single	Right	no	no	no	yes
464	4	3	2	4	2	4	2	3	2	3	2	2	Outbreak	Female	18-30	Single	Left	no	no	no	yes
465	4	4	4	1	5	5	5	5	1	1	5	5	Outbreak	Female	18-30	Single	Left	no	no	no	yes
466	1	3	3	1	3	4	1	3	1	1	3	1	Outbreak	Male	60+	Married	Other	no	no	yes	no
467	2	2	5	2	4	5	1	3	4	1	5	3	Outbreak	Female	31-40	Single	Other	no	no		yes
468	3	5	5	3	4	2	3	3	1	1	3	3	Outbreak	Male	18-30	Single	Other	no	no	no	yes
469	4	3	1	1	3	5	1	3	1	1	3	3	Outbreak	Female	18-30	Single	Left	yes	no	no	yes
470	5	5	2	4	4	4	4	4	4	4	4	4	Outbreak	Male	60+	Divorced	Other	no	no	yes
471	2	3	5	2	3	4	1	2	1	1	4	2	Outbreak	Female	31-40	Single	Other	no	no		yes
472	4	5	5	4	5	4	1	5	1	4	4	4	Outbreak	Female	18-30	Single	Left	yes	no	no	yes
473	3	5	5	3	5	3	1	1	1	3	2	3	Outbreak	Female	31-40	Married	Right	yes	no		no
474	2	1	4	2	4	4	1	5	1	1	2	4	Outbreak	Female	18-30	Single	Left	no	no	no	yes
475	5	3	5	5	2	5	1	5	1	1	2	2	Outbreak	Female	18-30	Single	Right	yes	no	no	yes
476	5	5	5	2	5	5	1	1	1	3	2	3	Outbreak	Female	18-30	Single	Right	yes	no	no	yes
477	3	5	4	4	5	4	1	1	1	2	2	2	Outbreak	Female	51-60	Married	Right	no	no	yes	no
478	5	5	3	2	5	4	1	1	1	1	4	1	Outbreak	Male	18-30	Single	Right	yes	no	no	yes
479	2	4	4	4	4	4	1	2	2	2	2	3	Outbreak	Female	51-60	Married	Right	no	no	yes	no
480	2	5	5	2	5	1	1	1	1	1	2	1	Outbreak	Female	60+	Married	Right	yes	no	yes	no
481	4	1	4	3	5	2	1	5	1	1	2	2	Outbreak	Female	18-30	Single	Right	no	no	no	yes
482	2	2	4	2	5	5	1	1	1	1	1	1	Outbreak	Male	60+	Married	Left	yes	no	yes	no
483	4	2	5	4	5	3	1	5	1	5	1	1	Outbreak	Male	18-30	Single	Right	no	no	no	yes
484	4	5	4	4	5	5	1	2	1	4	1	2	Outbreak	Female	18-30	Single	Right	yes	no	no	yes
485	3	5	3	2	4	4	1	1	2	3	2	2	Outbreak	Female	60+	Married	Other	yes	no	yes	no
486	4	2	4	3	4	3	1	4	2	2	3	2	Outbreak	Male	18-30	Single	Other	no	no	no	yes
487	3	2	4	2	2	1	1	3	1	1	2	3	Outbreak	Male	18-30	Single	Left	yes	no	no	yes
488	1	5	5	1	5	2	1	1	1	1	5	1	Outbreak	Male	60+	Married	Right	no	no	yes	no
489	2	2	5	2	5	3	1	3	3	3	3	3	Outbreak	Female	18-30	Single	Other	no	no	no	yes
490	2	2	4	2	4	4	1	3	1	1	4	2	Outbreak	Female	18-30	Single	Other	no	no	no	yes
491	5	2	4	2	3	4	1	4	1	1	3	1	Outbreak	Female	18-30	Single	Right	yes	no	no	yes
492	2	3	4	2	4	5	1	5	1	1	3	4	Outbreak	Female	18-30	Single	Left	yes	no	no	yes
493	2	5	4	3	4	4	1	1	1	2	2	2	Outbreak	Female	18-30	Single	Right	yes	no	no	yes
494	2	2	4	5	3	4	1	5	1	1	2	4	Outbreak	Female	18-30	Single	Left	yes	no	no	yes
495	5	5	5	5	5	5	1	1	1	5	1	1	Outbreak	Female	41-50	Single	Right	no	no	yes	yes
496	2	2	5	2	4	5	1	4	1	2	4	4	Outbreak	Female	51-60	Married	Left	no	no	yes	no
497	4	5	4	1	4	2	1	1	1	1	4	2	Outbreak	Male	41-50	Married	Right	no	no	yes	no
498	5	5	3	4	5	1	1	1	1	3	2	1	Outbreak	Male	18-30	Married	Right	yes	no	no	no
499	4	5	4	4	4	4	1	1	1	2	1	4	Outbreak	Female	18-30	Single	Right	no	no	no	yes
500	4	4	4	4	5	5	1	3	1	4	2	2	Outbreak	Female	18-30	Single	Other	no	no	no	yes
501	4	2	4	2	4	4	1	4	1	1	2	1	Outbreak	Male	60+	Married	Other	no	no	yes	no
502	4	5	4	3	5	2	1	1	1	1	3	1	Outbreak	Female	60+	Single	Right	yes	no	yes	yes
503	2	3	3	2	3	4	2	4	2	2	3	4	Outbreak	Male	18-30	Single	Left	no	no	no	yes
504	4	2	5	2	3	3	2	3	1	1	2	2	Outbreak	Female	18-30	Single	Other	no	no	no	yes
505	4	3	4	5	3	4	2	3	2	1	2	3	Outbreak	Female	18-30	Widowed	Left	no	no	no
506	4	5	5	3	5	3	1	1	2	4	2	2	Outbreak	Male	18-30	Single	Right	no	no	no	yes
507	2	5	4	1	2	5	5	2	5	4	4	3	Outbreak	Female	51-60	Married	Right	yes	no	yes	no
508	3	3	4	1	2	3	2	3	1	1	4	3	Outbreak	Female	18-30	Single	Right	yes	no	no	yes
509	3	4	2	1	2	3	1	4	1	1	3	2	Outbreak	Male	18-30	Single	Left	no	no	no	yes
510	1	1	4	3	3	4	4	2	3	4	3	3	Outbreak	Male	51-60	Married	Right	yes	no	yes	no
511	2	1	5	2	5	3	1	2	1	1	1	1	Outbreak	Female	60+	Divorced	Right	no	no	yes
512	3	5	5	5	4	4	1	1	1	3	1	1	Outbreak	Female	18-30	Single	Right	no	no	no	yes
513	4	4	3	3	2	3	2	3	2	1	3	5	Outbreak	Female	18-30	Single	Left	no	no	no	yes
514	4	5	4	2	4	5	1	1	1	1	1	2	Outbreak	Male	18-30	Single	Right	yes	no	no	yes
515	2	2	4	4	5	4	5	1	1	1	2	2	Outbreak	Female	18-30	Single	Right	no	no	no	yes
516	3	1	5	2	5	3	1	3	1	2	1	2	Outbreak	Male	60+	Married	Left	no	no	yes	no
517	4	3	4	4	4	5	1	3	1	5	2	1	Outbreak	Male	51-60	Single	Other	yes	no	yes	yes
518	3	5	1	1	5	2	1	4	1	1	3	4	Outbreak	Female	18-30	Single	Right	no	no	no	yes
519	3	1	5	2	4	1	5	3	1	1	3	5	Outbreak	Male	18-30	Single	Left	no	no	no	yes
520	2	2	2	2	2	4	2	4	1	1	3	2	Outbreak	Male	18-30	Single	Left	no	no	no	yes
521	4	4	4	2	2	1	1	1	1	2	2	2	Outbreak	Male	18-30	Single	Right	no	no	no	yes
522	2	5	3	3	5	3	1	1	1	2	2	2	Outbreak	Female	18-30	Single	Other	no	no	no	yes
523	3	4	3	4	4	4	5	2	2	2	2	2	Outbreak	Male	41-50	Single	Right	no	no	yes	yes
524	1	5	3	1	5	5	1	1	1	3	1	2	Outbreak	Male	51-60	Married	Right	no	no	yes	no
525	2	2	5	4	2	2	2	4	2	2	4	2	Outbreak	Male	18-30	Single	Left	no	no	no	yes
526	2	4	4	1	5	3	1	1	1	3	1	2	Outbreak	Male	41-50	Married	Right	yes	no	yes	no
527	4	2	4	2	3	4	1	3	1	1	3	3	Outbreak	Female	18-30	Single	Left	yes	no	no	yes
528	5	5	3	1	5	4	1	1	1	1	2	3	Outbreak	Female	31-40	Married	Right	no	no		no
529	4	4	5	2	5	3	1	1	1	1	1	3	Outbreak	Male	31-40	Married	Left	no	no		no
530	2	3	5	2	5	1	1	5	1	1	1	2	Outbreak	Male	60+	Married	Left	no	no	yes	no
531	1	1	5	3	5	5	1	5	1	1	1	1	Outbreak	Male	60+	Married	Left	yes	no	yes	no
532	4	5	5	3	4	4	1	1	2	2	2	1	Outbreak	Female	18-30	Single	Right	yes	no	no	yes
533	3	5	5	1	4	5	1	1	1	1	1	3	Outbreak	Female	41-50	Married	Right	yes	no	yes	no
534	4	2	4	4	5	5	1	4	1	2	3	2	Outbreak	Female	41-50	Married	Right	yes	no	yes	no
535	4	5	5	2	5	5	1	1	1	1	4	1	Outbreak	Female	51-60	Single	Right	no	no	yes	yes
536	4	4	4	4	2	2	1	2	1	2	2	3	Outbreak	Female	18-30	Single	Right	yes	no	no	yes
537	3	4	5	3	5	3	2	3	1	1	3	5	Outbreak	Female	18-30	Single	Right	no	no	no	yes
538	4	5	4	1	5	5	1	1	1	2	3	4	Outbreak	Female	51-60	Married	Right	yes	no	yes	no
539	3	1	4	1	2	2	3	5	1	1	3	2	Outbreak	Male	18-30	Domestic partner	Other	no	no	no	no
540	3	4	4	3	2	3	1	3	1	2	4	3	Outbreak	Female	18-30	Single	Other	yes	no	no	yes
541	4	5	4	4	2	2	1	1	2	1	2	2	Outbreak	Female	18-30	Single	Right	no	no	no	yes
542	2	3	4	2	2	1	1	3	1	1	3	2	Outbreak	Female	51-60	Married	Left	yes	no	yes	no
543	2	5	3	2	4	4	1	2	1	4	2	4	Outbreak	Female	18-30	Single	Left	no	no	no	yes
544	5	5	4	3	5	4	1	3	2	1	2	3	Outbreak	Female	51-60	Married	Left	yes	no	yes	no
545	4	3	4	4	4	4	2	3	2	3	2	2	Outbreak	Female	60+	Married	Other	no	no	yes	no
546	5	5	5	4	5	5	1	1	1	1	1	2	Outbreak	Female	51-60	Married	Left	yes	no	yes	no
547	2	4	4	2	4	4	1	5	2	2	1	2	Outbreak	Female	60+	Married	Left	no	no	yes	no
548	2	4	4	2	4	5	1	3	1	1	4	1	Outbreak	Male	60+	Married	Right	no	no	yes	no
549	3	4	4	4	2	2	1	4	2	2	1	1	Outbreak	Male	18-30	Single	Right	no	no	no	yes
550	3	3	4	4	4	4	2	4	2	2	4	4	Outbreak	Female	31-40	Single	Left	yes	no		yes
551	2	2	4	2	4	4	1	5	1	2	3	4	Outbreak	Female	31-40	Married	Left	no	no		no
552	4	1	4	4	4	4	1	5	1	1	3	3	Outbreak	Female	51-60	Single	Left	no	no	yes	yes
553	4	5	4	3	4	5	1	3	1	4	1	2	Outbreak	Male	41-50	Married	Left	no	no	yes	no
554	1	3	4	2	3	4	2	3	2	2	2	2	Outbreak	Female	41-50	Married	Right	yes	no	yes	no
555	3	5	4	3	4	5	1	1	1	5	2	2	Outbreak	Female	18-30	Single	Right	no	no	no	yes
556	3	5	5	4	5	4	1	1	1	1	4	2	Outbreak	Female	41-50	Married	Left	no	no	yes	no
557	5	3	4	4	4	4	5	5	1	4	1	5	Outbreak	Male	51-60	Married	Left	yes	no	yes	no
558	4	1	4	4	4	4	2	5	2	4	2	2	Outbreak	Male	51-60	Domestic partner	Left	yes	no	yes	no
559	2	1	4	4	4	4	1	4	2	2	2	2	Outbreak	Female	51-60	Married	Left	no	no	yes	no
560	5	5	5	1	5	5	1	1	1	1	5	1	Outbreak	Female	41-50	Single	Right	yes	no	yes	yes
561	4	1	3	1	3	3	1	5	1	1	1	2	Outbreak	Male	60+	Domestic partner	Left	no	no	yes	no
562	4	3	4	2	5	5	1	3	1	1	3	2	Outbreak	Female	18-30	Single	Left	no	no	no	yes
563	4	5	4	2	4	4	2	2	2	2	2	2	Outbreak	Female	60+	Single	Left	no	no	yes	yes
564	2	2	4	1	4	1	1	5	1	1	3	3	Outbreak	Female	18-30	Single	Left	no	no	no	yes
565	4	5	3	3	5	2	2	1	1	1	3	2	Outbreak	Male	60+	Married	Right	no	no	yes	no
566	4	5	5	4	5	1	1	1	1	1	2	1	Outbreak	Female	18-30	Single	Right	yes	no	no	yes
567	4	3	5	2	4	3	1	5	1	2	2	5	Outbreak	Male	41-50	Domestic partner	Left	no	no	yes	no
568	4	1	5	4	5	1	1	5	1	1	2	1	Outbreak	Male	31-40	Married	Left	no	no		no
569	4	2	5	2	4	5	1	3	1	1	1	2	Outbreak	Female	18-30	Single	Right	yes	no	no	yes
570	4	3	5	1	3	1	1	5	1	1	2	5	Outbreak	Male	41-50	Married	Left	no	no	yes	no
571	3	2	4	2	4	4	2	4	2	2	3	2	Outbreak	Male	60+	Married	Right	no	no	yes	no
572	2	3	5	3	5	5	1	1	1	3	1	1	Outbreak	Male	60+	Married	Other	yes	no	yes	no
573	2	5	4	4	5	5	1	1	1	1	4	2	Outbreak	Female	31-40	Single	Other	no	no		yes
574	3	2	5	5	3	5	1	5	1	1	3	5	Outbreak	Female	18-30	Single	Right	no	no	no	yes
575	2	1	4	4	3	5	1	5	1	1	3	4	Outbreak	Female	18-30	Single	Left	no	no	no	yes
576	2	1	3	2	5	3	1	3	1	1	2	3	Outbreak	Female	18-30	Single	Left	no	no	no	yes
577	2	5	4	5	4	3	1	5	2	4	3	4	Outbreak	Male	18-30	Domestic partner	Right	no	no	no	no
578	4	5	5	3	3	4	2	1	1	2	1	1	Outbreak	Male	18-30	Single	Other	yes	no	no	yes
579	1	1	4	5	4	3	1	4	2	2	3	2	Outbreak	Male	18-30	Single	Left	no	no	no	yes
580	2	4	4	4	5	4	1	1	1	2	1	1	Outbreak	Male	60+	Married	Right	no	no	yes	no
581	2	3	3	4	2	3	1	2	1	1	3	2	Outbreak	Female	18-30	Single	Right	yes	no	no	yes
582	4	4	4	1	4	4	1	4	1	1	1	2	Outbreak	Female	51-60	Married	Left	yes	no	yes	no
583	3	5	4	2	4	1	1	1	4	1	2	2	Outbreak	Male	18-30	Single	Right	no	no	no	yes
584	2	1	5	4	2	3	2	5	2	2	2	2	Outbreak	Male	18-30	Single	Left	no	no	no	yes
585	3	2	4	3	2	3	1	3	2	1	3	3	Outbreak	Female	18-30	Single	Other	no	no	no	yes
586	2	2	3	1	2	3	1	5	2	2	3	2	Outbreak	Male	18-30	Single	Other	no	no	no	yes
587	2	3	4	2	3	4	1	5	1	1	2	3	Outbreak	Female	41-50	Married	Left	no	no	yes	no
588	4	2	3	4	4	4	1	5	1	1	2	5	Outbreak	Female	18-30	Single	Left	no	no	no	yes
589	5	4	4	4	5	3	2	2	1	2	4	3	Outbreak	Male	18-30	Single	Right	no	no	no	yes
590	3	4	4	2	4	3	5	5	5	5	4	2	Outbreak	Female	18-30	Single	Other	no	no	no	yes
591	2	5	5	3	5	5	1	1	1	1	1	1	Outbreak	Female	60+	Married	Right	no	no	yes	no
592	1	2	3	3	4	3	1	5	2	1	3	3	Outbreak	Female	18-30	Single	Left	no	no	no	yes
593	2	4	4	3	5	4	1	1	1	3	1	1	Outbreak	Female	18-30	Single	Right	no	no	no	yes
594	2	4	4	2	3	2	5	1	1	1	2	1	Outbreak	Male	60+	Married	Right	no	no	yes	no
595	3	1	4	2	4	4	1	5	1	1	2	3	Outbreak	Female	60+	Married	Right	no	no	yes	no
596	2	5	4	3	4	5	5	3	5	5	1	5	Outbreak	Female	31-40	Single	Right	no	no		yes
597	2	2	4	4	4	4	1	5	1	2	3	3	Outbreak	Female	18-30	Single	Other	yes	no	no	yes
598	4	5	4	1	5	5	1	3	2	1	2	2	Outbreak	Female	31-40	Married	Left	yes	no		no
599	2	1	3	3	4	4	1	3	1	1	1	2	Outbreak	Female	51-60	Married	Left	yes	no	yes	no
600	2	5	5	2	5	2	1	1	1	1	2	2	Outbreak	Male	60+	Married	Right	no	no	yes	no
601	2	2	4	4	4	5	1	5	1	4	4	2	Outbreak	Male	41-50	Domestic partner	Left	yes	no	yes	no
602	4	5	4	3	5	3	3	3	3	3	2	3	Outbreak	Female	41-50	Single	Left	no	no	yes	yes
603	2	3	5	4	4	4	1	3	1	1	3	2	Outbreak	Female	31-40	Domestic partner	Right	no	no		no
604	2	3	4	4	2	2	1	4	1	1	1	3	Outbreak	Male	31-40	Married	Right	no	no		no
605	3	4	4	5	5	4	5	1	1	1	4	2	Outbreak	Male	31-40	Single	Right	no	no		yes
606	2	1	5	5	3	1	1	5	5	5	4	3	Outbreak	Male	18-30	Single	Left	no	no	no	yes
607	3	4	3	2	4	3	1	5	1	1	2	4	Outbreak	Female	18-30	Single	Left	no	no	no	yes
608	1	3	4	2	5	4	1	1	1	1	1	1	Outbreak	Female	51-60		Right	no	no	yes
609	1	5	4	1	4	5	1	1	1	1	1	1	Outbreak	Male	41-50	Married	Right	no	no	yes	no
610	2	1	4	2	4	4	2	5	2	2	2	2	Outbreak	Male	31-40	Married	Left	yes	no		no
611	2	5	5	1	5	5	1	5	1	2	3	4	Outbreak	Female	18-30	Single	Left	yes	no	no	yes
612	4	5	4	3	4	4	2	4	2	4	3	2	Outbreak	Male	18-30	Single	Other	no	no	no	yes
613	4	2	5	4	5	4	1	3	1	1	2	2	Outbreak	Female	31-40	Married	Left	yes	no		no
614	4	4	4	2	4	4	1	1	1	2	4	4	Outbreak	Female	31-40	Married	Right	no	no		no
615	4	2	4	4	4	4	5	5	5	5	1	2	Outbreak	Male	41-50	Domestic partner	Left	no	no	yes	no
616	2	4	4	4	4	4	2	2	1	2	2	3	Outbreak	Male	51-60	Single	Right	no	no	yes	yes
617	2	1	4	2	4	4	1	5	1	1	1	2	Outbreak	Male	60+	Married	Left	yes	no	yes	no
618	3	2	4	2	4	2	1	4	2	1	2	1	Outbreak	Male	60+	Married	Right	no	no	yes	no
619	2	4	4	2	5	5	1	1	2	1	4	2	Outbreak	Female	51-60	Married	Right	yes	no	yes	no
620	4	4	5	4	4	4	1	3	1	1	2	1	Outbreak	Male	60+	Married	Left	yes	no	yes	no
621	2	3	4	2	5	2	1	3	1	1	1	1	Outbreak	Female	51-60	Married	Right	no	no	yes	no
622	3	4	5	2	2	4	1	2	2	3	2	3	Outbreak	Female	18-30	Single	Left	no	no	no	yes
623	4	3	2	2	4	5	2	4	1	2	4	5	Outbreak	Female	18-30	Single	Left	no	no	no	yes
624	4	1	4	2	5	5	1	5	1	2	3	1	Outbreak	Female	31-40	Single	Left	no	no		yes
625	4	5	4	1	5	1	1	1	1	1	2	3	Outbreak	Female	18-30	Single	Other	no	no	no	yes
626	2	5	5	1	5	5	1	1	1	1	2	4	Outbreak	Female	41-50		Other	no	no	yes
627	2	3	5	3	4	3	1	5	1	1	2	3	Outbreak	Female	18-30	Domestic partner	Left	yes	no	no	no
628	3	5	3	2	5	5	1	1	1	2	2	2	Outbreak	Female	41-50	Married	Right	no	no	yes	no
629	1	5	5	1	4	2	2	1	1	1	2	3	Outbreak	Male	41-50	Married	Left	yes	no	yes	no
630	2	2	4	4	4	3	2	4	1	4	3	2	Outbreak	Female	18-30	Single	Left	no	no	no	yes
631	4	3	5	2	5	5	2	3	1	1	3	1	Outbreak	Male	31-40	Married	Other	yes	no		no
632	3	5	5	2	5	2	1	2	1	1	3	2	Outbreak	Male	60+	Married	Right	no	no	yes	no
633	4	5	4	5	5	5	1	1	1	1	1	5	Outbreak	Male	60+	Married	Other	yes	no	yes	no
634	3	2	4	2	4	2	4	2	3	3	2	4	Outbreak	Male	31-40	Single	Other	no	no		yes
635	3	3	3	3	4	4	3	3	2	3	2	3	Outbreak	Male	51-60	Married	Other	no	no	yes	no
636	2	4	4	3	4	1	1	1	1	3	2	2	Outbreak	Female	31-40	Married	Right	no	no		no
637	2	3	4	3	4	3	2	3	2	2	2	4	Outbreak	Female	41-50	Married	Right	no	no	yes	no
638	2	1	4	2	5	5	1	5	1	1	3	1	Outbreak	Male	18-30	Single	Left	no	no	no	yes
639	2	2	4	1	3	5	1	5	1	1	2	4	Outbreak	Female	18-30		Left	no	no	no
640	2	4	4	1	4	3	1	4	1	1	1	2	Outbreak	Male	51-60	Married	Right	yes	no	yes	no
641	2	3	5	4	2	4	2	2	1	5	2	2	Outbreak	Male	18-30	Single	Other	no	no	no	yes
642	3	1	4	2	5	5	1	5	1	1	2	3	Outbreak	Female	31-40	Married	Left	no	no		no
643	3	4	5	5	3	4	1	2	1	1	2	3	Outbreak	Female	18-30	Single	Right	yes	no	no	yes
644	4	3	4	4	2	2	2	4	2	2	3	2	Outbreak	Male	18-30	Single	Right	no	no	no	yes
645	4	3	5	4	2	4	1	4	1	3	2	4	Outbreak	Female	18-30	Single	Left	no	no	no	yes
646	4	2	5	1	4	5	1	5	1	1	2	5	Outbreak	Female	18-30	Single	Left	no	no	no	yes
647	4	2	4	4	5	4	1	4	1	2	2	1	Outbreak	Male	18-30	Single	Right	no	no	no	yes
648	3	5	5	4	5	4	1	2	1	3	2	1	Outbreak	Male	18-30	Single	Right	yes	no	no	yes
649	4	5	4	2	2	5	1	3	1	1	1	2	Outbreak	Female	18-30	Single	Right	no	no	no	yes
650	4	4	5	4	2	5	1	2	1	4	2	1	Outbreak	Female	18-30	Single	Left	yes	no	no	yes
651	2	2	4	3	4	5	1	5	1	4	3	1	Outbreak	Male	18-30	Single	Left	yes	no	no	yes
652	2	2	4	1	4	4	1	4	1	1	4	2	Outbreak	Female	51-60	Divorced	Other	yes	no	yes
653	2	4	4	2	4	5	1	1	1	2	2	2	Outbreak	Female	18-30	Single	Left	no	no	no	yes
654	3	4	4	5	3	4	1	3	1	1	3	1	Outbreak	Female	18-30	Single	Right	yes	no	no	yes
655	4	5	4	3	5	3	1	1	1	1	2	3	Outbreak	Female	18-30	Single	Left	yes	no	no	yes
656	5	4	5	1	5	5	2	5	1	1	2	2	Outbreak	Male	31-40	Single	Right	no	no		yes
657	1	5	2	2	2	4	1	1	1	3	3	2	Outbreak	Female	31-40	Married	Right	yes	no		no
658	4	2	5	1	2	5	2	3	2	2	2	2	Outbreak	Male	18-30	Single	Right	no	no	no	yes
659	4	4	4	3	2	3	1	5	1	1	3	4	Outbreak	Female	31-40	Single	Left	no	no		yes
660	4	1	4	2	4	3	1	5	1	1	3	3	Outbreak	Male	51-60	Married	Right	no	no	yes	no
661	2	1	3	4	4	3	1	5	2	1	4	3	Outbreak	Female	18-30	Single	Left	no	no	no	yes
662	4	4	5	3	5	4	1	4	1	2	4	4	Outbreak	Female	18-30	Single	Left	yes	no	no	yes
663	3	3	5	1	3	5	2	3	1	2	4	3	Outbreak	Male	18-30	Single	Right	no	no	no	yes
664	4	5	4	4	5	5	1	3	1	1	2	5	Outbreak	Female	31-40	Single	Left	no	no		yes
665	2	2	4	2	2	4	1	1	1	1	2	1	Outbreak	Male	18-30	Single	Right	yes	no	no	yes
666	2	2	4	4	3	5	1	3	1	1	2	3	Outbreak	Female	18-30	Single	Other	no	no	no	yes
667	2	3	5	3	2	2	1	5	1	1	2	3	Outbreak	Female	18-30	Single	Left	yes	no	no	yes
668	2	5	4	4	2	5	1	3	1	2	2	2	Outbreak	Male	18-30	Single	Right	no	no	no	yes
669	5	4	4	4	2	4	2	2	1	4	2	4	Outbreak	Female	51-60	Single	Left	no	no	yes	yes
670	1	1	4	2	5	5	1	5	1	1	2	4	Outbreak	Female	41-50	Married	Left	yes	no	yes	no
671	2	5	3	3	5	4	1	1	1	4	2	1	Outbreak	Female	18-30	Married	Right	yes	no	no	no
672	5	1	4	4	4	5	1	5	1	1	1	1	Outbreak	Male	18-30	Single	Other	no	no	no	yes
673	5	5	5	5	5	5	1	1	1	1	1	1	Outbreak	Male	31-40	Single	Right	no	no		yes
674	4	4	4	2	4	2	2	1	2	3	2	2	Outbreak	Male	18-30	Single	Right	no	no	no	yes
675	2	1	4	4	3	5	1	5	1	1	3	3	Outbreak	Male	31-40	Domestic partner	Right	yes	no		no
676	2	1	5	2	4	5	2	3	2	2	2	2	Outbreak	Female	51-60	Divorced	Right	yes	no	yes
677	3	3	4	2	3	4	1	3	2	2	2	1	Outbreak	Male	51-60	Married	Right	yes	no	yes	no
678	2	2	3	2	2	3	3	4	1	1	4	3	Outbreak	Female	18-30	Single	Other	yes	no	no	yes
679	3	4	5	3	2	2	1	1	1	3	2	2	Outbreak	Male	18-30	Single	Right	no	no	no	yes
680	2	3	3	2	4	1	2	3	3	2	3	2	Outbreak	Male	51-60	Married	Right	no	no	yes	no
681	1	1	5	2	5	5	1	5	1	1	1	1	Outbreak	Male	18-30	Single	Right	yes	no	no	yes
682	4	5	5	4	5	4	1	1	1	5	2	2	Outbreak	Female	51-60	Single	Left	no	no	yes	yes
683	2	4	5	1	3	4	2	5	1	3	2	2	Outbreak	Male	41-50	Married	Right	yes	no	yes	no
684	2	4	5	2	4	3	2	1	1	1	4	1	Outbreak	Male	31-40	Married	Right	no	no		no
685	5	4	5	5	5	5	5	4	1	3	2	1	Outbreak	Male	18-30	Single	Right	no	no	no	yes
686	3	2	4	2	4	4	1	4	1	1	2	1	Outbreak	Male	31-40	Married	Right	yes	no		no
687	4	5	5	1	5	4	1	1	1	1	1	2	Outbreak	Male	41-50	Married	Right	yes	no	yes	no
688	2	1	3	3	1	5	3	2	1	1	4	1	Outbreak	Female	31-40	Single	Left	no	no		yes
689	4	2	4	3	4	4	2	4	1	2	3	4	Outbreak	Female	41-50	Domestic partner	Left	no	no	yes	no
690	3	4	4	2	2	3	1	2	1	1	1	2	Outbreak	Male	60+	Married	Right	no	no	yes	no
691	4	4	5	1	2	3	1	3	1	2	4	4	Outbreak	Female	41-50	Married	Right	no	no	yes	no
692	4	5	5	5	3	3	1	3	1	1	3	3	Outbreak	Female	18-30	Single	Right	no	no	no	yes
693	5	2	5	1	4	5	1	5	1	2	4	1	Outbreak	Male	18-30	Single	Left	yes	no	no	yes
694	2	1	4	3	4	5	1	5	1	2	1	1	Outbreak	Male	18-30	Single	Right	yes	no	no	yes
695	3	5	5	3	2	5	2	5	1	1	2	5	Outbreak	Female	41-50	Domestic partner	Left	no	no	yes	no
696	5	5	5	2	5	4	1	1	1	4	1	1	Outbreak	Male	31-40	Married	Right	no	no		no
697	3	5	5	2	5	1	1	1	1	1	4	2	Outbreak	Female	31-40	Widowed	Right	yes	no
698	3	5	4	2	5	2	1	1	1	1	2	1	Outbreak	Female	41-50	Married	Right	yes	no	yes	no
699	4	5	4	2	5	2	1	1	1	1	1	1	Outbreak	Male	41-50	Married	Right	yes	no	yes	no
700	4	3	4	2	2	4	2	3	2	2	4	4	Outbreak	Male	41-50	Single	Other	yes	no	yes	yes
701	2	4	4	2	4	2	1	1	1	5	2	4	Outbreak	Male	41-50	Married	Right	no	no	yes	no
702	4	2	4	4	4	4	2	4	2	2	2	2	Outbreak	Female	41-50	Married	Right	yes	no	yes	no
703	2	3	5	3	2	5	1	5	1	1	4	3	Outbreak	Female	18-30	Single	Left	no	no	no	yes
704	1	1	5	2	3	5	1	3	1	1	2	3	Outbreak	Male	31-40	Divorced	Right	no	no
705	2	5	3	2	4	4	1	1	2	2	3	4	Outbreak	Female	41-50	Married	Other	no	no	yes	no
706	4	2	4	1	1	4	1	5	1	2	1	2	Outbreak	Male	51-60	Married	Other	yes	no	yes	no
707	2	5	5	2	5	1	1	1	1	1	5	2	Outbreak	Male	31-40	Married	Right	yes	no		no
708	4	1	5	4	3	4	1	5	1	4	2	2	Outbreak	Male	18-30	Single	Left	no	no	no	yes
709	2	5	5	2	5	3	2	1	1	3	1	3	Outbreak	Male	41-50	Married	Right	yes	no	yes	no
710	4	4	5	1	5	5	1	4	1	1	2	1	Outbreak	Male	31-40	Married	Right	yes	no		no
711	1	3	5	1	1	2	1	2	1	2	1	1	Outbreak	Male	18-30	Single	Right	no	no	no	yes
712	4	1	4	4	1	4	1	5	1	2	3	2	Outbreak	Male	41-50	Single	Other	yes	no	yes	yes
713	5	5	5	3	5	3	1	3	1	1	1	1	Outbreak	Male	41-50	Married	Right	no	no	yes	no
714	5	2	4	4	2	5	2	4	2	4	4	2	Outbreak	Male	18-30	Single	Right	no	no	no	yes
715	2	5	4	4	5	5	1	3	1	4	3	2	Outbreak	Female	31-40	Single	Left	no	no		yes
716	2	2	4	2	4	4	1	4	1	2	2	2	Outbreak	Male	41-50	Married	Right	no	no	yes	no
717	2	2	4	4	2	4	1	4	1	1	2	5	Outbreak	Female	18-30	Single	Left	yes	no	no	yes
718	3	2	4	3	4	2	1	4	1	1	2	1	Outbreak	Male	41-50	Divorced	Left	no	no	yes
719	4	2	2	2	4	3	2	5	1	1	4	5	Outbreak	Female	31-40	Single	Left	yes	no		yes
720	4	1	5	2	5	4	2	5	2	3	2	1	Outbreak	Female	31-40	Single	Left	yes	no		yes
721	4	4	4	3	4	4	1	4	2	2	3	4	Outbreak	Male	31-40	Domestic partner	Left	yes	no		no
722	4	3	4	2	2	4	1	1	1	2	2	2	Outbreak	Female	18-30	Single	Right	yes	no	no	yes
723	4	2	5	4	5	4	1	3	2	4	2	2	Outbreak	Female	31-40	Single	Left	yes	no		yes
724	2	3	3	2	2	3	1	5	1	1	2	2	Outbreak	Female	18-30	Single	Left	no	no	no	yes
725	4	5	4	2	5	5	2	1	1	1	2	2	Outbreak	Female	51-60	Married	Right	yes	no	yes	no
726	2	4	4	2	2	4	1	2	1	2	2	4	Outbreak	Female	51-60	Divorced	Left	no	no	yes
727	2	1	4	2	3	5	1	2	1	3	2	2	Outbreak	Female	18-30	Single	Right	no	no	no	yes
728	3	2	5	4	3	3	2	4	2	2	3	2	Outbreak	Female	18-30	Single	Left	no	no	no	yes
729	3	4	3	4	4	5	1	1	2	1	2	5	Outbreak	Female	60+	Married	Other	no	no	yes	no
730	3	3	3	3	3	3	1	3	3	1	3	5	Outbreak	Female	60+	Married	Other	no	no	yes	no
731	4	5	5	1	3	3	1	1	1	1	2	3	Outbreak	Male	60+	Single	Left	no	no	yes	yes
732	2	2	4	2	2	3	2	4	2	3	3	5	Outbreak	Female	18-30	Single	Left	no	no	no	yes
733	5	5	5	2	5	4	1	2	1	2	1	4	Outbreak	Female	51-60	Single	Left	no	no	yes	yes
734	3	1	4	2	5	3	1	5	1	1	2	2	Outbreak	Male	18-30	Single	Right	no	no	no	yes
735	4	5	3	1	5	1	1	5	1	1	4	5	Outbreak	Female	18-30	Single	Other	yes	no	no	yes
736	4	5	4	3	4	4	1	3	2	1	2	5	Outbreak	Female	60+	Widowed	Left	no	no	yes
737	3	4	3	2	3	4	1	3	1	2	2	4	Outbreak	Female	60+	Married	Left	yes	no	yes	no
738	2	2	4	2	3	4	2	4	2	4	3	2	Outbreak	Male	41-50	Married	Other	yes	no	yes	no
739	2	5	4	1	5	5	1	4	1	3	1	2	Outbreak	Male	18-30	Single	Left	no	no	no	yes
740	2	3	5	3	5	3	1	5	1	1	5	3	Outbreak	Female	18-30	Single	Right	yes	no	no	yes
741	2	4	4	2	4	5	1	1	1	1	1	5	Outbreak	Female	18-30	Single	Left	no	no	no	yes
742	2	5	2	4	2	4	1	3	1	2	3	2	Outbreak	Female	51-60	Widowed	Left	yes	no	yes
743	4	2	4	2	4	3	4	3	1	4	5	4	Outbreak	Female	18-30	Single	Left	yes	no	no	yes
744	3	1	4	1	1	1	1	4	1	5	1	1	Outbreak	Male	41-50	Married	Left	no	no	yes	no
745	4	2	5	3	5	3	3	3	2	4	2	1	Outbreak	Male	41-50	Domestic partner	Left	yes	no	yes	no
746	2	1	4	3	5	2	1	5	1	2	2	2	Outbreak	Female	51-60	Single	Left	no	no	yes	yes
747	2	2	5	5	5	3	2	4	1	2	2	4	Outbreak	Male	41-50	Married	Other	no	no	yes	no
748	4	2	5	4	3	4	1	1	1	2	2	1	Outbreak	Male	18-30	Single	Right	no	no	no	yes
749	3	3	5	1	5	3	1	3	1	1	3	3	Outbreak	Female	51-60	Married	Other	no	no	yes	no
750	2	2	4	2	5	5	1	5	1	1	1	2	Outbreak	Male	51-60	Single	Left	yes	no	yes	yes
751	4	1	5	4	2	5	2	5	1	1	2	5	Outbreak	Female	31-40	Single	Left	yes	no		yes
752	3	2	4	3	4	4	4	4	1	3	3	3	Outbreak	Male	31-40	Single	Other	no	no		yes
753	4	2	4	4	5	4	2	4	1	2	2	4	Outbreak	Female	31-40	Single	Left	yes	no		yes
754	2	2	5	1	4	4	2	4	1	1	2	2	Outbreak	Female	51-60	Married	Left	no	no	yes	no
755	3	2	4	1	5	4	2	5	1	2	4	4	Outbreak	Female	31-40	Domestic partner	Left	no	no		no
756	4	1	5	2	2	5	3	4	2	4	2	1	Outbreak	Male	18-30	Single	Right	yes	no	no	yes
757	3	2	5	5	4	1	2	2	2	2	2	2	Outbreak	Male	18-30	Single	Right	yes	no	no	yes
758	2	2	5	4	4	5	1	5	1	1	2	3	Outbreak	Male	31-40	Single	Left	no	no		yes
759	1	3	2	2	4	4	1	5	2	1	2	2	Outbreak	Female	31-40	Married	Left	yes	no		no
760	5	5	5	5	2	3	1	1	1	1	1	3	Outbreak	Female	60+	Married	Left	no	no	yes	no
761	4	3	3	1	4	4	2	4	1	1	2	1	Outbreak	Male	18-30	Single	Left	no	no	no	yes
762	2	4	4	4	4	4	1	3	1	4	4	3	Outbreak	Female	41-50	Married	Left	no	no	yes	no
763	3	5	3	2	5	4	1	1	1	2	2	1	Outbreak	Male	51-60	Married	Right	yes	no	yes	no
764	4	3	3	3	2	5	1	4	1	2	4	3	Outbreak	Female	31-40	Single	Left	no	no		yes
765	4	2	4	4	4	4	2	4	1	3	2	4	Outbreak	Male	31-40	Married	Left	yes	no		no
766	3	3	3	3	4	3	3	3	1	3	3	5	Outbreak	Female	31-40	Single	Left	yes	no		yes
767	2	5	5	4	1	5	1	3	1	1	3	1	Outbreak	Male	18-30	Single	Left	no	no	no	yes
768	3	3	3	3	3	3	1	3	1	3	3	3	Outbreak	Male	41-50	Single	Other	no	no	yes	yes
769	2	4	2	4	2	4	1	2	1	2	3	4	Outbreak	Female	18-30	Married	Left	yes	no	no	no
770	3	3	4	4	4	4	1	5	1	2	2	2	Outbreak	Female	51-60	Married	Left	no	no	yes	no
771	4	3	5	3	5	3	1	5	1	4	3	1	Outbreak	Male	41-50	Single	Left	no	no	yes	yes
772	3	5	4	1	5	3	1	5	1	1	3	3	Outbreak	Female	18-30	Single	Left	yes	no	no	yes
773	3	5	5	2	4	5	1	3	1	1	1	5	Outbreak	Female	51-60	Divorced	Left	yes	no	yes
774	2	2	4	3	5	4	1	1	1	1	4	3	Outbreak	Female	41-50	Married	Right	no	no	yes	no
775	4	1	5	3	4	5	1	5	2	2	3	2	Outbreak	Female	41-50	Married	Left	yes	no	yes	no
776	2	5	3	2	5	4	1	5	1	1	1	2	Outbreak	Female	41-50	Married	Other	no	no	yes	no
777	3	2	4	4	4	4	1	3	2	2	2	3	Outbreak	Female	31-40	Single	Right	no	no		yes
778	3	5	5	2	4	5	1	1	1	3	2	4	Outbreak	Female	31-40	Married	Left	yes	no		no
779	1	3	4	2	4	4	1	4	2	3	3	2	Outbreak	Male	18-30	Single	Left	yes	no	no	yes
780	4	5	3	2	5	4	1	1	1	3	2	2	Outbreak	Female	31-40	Married	Right	yes	no		no
781	4	4	4	4	4	5	2	5	1	2	1	1	Outbreak	Male	18-30	Single	Left	yes	no	no	yes
782	4	2	4	2	4	5	2	1	1	2	2	2	Outbreak	Male	31-40	Single	Left	yes	no		yes
783	2	1	3	2	2	2	1	1	1	4	4	4	Outbreak	Female	31-40	Married	Right	no	no		no
784	2	1	5	4	1	4	2	4	1	2	2	1	Outbreak	Male	18-30	Single	Other	yes	no	no	yes
785	2	3	5	1	5	3	1	5	2	1	3	1	Outbreak	Male	18-30	Single	Other	no	no	no	yes
786	4	4	1	2	1	2	1	3	1	1	2	2	Outbreak	Female	60+	Widowed	Right	no	no	yes
787	4	4	4	2	2	4	3	4	2	2	2	2	Outbreak	Female	18-30	Single	Left	no	no	no	yes
788	2	3	4	3	4	4	2	5	1	2	3	5	Outbreak	Male	41-50	Divorced	Left	no	no	yes
789	2	5	3	2	3	1	1	1	1	1	3	3	Outbreak	Female	18-30	Single	Right	yes	no	no	yes
790	3	2	4	2	4	4	1	3	1	4	2	2	Outbreak	Female	41-50	Married	Left	no	no	yes	no
791	1	5	3	1	5	3	3	1	1	3	3	2	Outbreak	Female	31-40	Married	Right	yes	no		no
792	5	5	3	3	3	5	1	1	1	3	4	2	Outbreak	Female	18-30	Single	Other	yes	no	no	yes
793	2	5	5	3	5	3	1	1	1	1	2	1	Outbreak	Male	51-60	Married	Right	yes	no	yes	no
794	4	4	4	4	4	4	2	3	1	1	2	4	Outbreak	Female	18-30	Single	Other	no	no	no	yes
795	2	2	4	2	2	4	2	5	2	2	3	4	Outbreak	Female	51-60	Married	Left	no	no	yes	no
796	3	3	5	2	4	3	1	5	1	1	4	2	Outbreak	Female	31-40	Single	Right	yes	no		yes
797	2	2	4	2	4	5	1	4	1	2	2	4	Outbreak	Male	51-60	Married	Left	yes	no	yes	no
798	5	1	5	4	2	3	2	5	1	2	3	1	Outbreak	Male	18-30	Single	Left	yes	no	no	yes
799	2	2	4	4	2	4	2	4	2	2	4	2	Outbreak	Male	18-30	Single	Left	no	no	no	yes
800	4	1	4	4	4	4	1	4	1	1	1	5	Outbreak	Female	60+	Single	Left	no	no	yes	yes
801	2	1	5	1	5	5	1	4	2	3	5	2	Outbreak	Male	41-50	Married	Right	no	no	yes	no
802	3	2	4	3	4	4	1	3	1	2	4	2	Outbreak	Male	18-30	Single	Left	no	no	no	yes
803	4	5	4	5	4	4	5	5	5	2	3	5	Outbreak	Male	31-40	Married	Right	yes	no		no
804	2	2	4	4	4	3	2	3	2	2	2	2	Outbreak	Male	60+	Married	Left	yes	no	yes	no
805	4	2	4	4	4	3	1	4	1	4	2	2	Outbreak	Female	18-30	Single	Left	yes	no	no	yes
806	2	5	3	2	5	4	1	1	1	1	2	3	Outbreak	Female	60+	Married	Right	yes	no	yes	no
807	3	5	3	2	5	4	1	1	1	1	2	2	Outbreak	Female	41-50	Married	Right	yes	no	yes	no
808	4	4	5	5	5	5	4	4	1	5	5	1	Outbreak	Male	18-30	Single	Right	yes	no	no	yes
809	3	5	5	5	5	5	1	1	1	1	1	1	Outbreak	Female	51-60	Married	Left	yes	no	yes	no
810	3	1	4	5	5	5	1	4	1	3	2	2	Outbreak	Female	41-50	Divorced	Left	yes	no	yes
811	4	5	5	2	5	4	1	1	2	2	2	2	Outbreak	Female	51-60	Married	Right	yes	no	yes	no
812	5	1	5	1	5	3	1	3	1	1	1	5	Outbreak	Female	51-60	Married	Other	no	no	yes	no
813	2	4	4	4	4	3	1	2	1	1	2	2	Outbreak	Female	41-50	Married	Right	yes	no	yes	no
814	1	1	4	3	2	4	1	5	1	1	1	3	Outbreak	Female	51-60	Married	Left	yes	no	yes	no
815	2	5	5	2	4	4	1	1	1	1	2	2	Outbreak	Female	41-50	Married	Right	no	no	yes	no
816	2	3	4	1	2	3	3	4	1	1	2	3	Outbreak	Male	18-30	Single	Other	no	no	no	yes
817	3	2	4	4	4	5	1	4	1	1	3	2	Outbreak	Female	51-60	Married	Left	yes	no	yes	no
818	4	2	3	1	4	1	1	3	1	1	4	2	Outbreak	Female	60+	Married	Left	no	no	yes	no
819	1	4	4	1	2	5	1	3	1	1	4	2	Outbreak	Female	51-60	Divorced	Right	no	no	yes
820	2	5	4	2	2	5	1	1	1	5	2	1	Outbreak	Female	41-50	Married	Right	no	no	yes	no
821	3	5	4	3	5	4	1	1	1	2	2	2	Outbreak	Male	51-60	Married	Right	no	no	yes	no
822	2	1	5	2	4	4	1	1	1	1	1	2	Outbreak	Female	60+	Married	Right	no	no	yes	no
823	4	3	4	2	4	4	1	3	1	1	1	3	Outbreak	Female	60+	Widowed	Right	yes	no	yes
824	2	1	5	2	5	3	1	5	1	1	1	1	Outbreak	Female	51-60	Married	Right	no	no	yes	no
825	1	5	5	1	5	4	2	1	5	5	1	2	Outbreak	Female	41-50	Married	Right	yes	no	yes	no
826	4	3	4	2	4	4	2	3	2	2	3	2	Outbreak	Male	51-60	Married	Right	yes	no	yes	no
827	1	1	4	2	3	2	1	3	2	2	2	3	Outbreak	Female	31-40	Married	Left	no	no		no
828	4	1	4	1	4	4	1	4	1	1	2	1	Outbreak	Male	41-50	Married	Left	no	no	yes	no
829	3	3	3	1	1	3	1	4	1	4	1	2	Outbreak	Male	51-60	Married	Right	yes	no	yes	no
830	4	4	4	4	4	4	2	4	2	2	2	2	Outbreak	Male	51-60	Married	Left	no	no	yes	no
831	4	5	5	1	2	5	1	2	1	1	1	2	Outbreak	Female	31-40	Domestic partner	Right	no	no		no
832	3	1	5	4	3	4	5	5	1	1	2	3	Outbreak	Female	31-40	Single	Left	no	no		yes
833	5	5	4	2	5	4	2	5	2	2	3	3	Outbreak	Female	18-30	Single	Left	no	no	no	yes
834	4	2	4	4	4	4	1	5	1	1	2	2	Outbreak	Female	18-30	Single	Left	yes	no	no	yes
835	3	4	5	3	4	5	1	3	1	1	3	5	Outbreak	Female	18-30	Single	Left	no	no	no	yes
836	4	5	4	4	5	5	1	1	1	5	1	2	Outbreak	Female	51-60	Married	Right	yes	no	yes	no
837	2	2	4	4	2	4	2	4	2	2	2	2	Outbreak	Male	18-30	Single	Left	no	no	no	yes
838	2	5	5	4	5	5	1	1	1	1	2	3	Outbreak	Female	51-60	Married	Right	yes	no	yes	no
839	2	4	4	4	3	4	1	1	1	2	1	4	Outbreak	Female	51-60	Divorced	Left	yes	no	yes
840	4	1	2	4	4	5	4	5	1	3	2	1	Outbreak	Male	31-40	Single	Left	yes	no		yes
841	3	3	3	1	5	3	1	3	1	1	5	1	Outbreak	Male	51-60	Married	Right	no	no	yes	no
842	4	5	4	2	5	5	1	1	1	1	1	1	Outbreak	Female	31-40	Single	Right	yes	no		yes
843	1	3	4	2	3	4	1	3	1	3	2	1	Outbreak	Female	18-30	Single	Right	no	no	no	yes
844	1	3	5	1	3	4	1	2	2	1	2	1	Outbreak	Female	51-60	Married	Right	no	no	yes	no
845	4	2	3	2	2	3	2	5	1	1	2	4	Outbreak	Female	31-40	Single	Left	no	no		yes
846	3	5	5	1	4	3	5	5	1	1	2	4	Outbreak	Female	31-40	Single	Left	no	no		yes
847	3	1	4	3	5	4	2	5	1	1	2	5	Outbreak	Female	18-30	Domestic partner	Left	no	no	no	no
848	4	3	4	2	4	4	1	1	1	1	2	3	Outbreak	Female	51-60	Married	Other	yes	no	yes	no
849	2	2	5	1	5	5	1	3	1	1	3	1	Outbreak	Male	51-60	Married	Right	no	no	yes	no
850	1	1	5	3	2	1	1	5	1	1	3	3	Outbreak	Male	31-40	Married	Right		no		no
851	2	5	5	1	5	4	1	1	1	1	2	3	Outbreak	Female	18-30	Single	Other	yes	no	no	yes
852	4	5	5	2	5	5	1	1	1	2	2	4	Outbreak	Male	51-60	Single	Right	yes	no	yes	yes
853	2	4	4	2	4	4	1	5	1	3	2	3	Outbreak	Female	31-40	Married	Left	yes	no		no
854	4	5	4	1	5	5	1	1	1	2	2	4	Outbreak	Female	31-40	Single	Left	yes	no		yes
855	2	4	4	1	4	5	1	3	1	1	1	3	Outbreak	Female	31-40	Domestic partner	Left	yes	no		no
856	4	2	4	1	2	3	2	5	1	2	4	4	Outbreak	Male	31-40	Single	Left	no	no		yes
857	3	3	4	3	4	4	2	3	1	2	3	4	Outbreak	Female	31-40	Married	Left	yes	no		no
858	2	2	3	4	5	5	1	5	1	1	2	3	Outbreak	Female	31-40	Single	Left	no	no		yes
859	4	5	4	3	2	2	1	3	1	3	2	2	Outbreak	Female	18-30	Single	Right	yes	no	no	yes
860	4	5	5	2	5	3	1	1	1	3	3	2	Outbreak	Male	31-40	Married	Right	no	no		no
861	2	4	4	2	4	2	1	3	1	5	2	2	Outbreak	Male	41-50	Married	Right	yes	no	yes	no
862	4	5	4	2	5	3	1	1	1	1	2	1	Outbreak	Female	18-30	Single	Right	yes	no	no	yes
863	4	5	5	3	4	4	1	1	1	2	2	2	Outbreak	Female	18-30	Single	Right	no	no	no	yes
864	1	2	4	2	1	3	1	5	1	1	2	4	Outbreak	Female	18-30	Single	Left	no	no	no	yes
865	2	5	4	1	4	4	1	2	2	1	2	1	Outbreak	Female	31-40	Single	Right	no	no		yes
866	2	5	3	4	5	5	1	1	1	2	2	2	Outbreak	Female	18-30	Single	Right	yes	no	no	yes
867	3	5	5	5	5	5	1	1	1	3	2	1	Outbreak	Female	31-40	Married	Right	no	no		no
868	2	5	4	2	3	2	1	1	1	1	2	1	Outbreak	Female	18-30	Single	Right	no	no	no	yes
869	2	5	3	2	5	4	1	1	1	2	2	2	Outbreak	Female	18-30	Single	Right	yes	no	no	yes
870	4	5	4	4	2	5	2	1	2	4	2	1	Outbreak	Female	18-30	Single	Right	yes	no	no	yes
871	2	5	5	3	5	4	1	1	1	4	3	1	Outbreak	Female	18-30	Single	Right	yes	no	no	yes
872	3	5	3	3	5	4	1	1	1	3	2	2	Outbreak	Female	18-30	Single	Right	yes	no	no	yes
873	3	5	5	4	5	4	1	1	1	2	2	1	Outbreak	Female	31-40	Single	Right	no	no		yes
874	4	5	5	1	5	2	1	1	1	1	2	2	Outbreak	Male	31-40	Single	Right	yes	no		yes
875	4	5	5	1	5	1	1	4	1	2	2	4	Outbreak	Female	18-30	Single	Right	yes	no	no	yes
876	2	5	3	3	4	4	3	5	1	2	2	2	Outbreak	Female	18-30	Single	Other	no	no	no	yes
877	2	5	4	2	5	3	1	1	1	1	2	3	Outbreak	Female	41-50	Married	Right	yes	no	yes	no
878	3	5	5	4	2	2	1	3	1	2	2	2	Outbreak	Female	18-30	Single	Right	yes	no	no	yes
879	1	5	4	4	5	3	1	1	1	3	2	2	Outbreak	Female	18-30	Single	Right	no	no	no	yes
880	4	1	5	5	5	4	1	3	3	2	3	5	Outbreak	Female	18-30	Single	Left	no	no	no	yes
881	3	4	4	2	3	4	1	1	2	3	3	2	Outbreak	Female	18-30	Single	Right	no	no	no	yes
882	3	5	4	3	5	4	1	1	2	4	2	2	Outbreak	Male	60+	Married	Right	no	no	yes	no
883	2	5	3	2	5	4	1	1	1	4	2	2	Outbreak	Female	31-40	Single	Right	yes	no		yes
884	4	5	4	3	5	2	1	1	1	4	2	2	Outbreak	Female	18-30	Single	Right	no	no	no	yes
885	4	5	4	4	5	4	1	1	1	1	1	2	Outbreak	Female	41-50	Single	Right	yes	no	yes	yes
886	4	1	5	4	5	4	1	5	2	5	1	4	Outbreak	Male	18-30	Single	Other	no	no	no	yes
887	4	5	3	4	5	1	1	1	1	1	1	1	Outbreak	Male	18-30	Single	Right	no	no	no	yes
888	3	4	4	4	5	5	1	3	1	1	1	2	Outbreak	Male	41-50	Married	Left	no	no	yes	no
889	2	5	4	4	4	4	1	1	1	2	2	3	Outbreak	Female	31-40	Married	Left	no	no		no
890	2	1	4	4	3	4	1	3	1	1	1	4	Outbreak	Female	18-30	Domestic partner	Right	no	no	no	no
891	3	5	3	2	5	5	1	1	1	2	1	1	Outbreak	Male	60+	Married	Right	no	no	yes	no
892	2	2	4	1	1	4	1	3	1	1	4	1	Outbreak	Male	60+	Married	Left	no	no	yes	no
893	5	5	1	1	5	5	1	1	1	1	1	1	Outbreak	Male	60+	Single	Other	yes	no	yes	yes
894	4	1	5	1	1	5	1	5	1	1	2	2	Outbreak	Female	31-40	Single	Left	yes	no		yes
895	2	2	4	4	4	4	4	3	2	2	2	2	Outbreak	Male	31-40	Married	Right	no	no		no
896	4	5	5	4	5	4	1	1	1	3	3	2	Outbreak	Male	18-30	Single	Right	yes	no	no	yes
897	2	4	5	4	2	4	1	3	2	3	3	5	Outbreak	Female	31-40	Single	Right	no	no		yes
898	2	2	4	4	5	3	1	4	1	2	1	3	Outbreak	Male	31-40	Single	Left	no	no		yes
899	4	5	4	1	5	3	5	5	1	1	5	5	Outbreak	Male	18-30	Married	Right	no	no	no	no
900	4	5	5	4	2	4	1	1	1	1	1	1	Outbreak	Male	18-30	Single	Right	yes	no	no	yes
901	2	3	4	3	3	4	2	3	2	2	2	2	Outbreak	Male	18-30	Single	Right	yes	no	no	yes
902	3	2	4	3	2	4	1	5	1	2	3	3	Outbreak	Male	18-30	Single	Left	no	no	no	yes
903	1	5	4	2	4	4	1	1	1	1	2	2	Outbreak	Female	60+	Single	Right	yes	no	yes	yes
904	3	4	4	3	5	4	5	5	2	1	2	2	Outbreak	Female	31-40	Married	Right	no	no		no
905	3	1	2	1	5	3	5	5	3	4	5	5	Outbreak	Male	18-30	Single	Right	no	no	no	yes
906	4	4	4	5	2	3	1	3	1	1	2	2	Outbreak	Male	31-40	Single	Right	yes	no		yes
907	4	5	4	1	5	3	2	3	2	1	2	2	Outbreak	Female	41-50	Married	Right	yes	no	yes	no
908	5	2	4	4	4	4	1	4	1	1	1	1	Outbreak	Male	18-30	Single	Right	no	no	no	yes
909	4	4	4	4	4	4	1	1	1	4	1	1	Outbreak	Male	31-40	Domestic partner	Other	no	no		no
910	5	5	5	5	5	5	5	3	1	1	1	1	Outbreak	Male	51-60	Married	Right	no	no	yes	no
911	1	2	4	2	2	5	1	3	1	2	3	3	Outbreak	Male	31-40	Single	Left	no	no		yes
912	4	4	4	3	3	3	1	1	1	1	2	3	Outbreak	Female	41-50	Married	Other	yes	no	yes	no
913	2	4	4	2	3	5	2	3	2	1	3	1	Outbreak	Female	31-40	Married	Right	yes	no		no
914	4	2	4	2	4	4	2	3	2	2	2	2	Outbreak	Male	31-40	Single	Right	no	no		yes
915	2	3	4	2	2	4	2	4	2	2	2	2	Outbreak	Male	18-30	Single	Right	no	no	no	yes
916	2	5	4	1	5	5	1	1	1	5	2	3	Outbreak	Female	41-50	Married	Right	yes	no	yes	no
917	3	3	3	3	4	5	2	3	1	1	2	3	Outbreak	Female	18-30	Single	Other	no	no	no	yes
918	4	3	4	5	4	4	1	3	2	2	3	2	Outbreak	Female	18-30	Domestic partner	Left	no	no	no	no
919	4	5	4	4	4	4	1	3	1	1	2	2	Outbreak	Male	18-30	Married	Right	yes	no	no	no
920	3	3	3	2	3	3	1	1	2	1	2	2	Outbreak	Male	41-50	Single	Right	yes	no	yes	yes
921	4	5	5	1	5	1	1	1	1	3	1	1	Outbreak	Male	41-50	Single	Right	yes	no	yes	yes
922	2	5	4	2	5	1	1	1	1	3	2	2	Outbreak	Female	18-30	Single	Right	yes	no	no	yes
923	2	5	4	3	5	4	1	1	1	1	3	2	Outbreak	Female	18-30	Married	Right	yes	no	no	no
924	2	5	4	1	4	4	1	1	1	1	2	2	Outbreak	Male	31-40	Domestic partner	Other	no	no		no
925	3	1	4	1	5	3	1	2	1	1	3	2	Outbreak	Female	31-40	Married	Other	yes	no		no
926	4	5	5	4	4	3	1	2	2	2	2	1	Outbreak	Male	18-30	Single	Right	yes	no	no	yes
927	3	5	5	1	5	5	1	1	1	1	1	3	Outbreak	Male	51-60	Married	Right	no	no	yes	no
928	1	1	4	4	4	3	1	5	2	2	4	1	Outbreak	Male	18-30	Single	Left	no	no	no	yes
929	4	5	3	2	5	4	1	1	1	1	1	2	Outbreak	Female	60+	Married	Right	no	no	yes	no
930	5	3	4	3	5	3	3	5	1	2	2	2	Outbreak	Female	18-30	Single	Left	no	no	no	yes
931	3	1	4	1	3	3	1	3	1	1	1	4	Outbreak	Male	31-40	Single	Left	no	no		yes
932	5	5	4	2	5	4	1	1	1	1	4	3	Outbreak	Female	18-30	Single	Right	yes	no	no	yes
933	3	5	3	2	5	3	1	1	1	1	1	1	Outbreak	Male	41-50	Married	Right	yes	no	yes	no
934	2	3	4	2	2	5	2	3	2	2	2	2	Outbreak	Male	18-30	Single	Left	yes	no	no	yes
935	2	2	5	4	5	5	1	3	1	2	2	2	Outbreak	Male	41-50	Single	Other	no	no	yes	yes
936	2	5	5	1	5	5	1	1	1	1	1	1	Outbreak	Female	18-30	Married	Right	yes	no	no	no
937	2	1	5	2	3	4	1	5	1	2	1	3	Outbreak	Male	31-40	Married	Right	yes	no		no
938	3	3	4	2	4	4	2	3	1	2	4	4	Outbreak	Female	51-60	Widowed	Left	no	no	yes
939	2	1	3	3	2	1	1	3	1	1	3	3	Outbreak	Female	51-60	Married	Right	no	no	yes	no
940	2	5	4	4	4	5	1	1	1	2	2	2	Outbreak	Female	18-30	Single	Right	no	no	no	yes
941	2	2	4	2	2	1	1	5	1	1	4	1	Outbreak	Male	18-30	Married	Right	yes	no	no	no
942	4	3	5	4	5	5	1	4	1	5	1	1	Outbreak	Female	18-30	Single	Left	yes	no	no	yes
943	4	5	4	4	4	4	1	3	1	1	2	2	Outbreak	Male	18-30	Married	Right	yes	no	no	no
944	2	2	4	4	4	4	1	3	1	1	1	2	Outbreak	Female	60+	Widowed	Left	yes	no	yes
945	2	1	3	3	3	4	2	3	2	1	3	2	Outbreak	Male	51-60	Single	Left	no	no	yes	yes
946	3	1	5	1	4	4	1	5	1	1	2	2	Outbreak	Female	60+	Married	Left	no	no	yes	no
947	3	4	4	2	4	5	1	3	1	1	2	2	Outbreak	Male	51-60	Divorced	Other	no	no	yes
948	2	3	4	1	1	3	1	5	1	1	2	2	Outbreak	Male	18-30	Single	Left	no	no	no	yes
949	3	4	2	2	5	3	1	5	1	2	3	5	Outbreak	Female	18-30	Single	Left	no	no	no	yes
950	4	2	3	2	4	4	1	3	1	5	2	2	Outbreak	Female	60+	Single	Left	no	no	yes	yes
951	4	4	4	2	3	5	1	3	1	4	2	3	Outbreak	Female	18-30	Single	Other	no	no	no	yes
952	4	4	4	2	4	1	1	1	1	1	2	2	Outbreak	Male	18-30	Single	Right	yes	no	no	yes
953	3	2	4	3	4	4	2	5	1	2	3	3	Outbreak	Female	31-40	Married	Left	no	no		no
954	2	2	4	1	5	3	1	5	1	1	2	2	Outbreak	Male	18-30	Single	Right	yes	no	no	yes
955	2	3	4	2	4	4	2	4	2	4	2	2	Outbreak	Female	18-30	Domestic partner	Right	yes	no	no	no
956	4	5	5	2	5	4	1	1	1	1	1	1	Outbreak	Female	18-30	Single	Right	yes	no	no	yes
957	4	5	5	4	5	5	1	1	1	3	1	1	Outbreak	Female	18-30	Single	Right	no	no	no	yes
958	4	3	5	3	5	4	2	3	2	1	2	2	Outbreak	Female	60+	Married	Right	yes	no	yes	no
959	2	1	3	1	5	5	1	5	1	2	4	4	Outbreak	Female	18-30	Single	Other	yes	no	no	yes
960	4	2	4	4	4	5	2	3	1	2	2	3	Outbreak	Female	60+	Married	Left	no	no	yes	no
961	2	1	4	2	4	5	1	5	1	1	2	1	Outbreak	Female	18-30	Single	Right	no	no	no	yes
962	2	3	4	4	3	1	1	3	2	2	4	3	Outbreak	Female	18-30	Domestic partner	Left	yes	no	no	no
963	2	2	4	4	4	4	1	3	1	1	1	2	Outbreak	Female	60+	Divorced	Left	no	no	yes
964	2	4	4	4	4	2	1	2	2	2	2	3	Outbreak	Male	60+	Married	Right	no	no	yes	no
965	3	4	4	2	4	4	1	4	1	1	2	5	Outbreak	Female	51-60	Single	Other	no	no	yes	yes
966	4	2	4	4	4	4	4	4	2	2	2	2	Outbreak	Male	60+	Married	Left	no	no	yes	no
967	2	3	5	2	5	2	1	5	1	2	2	1	Outbreak	Male	18-30	Single	Left	yes	no	no	yes
968	4	5	5	3	4	2	2	5	2	1	4	1	Outbreak	Female	18-30	Single	Left	yes	no	no	yes
969	2	5	4	4	5	5	1	1	1	1	1	2	Outbreak	Female	18-30	Single	Right	yes	no	no	yes
970	2	3	2	2	5	4	1	5	4	1	2	4	Outbreak	Female	31-40	Married	Left	no	no		no
971	2	4	4	2	5	2	1	1	1	1	1	2	Outbreak	Male	41-50	Married	Right	yes	no	yes	no
972	4	4	4	1	4	4	2	2	2	1	2	1	Outbreak	Female	18-30	Single	Right	yes	no	no	yes
973	2	2	4	4	2	2	1	5	5	1	2	2	Outbreak	Male	18-30	Single	Left	yes	no	no	yes
974	4	2	4	2	4	2	1	4	2	1	2	4	Outbreak	Male	41-50	Single	Left	no	no	yes	yes
975	4	4	4	2	5	2	1	1	1	1	2	1	Outbreak	Male	18-30	Married	Right	yes	no	no	no
976	1	3	4	2	4	4	2	3	2	2	2	5	Outbreak	Female	18-30	Domestic partner	Left	yes	no	no	no
977	3	4	5	2	5	3	2	3	1	1	2	1	Outbreak	Male	18-30	Single	Right	no	no	no	yes
978	5	1	5	4	2	4	1	2	1	2	2	2	Outbreak	Female	18-30	Domestic partner	Right	yes	no	no	no
979	4	5	5	1	4	5	2	3	1	4	2	2	Outbreak	Female	18-30	Single	Right	yes	no	no	yes
980	4	2	4	2	4	2	2	4	2	1	2	2	Outbreak	Male	18-30	Single	Other	no	no	no	yes
981	4	2	4	4	4	2	1	5	1	1	3	3	Outbreak	Male	18-30	Single	Other	no	no	no	yes
982	2	4	4	1	4	4	1	1	1	1	1	1	Outbreak	Female	51-60	Married	Right	yes	no	yes	no
983	3	4	4	2	3	2	1	3	2	1	4	2	Outbreak	Male	51-60	Married	Right	yes	no	yes	no
984	1	3	5	2	4	2	1	3	1	1	4	4	Outbreak	Male	18-30	Single	Right	yes	no	no	yes
985	3	2	4	3	4	4	2	4	2	2	3	2	Outbreak	Male	18-30	Single	Left	yes	no	no	yes
986	2	5	4	1	4	5	1	1	1	1	1	3	Outbreak	Female	51-60	Married	Right	no	no	yes	no
987	5	5	5	2	5	2	1	1	1	2	2	1	Outbreak	Female	18-30	Single	Right	yes	no	no	yes
988	5	5	5	2	5	2	1	1	1	2	2	1	Outbreak	Female	18-30	Single	Right	yes	no	no	yes
989	3	3	4	3	2	4	2	3	3	3	3	2	Outbreak	Female	18-30	Single	Right	no	no	no	yes
990	1	3	4	5	2	5	1	1	1	1	2	3	Outbreak	Female	41-50	Married	Other	no	no	yes	no
991	3	5	3	2	5	4	1	1	1	3	3	2	Outbreak	Male	18-30	Single	Right	no	no	no	yes
992	4	2	5	4	4	5	1	4	5	5	4	4	Outbreak	Female	18-30	Single	Left	yes	no	no	yes
993	2	2	2	2	2	2	4	2	2	2	2	2	Outbreak	Female	51-60	Married	Right	no	no	yes	no
994	2	4	4	2	2	5	1	2	1	2	2	1	Outbreak	Male	18-30	Single	Right	yes	no	no	yes
995	3	3	4	3	4	4	2	3	2	4	3	2	Outbreak	Female	41-50	Divorced	Left	no	no	yes
996	2	2	4	1	4	3	2	4	2	1	4	5	Outbreak	Male	31-40	Single	Other	yes	no		yes
997	4	1	2	1	5	4	1	5	1	1	2	2	Outbreak	Female	18-30	Single	Left	no	no	no	yes
998	2	3	4	2	4	2	1	3	2	1	3	4	Outbreak	Male	60+	Married	Left	no	no	yes	no
999	5	5	5	3	5	5	1	1	1	3	2	1	Outbreak	Female	18-30	Married	Right	no	no	no	no
1000	2	4	2	1	2	5	1	5	1	1	2	1	Outbreak	Male	18-30	Single	Left	no	no	no	yes
1001	5	5	4	2	5	4	1	1	1	2	1	2	Outbreak	Male	18-30	Married	Right	yes	no	no	no
1002	3	5	5	2	5	1	1	1	1	1	3	2	Outbreak	Female	18-30	Single	Right	no	no	no	yes
1003	4	5	4	1	3	3	1	1	1	2	1	1	Outbreak	Male	18-30	Single	Right	no	no	no	yes
1004	2	5	5	4	5	5	1	1	1	2	2	3	Outbreak	Male	18-30	Single	Right	no	no	no	yes
1005	4	5	5	2	5	5	1	1	1	1	1	2	Outbreak	Female	51-60	Married	Right	no	no	yes	no
1006	3	4	4	2	4	4	1	3	1	2	2	2	Outbreak	Male	51-60	Married	Left	yes	no	yes	no
1007	4	5	5	4	5	4	1	1	1	2	2	1	Outbreak	Male	18-30	Single	Right	yes	no	no	yes
1008	1	5	4	1	4	3	1	1	1	1	5	3	Outbreak	Male	18-30	Single	Right	no	no	no	yes
1009	4	5	4	2	5	2	1	1	1	2	3	1	Outbreak	Female	18-30	Single	Right	yes	no	no	yes
1010	3	5	4	4	5	4	1	1	1	2	2	2	Outbreak	Female	18-30	Single	Right	yes	no	no	yes
1011	4	5	4	2	4	2	1	1	1	2	4	2	Outbreak	Male	18-30	Single	Right	no	no	no	yes
1012	2	2	4	4	4	4	1	3	1	4	2	2	Outbreak	Female	18-30	Single	Left	yes	no	no	yes
1013	3	4	4	1	5	5	1	3	1	4	3	4	Outbreak	Male	18-30	Single	Left	no	no	no	yes
1014	4	4	4	1	4	3	1	2	1	2	5	1	Outbreak	Male	18-30	Single	Other	no	no	no	yes
1015	4	4	4	2	4	2	2	2	2	4	3	2	Outbreak	Male	18-30	Single	Right	no	no	no	yes
1016	4	5	5	1	5	2	1	1	1	1	2	1	Outbreak	Female	18-30	Single	Right	yes	no	no	yes
1017	4	2	4	2	5	5	1	2	1	1	1	1	Outbreak	Male	51-60	Married	Right	yes	no	yes	no
1018	2	2	4	5	4	5	1	5	1	1	1	1	Outbreak	Male	51-60	Married	Right	yes	no	yes	no
1019	2	4	4	1	5	5	1	1	1	1	3	2	Outbreak	Female	18-30	Single	Left	yes	no	no	yes
1020	1	1	5	1	5	5	1	1	1	1	1	1	Outbreak	Male	51-60	Married	Right	no	no	yes	no
1021	4	4	5	4	2	5	1	1	2	1	2	2	Outbreak	Male	18-30	Single	Right	no	no	no	yes
1022	3	5	3	2	4	4	1	1	1	1	3	3	Outbreak	Male	31-40	Single	Other	yes	no		yes
1023	2	5	5	3	5	3	1	1	1	4	2	2	Outbreak	Female	41-50	Single	Right	yes	no	yes	yes
1024	1	1	1	4	5	4	2	3	1	1	1	1	Outbreak	Female	51-60	Married	Right	yes	no	yes	no
1025	2	1	4	3	4	4	1	4	1	4	2	2	Outbreak	Female	51-60	Married	Right	yes	no	yes	no
1026	2	1	4	2	4	4	1	5	2	1	2	2	Outbreak	Male	60+	Married	Other	yes	no	yes	no
1027	2	4	4	4	2	4	4	2	1	4	4	2	Outbreak	Male	18-30	Single	Right	no	no	no	yes
1028	5	4	4	2	4	4	2	1	2	2	3	2	Outbreak	Female	41-50	Married	Other	no	no	yes	no
1029	4	4	4	2	4	2	1	3	2	1	1	2	Outbreak	Male	51-60	Married	Right	yes	no	yes	no
1030	4	5	4	5	5	4	5	1	1	5	5	4	Outbreak	Female	60+	Married	Other	yes	no	yes	no
1031	2	2	4	2	4	4	1	2	1	1	2	3	Outbreak	Female	51-60	Married	Other	yes	no	yes	no
1032	3	5	5	2	5	5	1	3	1	1	3	1	Outbreak	Male	41-50	Married	Right	no	no	yes	no
1033	4	5	4	3	5	2	1	1	3	1	3	2	Outbreak	Male	18-30	Single	Right	yes	no	no	yes
1034	1	5	5	3	4	2	3	5	2	2	2	4	Outbreak	Male	31-40	Single	Left	no	no		yes
1035	1	5	5	1	5	3	1	2	2	1	2	1	Outbreak	Male	41-50	Married	Right	yes	no	yes	no
1036	2	5	5	5	5	1	1	1	1	1	4	1	Outbreak	Female	41-50	Married	Other	no	no	yes	no
1037	4	3	4	2	4	5	1	5	1	2	2	3	Outbreak	Female	18-30	Single	Right	yes	no	no	yes
1038	4	2	4	4	2	4	2	5	1	4	4	1	Outbreak	Male	18-30	Single	Left	no	no	no	yes
1039	4	2	5	1	4	4	1	5	1	1	1	2	Outbreak	Female	31-40	Single	Other	no	no		yes
1040	1	4	5	1	2	2	1	1	1	1	4	4	Outbreak	Female	18-30	Single	Right	yes	no	no	yes
1041	3	2	4	3	2	4	1	1	1	1	2	3	Outbreak	Male	18-30	Single	Other	no	no	no	yes
1042	2	5	4	1	2	5	1	4	1	3	2	4	Outbreak	Female	18-30	Single	Left	yes	no	no	yes
1043	2	4	4	3	4	4	1	3	1	4	2	2	Outbreak	Female	18-30	Single	Right	yes	no	no	yes
1044	3	4	3	3	5	4	4	2	3	2	4	1	Outbreak	Male	18-30	Single	Right	yes	no	no	yes
1045	2	1	5	5	4	5	1	5	1	4	5	5	Outbreak	Female	18-30	Single	Left	no	no	no	yes
1046	3	4	4	3	4	3	1	2	1	1	3	3	Outbreak	Female	18-30	Single	Right	no	no	no	yes
1047	2	5	4	2	5	2	1	3	2	2	1	2	Outbreak	Female	18-30	Single	Right	yes	no	no	yes
1048	2	4	5	5	2	4	3	3	1	1	2	2	Outbreak	Male	18-30	Single	Right	yes	no	no	yes
1049	4	3	4	5	2	5	1	5	2	3	3	2	Outbreak	Female	18-30	Single	Left	no	no	no	yes
1050	4	5	2	4	5	4	1	1	2	4	3	2	Outbreak	Female	18-30	Single	Left	no	no	no	yes
1051	3	5	4	2	5	3	1	1	1	1	3	2	Outbreak	Female	18-30	Married	Right	yes	no	no	no
1052	2	2	3	4	3	3	1	1	1	3	1	4	Outbreak	Female	41-50	Divorced	Right	no	no	yes
1053	1	4	3	2	5	5	1	5	1	3	1	5	Outbreak	Female	18-30	Single	Left	yes	no	no	yes
1054	3	5	4	2	5	4	1	1	1	1	4	3	Outbreak	Male	18-30	Single	Right	yes	no	no	yes
1055	2	5	5	4	5	4	1	4	1	2	1	4	Outbreak	Female	18-30	Single	Other	no	no	no	yes
1056	4	2	4	4	3	5	2	4	1	1	2	3	Outbreak	Male	51-60	Married	Left	yes	no	yes	no
1057	3	2	4	2	3	5	1	3	1	1	3	5	Outbreak	Female	18-30	Domestic partner	Left	no	no	no	no
1058	4	5	5	5	4	4	1	3	1	2	2	1	Outbreak	Male	18-30	Single	Left	no	no	no	yes
1059	5	5	3	4	5	5	1	1	1	1	1	2	Outbreak	Female	18-30	Single	Right	yes	no	no	yes
1060	3	1	4	2	4	5	1	5	2	2	2	2	Outbreak	Female	51-60	Married	Right	yes	no	yes	no
1061	4	5	4	3	5	2	1	1	2	2	2	2	Outbreak	Female	41-50	Married	Right	yes	no	yes	no
1062	3	4	4	4	4	2	1	1	1	2	3	3	Outbreak	Female	51-60	Married	Right	yes	no	yes	no
1063	2	5	4	3	5	1	1	1	1	2	4	1	Outbreak	Female	18-30	Single	Right	yes	no	no	yes
1064	4	2	5	4	5	4	2	5	1	3	2	3	Outbreak	Female	51-60	Married	Other	no	no	yes	no
1065	4	2	4	2	5	5	3	5	1	3	2	1	Outbreak	Female	18-30		Left	yes	no	no
1066	2	5	4	3	4	3	1	1	1	3	2	2	Outbreak	Female	41-50	Married	Right	no	no	yes	no
1067	5	2	4	4	4	3	2	4	1	1	3	3	Outbreak	Female	18-30	Single	Left	no	no	no	yes
1068	4	5	4	2	5	1	1	1	1	1	3	2	Outbreak	Female	51-60	Divorced	Right	yes	no	yes
1069	4	5	4	4	4	3	1	1	1	2	2	1	Outbreak	Female	18-30	Single	Right	yes	no	no	yes
1070	4	2	5	3	4	4	1	5	1	3	1	3	Outbreak	Female	18-30	Single	Other	no	no	no	yes
1071	2	5	5	3	4	5	1	1	1	1	3	2	Outbreak	Female	51-60	Married	Left	yes	no	yes	no
1072	4	1	4	4	5	5	1	1	1	1	1	1	Outbreak	Female	41-50	Married	Right	yes	no	yes	no
1073	2	5	5	3	4	1	1	1	1	1	4	3	Outbreak	Female	18-30	Single	Right	yes	no	no	yes
1074	4	5	5	5	5	1	1	1	1	1	1	1	Outbreak	Female	31-40	Single	Right	yes	no		yes
1075	2	5	4	1	5	5	1	1	1	1	1	1	Outbreak	Female	18-30	Married	Right	yes	no	no	no
1076	2	5	5	1	5	5	1	1	1	1	5	1	Outbreak	Male	31-40	Married	Right	yes	no		no
1077	3	5	3	2	5	5	1	1	1	3	2	1	Outbreak	Male	18-30	Single	Right	yes	no	no	yes
1078	2	5	4	3	5	4	1	1	1	2	2	4	Outbreak	Female	31-40	Single	Right	yes	no		yes
1079	4	4	4	2	5	5	1	1	1	1	3	1	Outbreak	Male	18-30	Married	Right	yes	no	no	no
1080	4	3	4	2	4	3	1	5	1	1	4	3	Outbreak	Female	18-30	Single	Other	yes	no	no	yes
1081	2	2	4	4	4	4	1	5	1	1	4	3	Outbreak	Female	41-50	Domestic partner	Left	no	no	yes	no
1082	4	4	4	4	4	3	1	5	1	2	3	1	Outbreak	Male	41-50	Married	Right	no	no	yes	no
1083	2	5	3	1	5	2	1	1	1	1	3	3	Outbreak	Female	60+	Single	Other	no	no	yes	yes
1084	3	2	2	2	3	2	2	2	2	4	3	3	Outbreak	Female	31-40	Single	Other	yes	no		yes
1085	2	3	4	4	5	3	1	1	1	2	2	4	Outbreak	Female	18-30	Single	Other	yes	no	no	yes
1086	3	2	4	1	4	4	5	5	1	1	4	3	Outbreak	Male	31-40	Domestic partner	Left	no	no		no
1087	2	5	5	5	5	2	1	1	1	1	3	5	Outbreak	Female	41-50	Married	Right	yes	no	yes	no
1088	2	5	5	1	2	2	1	1	1	1	2	1	Outbreak	Female	18-30	Single	Right	no	no	no	yes
1089	3	5	4	1	5	2	1	1	1	2	2	1	Outbreak	Male	60+	Single	Right	yes	no	yes	yes
1090	4	2	5	4	5	4	1	5	1	3	3	5	Outbreak	Female	18-30	Single	Left	no	no	no	yes
1091	4	2	4	2	4	2	1	5	1	1	1	5	Outbreak	Male	60+	Married	Left	yes	no	yes	no
1092	3	2	4	2	4	3	1	3	2	2	2	2	Outbreak	Female	51-60	Married	Left	yes	no	yes	no
1093	4	2	5	4	4	5	1	4	3	1	2	4	Outbreak	Male	31-40	Single	Left	yes	no		yes
1094	2	3	4	4	4	5	1	5	1	2	2	2	Outbreak	Female	51-60	Married	Left	no	no	yes	no
1095	4	5	5	3	5	5	1	1	1	1	2	2	Outbreak	Female	41-50	Married	Left	no	no	yes	no
1096	2	5	4	2	4	2	2	2	2	2	3	2	Outbreak	Female	51-60	Married	Other	no	no	yes	no
1097	2	5	5	1	5	5	1	1	1	1	1	3	Outbreak	Female	18-30	Domestic partner	Left	yes	no	no	no
1098	4	5	4	1	4	4	1	3	1	1	3	5	Outbreak	Female	60+	Divorced	Left	no	no	yes
1099	2	2	4	2	4	1	1	1	2	1	2	5	Outbreak	Female	41-50	Divorced	Other	yes	no	yes
1100	2	2	4	2	3	4	2	2	2	4	2	2	Outbreak	Female	31-40	Married	Right	yes	no		no
1101	4	3	5	2	4	4	1	3	1	1	1	5	Outbreak	Female	41-50	Married	Left	yes	no	yes	no
1102	4	4	5	2	5	5	1	5	1	1	2	1	Outbreak	Female	41-50	Divorced	Right	yes	no	yes
1103	4	1	5	1	4	4	1	5	1	1	2	4	Outbreak	Female	18-30	Single	Left	yes	no	no	yes
1104	1	5	5	1	2	3	1	1	1	3	2	3	Outbreak	Female	31-40	Married	Other	no	no		no
1105	2	2	4	2	2	2	5	1	1	1	2	5	Outbreak	Female	18-30	Single	Other	no	no	no	yes
1106	1	1	2	1	5	5	5	5	1	1	5	5	Outbreak	Female	41-50	Married	Left	no	no	yes	no
1107	3	4	4	4	4	4	1	3	1	1	2	2	Outbreak	Female	31-40	Married	Left	yes	no		no
1108	3	2	4	1	5	3	1	5	2	1	2	2	Outbreak	Female	31-40	Single	Left	no	no		yes
1109	2	2	3	1	5	4	2	5	3	2	2	4	Outbreak	Female	41-50	Married	Left	yes	no	yes	no
1110	4	1	4	2	1	4	1	5	1	2	1	1	Outbreak	Female	18-30	Married	Right	yes	no	no	no
1111	3	5	5	3	5	5	1	1	1	1	2	2	Outbreak	Male	60+	Married	Right	yes	no	yes	no
1112	2	2	4	4	4	4	1	4	1	4	2	2	Outbreak	Male	51-60	Married	Left	no	no	yes	no
1113	1	1	5	2	2	4	1	1	1	1	2	1	Outbreak	Female	41-50	Married	Right	yes	no	yes	no
1114	2	3	4	2	2	4	2	3	1	3	2	4	Outbreak	Female	41-50	Married	Right	yes	no	yes	no
1115	1	2	4	2	5	5	1	4	1	1	2	5	Outbreak	Female	41-50	Domestic partner	Other	yes	no	yes	no
1116	5	4	3	4	2	4	1	1	2	4	2	2	Outbreak	Female	18-30	Single	Other	yes	no	no	yes
1117	2	4	5	3	4	5	1	1	1	1	3	2	Outbreak	Female	41-50	Married	Left	yes	no	yes	no
1118	2	5	5	2	5	3	1	1	1	1	3	2	Outbreak	Female	18-30	Single	Right	yes	no	no	yes
1119	4	5	3	1	5	2	1	1	1	4	2	1	Outbreak	Female	51-60	Married	Right	no	no	yes	no
1120	3	2	4	2	4	4	2	5	2	1	4	2	Outbreak	Female	60+	Divorced	Left	yes	no	yes
1121	4	3	4	1	4	4	1	3	1	4	2	4	Outbreak	Female	51-60	Married	Other	no	no	yes	no
1122	4	4	4	3	3	4	2	3	2	2	2	3	Outbreak	Female	51-60	Single	Other	no	no	yes	yes
1123	4	4	5	3	5	3	1	5	1	1	2	2	Outbreak	Female	18-30	Single	Left	yes	no	no	yes
1124	2	3	5	4	4	2	2	1	1	4	3	4	Outbreak	Female	18-30	Single	Left	yes	no	no	yes
1125	2	2	4	4	2	4	2	3	2	2	2	3	Outbreak	Female	41-50	Divorced	Other	yes	no	yes
1126	3	4	5	2	4	4	1	5	1	2	1	5	Outbreak	Female	41-50	Married	Right	yes	no	yes	no
1127	2	2	4	2	5	5	1	1	1	2	2	5	Outbreak	Female	18-30	Single	Right	no	no	no	yes
1128	2	2	4	1	5	3	1	5	1	2	2	1	Outbreak	Male	51-60	Married	Left	yes	no	yes	no
1129	2	5	4	4	4	4	1	4	1	2	3	2	Outbreak	Male	41-50	Married	Left	yes	no	yes	no
1130	2	3	4	2	4	5	1	3	1	1	2	3	Outbreak	Female	18-30	Single	Right	yes	no	no	yes
1131	1	1	5	1	3	5	5	5	5	1	5	3	Outbreak	Male	18-30	Domestic partner	Left	yes	no	no	no
1132	1	5	5	1	5	1	1	5	1	3	3	5	Outbreak	Female	31-40	Single	Left	yes	no		yes
1133	3	2	5	2	5	4	1	5	1	1	1	2	Outbreak	Male	60+	Married	Left	no	no	yes	no
1134	3	3	4	2	4	3	1	5	1	2	2	1	Outbreak	Female	31-40	Single	Left	no	no		yes
1135	4	4	3	4	5	1	1	1	2	2	1	2	Outbreak	Female	18-30	Single	Left	yes	no	no	yes
1136	2	2	3	1	4	3	4	4	1	2	3	2	Outbreak	Female	41-50	Married	Right	yes	no	yes	no
1137	3	5	5	2	5	4	1	1	3	1	4	2	Outbreak	Female	18-30	Married	Right	yes	no	no	no
1138	2	4	3	3	5	3	1	3	1	2	3	3	Outbreak	Female	18-30	Single	Other	yes	no	no	yes
1139	2	1	5	4	5	3	1	4	1	1	1	2	Outbreak	Female	41-50	Married	Left	yes	no	yes	no
1140	3	5	5	3	4	4	2	1	1	2	3	2	Outbreak	Female	51-60	Single	Right	yes	no	yes	yes
1141	4	2	4	1	5	3	1	5	3	3	3	2	Outbreak	Female	18-30	Single	Right	no	no	no	yes
1142	2	2	4	4	4	4	1	1	1	1	1	1	Outbreak	Female	51-60	Married	Left	no	no	yes	no
1143	2	4	5	1	5	3	1	4	1	1	1	2	Outbreak	Male	51-60	Married	Other	yes	no	yes	no
1144	4	1	4	2	4	2	5	5	1	2	1	2	Outbreak	Female	51-60	Married	Left	yes	no	yes	no
1145	4	2	4	2	4	4	1	5	1	2	4	2	Outbreak	Female	31-40	Single	Right	yes	no		yes
1146	3	2	4	2	2	4	4	5	2	3	4	2	Outbreak	Female	18-30	Single	Right	yes	no	no	yes
1147	3	5	5	4	4	5	1	5	1	1	2	3	Outbreak	Female	51-60	Divorced	Left	no	no	yes
1148	2	2	4	4	5	5	1	5	1	5	3	1	Outbreak	Male	18-30	Single	Left	no	no	no	yes
1149	4	5	3	3	5	4	1	1	1	2	2	3	Outbreak	Female	31-40	Married	Right	yes	no		no
1150	4	5	3	1	5	5	1	1	2	4	2	2	Outbreak	Female	51-60	Divorced	Right	yes	no	yes
1151	2	2	5	1	4	4	1	3	1	1	1	2	Outbreak	Female	41-50	Domestic partner	Other	yes	no	yes	no
1152	3	3	4	4	4	5	1	3	1	1	3	1	Outbreak	Female	18-30	Single	Left	yes	no	no	yes
1153	4	5	5	1	5	4	1	1	1	1	2	1	Outbreak	Female	60+	Single	Right	yes	no	yes	yes
1154	3	3	3	2	2	3	2	4	2	2	2	2	Outbreak	Male	41-50	Single	Left	no	no	yes	yes
1155	3	5	5	2	5	2	1	1	1	1	1	2	Outbreak	Female	41-50	Married	Right	no	no	yes	no
1156	2	3	4	2	4	5	1	4	1	2	2	2	Outbreak	Male	31-40	Married	Left	no	no		no
1157	3	5	5	5	5	5	1	1	1	1	2	1	Outbreak	Female	51-60	Married	Right	yes	no	yes	no
1158	2	3	2	1	4	1	1	5	1	1	5	5	Outbreak	Female	31-40	Single	Left	yes	no		yes
1159	2	1	3	4	3	1	1	4	1	1	2	1	Outbreak	Male	31-40	Single	Left	yes	no		yes
1160	4	4	4	4	5	3	1	1	1	3	2	2	Outbreak	Female	18-30	Single	Right	yes	no	no	yes
1161	1	2	5	2	4	5	1	3	1	1	4	4	Outbreak	Female	18-30	Single	Left	yes	no	no	yes
1162	4	1	5	1	5	5	1	5	1	1	3	5	Outbreak	Female	18-30	Single	Left	yes	no	no	yes
1163	2	2	4	4	4	4	2	4	2	2	2	2	Outbreak	Male	31-40	Single	Left	yes	no		yes
1164	4	2	4	3	4	2	1	5	1	1	1	1	Outbreak	Male	18-30	Single	Left	no	no	no	yes
1165	2	2	4	2	5	5	1	5	1	2	2	2	Outbreak	Male	31-40	Married	Other	yes	no		no
1166	2	3	5	4	3	4	1	3	1	2	3	4	Outbreak	Female	31-40	Domestic partner	Left	no	no		no
1167	2	2	1	2	4	4	5	5	2	1	5	5	Outbreak	Female	31-40	Single	Left	no	no		yes
1168	2	4	5	3	4	5	1	2	1	2	2	2	Outbreak	Female	31-40	Single	Left	yes	no		yes
1169	2	2	5	2	2	1	1	5	1	1	2	2	Outbreak	Female	31-40	Married	Left	no	no		no
1170	3	4	5	4	4	4	1	1	1	2	2	2	Outbreak	Female	18-30	Single	Left	no	no	no	yes
1171	4	2	4	3	2	4	2	4	1	3	2	2	Outbreak	Female	18-30	Domestic partner	Left	no	no	no	no
1172	2	4	4	3	4	5	1	1	2	1	1	2	Outbreak	Female	60+	Married	Right	no	no	yes	no
1173	3	2	4	3	4	4	2	4	2	2	3	3	Outbreak	Female	31-40	Married	Left	no	no		no
1174	2	2	2	2	1	4	1	4	1	3	2	4	Outbreak	Female	31-40	Domestic partner	Left	yes	no		no
1175	5	3	5	2	5	5	1	1	1	1	1	1	Outbreak	Female	60+	Single	Right	no	no	yes	yes
1176	5	5	3	1	5	5	1	1	1	1	4	1	Outbreak	Female	18-30	Married	Right	yes	no	no	no
1177	2	4	4	4	4	4	1	3	1	3	3	2	Outbreak	Male	18-30	Single	Right	yes	no	no	yes
1178	1	5	4	4	4	4	2	2	1	1	2	2	Outbreak	Female	31-40	Married	Left	yes	no		no
1179	4	2	4	2	4	5	1	5	1	1	1	1	Outbreak	Male	41-50	Married	Left	yes	no	yes	no
1180	4	2	4	5	4	5	1	5	1	1	4	5	Outbreak	Female	41-50	Married	Left	yes	no	yes	no
1181	4	5	5	3	5	5	1	1	1	1	1	1	Outbreak	Male	41-50	Married	Other	yes	no	yes	no
1182	2	5	4	2	4	4	1	1	1	2	2	4	Outbreak	Female	51-60	Divorced	Right	yes	no	yes
1183	3	4	5	1	2	4	1	3	1	2	3	4	Outbreak	Female	18-30	Single	Other	no	no	no	yes
1184	4	5	4	4	5	5	1	1	1	1	2	2	Outbreak	Female	41-50	Married	Left	yes	no	yes	no
1185	5	5	5	4	2	4	1	1	1	1	2	1	Outbreak	Female	18-30	Married	Right	yes	no	no	no
1186	2	4	5	3	4	2	2	3	1	2	2	1	Outbreak	Male	18-30	Single	Right	no	no	no	yes
1187	4	5	5	5	5	4	1	1	1	1	3	1	Outbreak	Female	41-50	Single	Right	yes	no	yes	yes
1188	2	5	5	2	5	2	1	1	1	1	2	2	Outbreak	Male	60+	Single	Right	yes	no	yes	yes
1189	1	5	3	1	5	3	1	1	1	1	1	1	Outbreak	Male	41-50	Married	Right	yes	no	yes	no
1190	2	2	3	4	1	5	1	2	1	3	4	2	Outbreak	Female	41-50	Married	Right	no	no	yes	no
1191	2	5	1	3	4	4	1	3	1	2	2	2	Outbreak	Female	18-30	Single	Right	yes	no	no	yes
1192	4	4	3	1	5	5	1	1	1	2	2	1	Outbreak	Female	51-60	Single	Right	yes	no	yes	yes
1193	4	5	3	2	5	2	3	1	2	3	3	2	Outbreak	Female	51-60	Married	Right	no	no	yes	no
1194	3	3	5	2	3	2	1	4	3	1	4	3	Outbreak	Male	18-30	Single	Right	yes	no	no	yes
1195	2	4	5	2	5	2	1	2	1	1	2	4	Outbreak	Female	18-30	Single	Right	yes	no	no	yes
1196	2	5	5	2	5	4	1	1	2	2	2	2	Outbreak	Female	31-40	Married	Other	yes	no		no
1197	1	5	5	1	5	1	1	1	1	1	1	1	Outbreak	Female	60+	Single	Right	yes	no	yes	yes
1198	3	1	4	2	5	1	1	2	1	1	2	2	Outbreak	Female	31-40	Married	Right	yes	no		no
1199	4	5	3	1	5	5	1	1	1	1	1	1	Outbreak	Female	51-60	Married	Right	yes	no	yes	no
1200	2	5	4	2	5	4	1	1	1	4	3	1	Outbreak	Female	41-50	Married	Right	yes	no	yes	no
1201	2	3	4	4	4	4	1	2	1	1	2	3	Outbreak	Female	18-30	Single	Other	yes	no	no	yes
1202	4	4	4	2	2	4	2	4	1	1	2	2	Outbreak	Female	18-30	Single	Left	yes	no	no	yes
1203	1	2	4	1	4	4	1	5	2	1	2	2	Outbreak	Female	41-50	Married	Left	no	no	yes	no
1204	2	5	2	2	5	4	1	2	1	4	2	2	Outbreak	Female	60+	Single	Right	yes	no	yes	yes
1205	3	1	5	1	5	3	2	4	1	1	2	1	Outbreak	Female	18-30	Married	Right	yes	no	no	no
1206	2	1	4	4	5	4	2	3	1	2	1	2	Outbreak	Female	31-40	Married	Left	no	no		no
1207	4	5	3	3	5	2	1	1	1	2	3	2	Outbreak	Male	18-30	Single	Right	no	no	no	yes
1208	1	1	5	1	1	1	1	5	3	1	5	5	Outbreak	Female	18-30	Single	Right	yes	no	no	yes
1209	4	4	4	2	2	4	2	2	4	4	2	2	Outbreak	Male	18-30	Single	Left	yes	no	no	yes
1210	2	2	5	4	4	4	1	3	1	2	2	4	Outbreak	Female	18-30	Single	Other	no	no	no	yes
1211	3	4	5	3	4	4	1	4	1	1	4	5	Outbreak	Female	41-50	Married	Left	yes	no	yes	no
1212	4	5	4	3	5	4	1	1	2	1	3	2	Outbreak	Female	18-30	Single	Other	yes	no	no	yes
1213	2	1	4	2	2	5	3	5	1	3	3	2	Outbreak	Male	31-40	Single	Other	yes	no		yes
1214	2	5	5	3	2	4	1	1	1	1	2	2	Outbreak	Female	41-50	Married	Right	no	no	yes	no
1215	5	4	5	4	5	4	1	2	1	2	2	2	Outbreak	Male	41-50	Married	Right	no	no	yes	no
1216	2	5	3	1	5	4	1	1	1	2	1	1	Outbreak	Female	31-40	Married	Right	yes	no		no
1217	4	5	5	2	5	4	1	1	1	2	3	1	Outbreak	Female	18-30	Single	Right	yes	no	no	yes
1218	4	4	2	2	4	5	1	3	1	1	4	3	Outbreak	Female	41-50	Widowed	Other	no	no	yes
1219	3	4	5	5	5	4	1	2	1	5	1	2	Outbreak	Male	31-40	Single	Right	yes	no		yes
1220	3	3	5	5	5	2	1	5	1	1	2	3	Outbreak	Female	18-30	Single	Left	no	no	no	yes
1221	2	3	3	3	2	5	1	3	1	1	2	2	Outbreak	Female	41-50	Married	Other	yes	no	yes	no
1222	2	4	4	1	5	4	1	5	2	1	3	2	Outbreak	Female	18-30	Single	Right	no	no	no	yes
1223	2	3	4	1	4	2	1	3	1	2	1	1	Outbreak	Female	18-30	Single	Right	yes	no	no	yes
1224	4	4	5	4	2	2	1	1	1	3	2	2	Outbreak	Female	18-30	Single	Other	yes	no	no	yes
1225	4	1	1	3	5	4	1	5	2	1	4	3	Outbreak	Male	18-30	Single	Left	no	no	no	yes
1226	2	5	5	4	3	5	1	3	1	1	2	3	Outbreak	Female	31-40	Single	Other	yes	no		yes
1227	3	5	5	1	2	5	1	1	1	1	3	1	Outbreak	Male	18-30	Single	Right	yes	no	no	yes
1228	3	5	4	1	5	1	1	1	1	2	3	1	Outbreak	Female	18-30	Married	Right	no	no	no	no
1229	2	2	4	3	3	4	2	4	2	3	2	4	Outbreak	Female	18-30	Single	Right	no	no	no	yes
1230	2	5	3	2	5	4	1	1	2	1	2	2	Outbreak	Female	51-60	Single	Right	yes	no	yes	yes
1231	4	1	5	1	5	5	1	5	1	1	2	1	Outbreak	Female	18-30	Single	Left	yes	no	no	yes
1232	4	5	4	1	4	4	1	1	1	3	5	2	Outbreak	Female	41-50	Married	Right	yes	no	yes	no
1233	2	4	4	1	2	2	4	3	2	2	4	1	Outbreak	Male	18-30	Single	Right	yes	no	no	yes
1234	5	1	1	5	5	3	1	3	3	3	1	5	Outbreak	Male	41-50	Married	Other	no	no	yes	no
1235	2	5	5	2	5	3	3	3	2	2	2	2	Outbreak	Male	31-40	Single	Other	yes	no		yes
1236	4	1	4	2	5	5	1	5	5	1	5	5	Outbreak	Female	18-30	Single	Left	no	no	no	yes
1237	2	2	4	2	4	2	1	2	2	2	2	2	Outbreak	Female	31-40	Married	Right	yes	no		no
1238	3	3	4	2	3	3	2	1	2	2	2	1	Outbreak	Female	41-50	Married	Other	yes	no	yes	no
1239	4	2	4	2	2	4	2	4	2	1	2	2	Outbreak	Female	41-50	Married	Left	yes	no	yes	no
1240	2	2	4	3	4	4	1	3	1	3	2	2	Outbreak	Female	18-30	Single	Right	yes	no	no	yes
1241	2	5	4	3	2	4	1	2	1	1	2	4	Outbreak	Female	31-40	Single	Right	yes	no		yes
1242	2	4	5	2	4	4	1	3	1	3	2	2	Outbreak	Female	51-60	Married	Other	yes	no	yes	no
1243	2	2	4	2	1	3	3	5	3	3	3	3	Outbreak	Male	18-30	Single	Other	no	no	no	yes
1244	4	5	5	3	5	4	1	1	1	4	3	2	Outbreak	Male	51-60	Married	Right	yes	no	yes	no
1245	2	3	4	1	5	3	1	4	2	3	4	2	Outbreak	Male	18-30	Single	Right	no	no	no	yes
1246	2	3	4	2	3	3	2	2	1	1	4	3	Outbreak	Male	18-30	Single	Left	no	no	no	yes
1247	2	5	3	2	5	2	1	1	1	1	1	1	Outbreak	Male	60+	Married	Right	yes	no	yes	no
1248	4	4	4	4	4	4	2	3	2	4	2	3	Outbreak	Female	31-40	Married	Right	yes	no		no
1249	2	4	5	1	3	4	2	1	1	4	2	2	Outbreak	Female	51-60	Married	Right	yes	no	yes	no
1250	2	1	5	1	2	3	1	3	1	2	4	3	Outbreak	Male	18-30	Single	Right	no	no	no	yes
1251	2	5	5	1	5	5	1	3	1	1	2	1	Outbreak	Female	31-40	Married	Left	yes	no		no
1252	2	4	4	1	4	3	1	3	1	1	2	2	Outbreak	Male	31-40	Married	Other	no	no		no
1253	2	1	5	2	3	3	1	1	1	2	2	2	Outbreak	Male	18-30	Single	Right	no	no	no	yes
1254	5	5	4	1	5	1	1	1	1	1	1	1	Outbreak	Male	51-60	Married	Right	yes	no	yes	no
1255	3	2	4	4	4	5	2	5	1	2	2	3	Outbreak	Female	31-40	Single	Left	no	no		yes
1256	4	2	4	1	4	4	1	4	1	1	2	2	Outbreak	Male	60+	Married	Left	yes	no	yes	no
1257	4	3	5	4	4	4	1	4	1	1	3	4	Outbreak	Female	31-40	Single	Left	yes	no		yes
1258	2	4	2	2	2	4	2	2	1	1	3	3	Outbreak	Male	31-40	Married	Right	yes	no		no
1259	2	2	4	2	3	3	1	1	1	1	3	5	Outbreak	Female	18-30	Married	Right	yes	no	no	no
1260	4	5	4	2	4	3	1	5	2	2	3	2	Outbreak	Male	18-30	Single	Right	yes	no	no	yes
1261	3	1	4	3	5	2	1	5	1	1	4	4	Outbreak	Female	18-30	Single	Left	no	no	no	yes
1262	2	2	5	3	4	5	1	4	1	1	4	5	Outbreak	Female	18-30	Single	Other	no	no	no	yes
1263	4	2	4	2	4	3	4	3	2	2	2	3	Outbreak	Male	18-30	Single	Right	yes	no	no	yes
1264	2	5	5	1	5	5	1	1	1	1	3	1	Outbreak	Female	41-50	Single	Right	yes	no	yes	yes
1265	3	2	4	3	4	2	1	3	1	1	3	2	Outbreak	Female	31-40	Single	Right	no	no		yes
1266	1	2	5	1	3	5	1	4	2	1	2	1	De-escalation	Male	18-30	Single	Right	yes	yes	no	yes
1267	4	5	4	1	5	4	2	4	2	1	2	2	De-escalation	Female	18-30	Single	Right	yes	yes	no	yes
1268	2	4	4	2	4	4	1	1	1	1	2	2	De-escalation	Female	18-30	Single	Right	yes	yes	no	yes
1269	4	5	3	1	5	5	1	1	1	1	1	1	De-escalation	Female	18-30	Single	Right	yes	no	no	yes
1270	3	3	4	4	4	3	1	5	1	1	3	3	De-escalation	Female	18-30	Single	Left	yes	no	no	yes
1271	4	5	5	3	5	4	1	1	1	1	2	1	De-escalation	Female	18-30	Single	Right	yes	no	no	yes
1272	4	5	4	3	4	4	1	1	1	1	2	2	De-escalation	Female	18-30	Single	Right	no	no	no	yes
1273	4	4	4	2	4	2	2	2	2	4	2	2	De-escalation	Male	18-30	Single	Right	no	no	no	yes
1274	1	3	5	1	2	3	1	3	1	1	5	3	De-escalation	Female	18-30	Single	Right	no	no	no	yes
1275	4	1	5	3	4	5	1	5	1	1	2	3	De-escalation	Female	18-30	Single	Left	no	no	no	yes
1276	2	2	5	2	4	4	1	5	1	3	1	2	De-escalation	Male	18-30	Single	Other	no	no	no	yes
1277	2	2	4	2	4	5	1	4	1	2	2	1	De-escalation	Female	18-30	Single	Other	no	no	no	yes
1278	3	1	5	3	3	2	1	5	1	1	1	1	De-escalation	Male	51-60	Married	Left	yes	yes	yes	no
1279	3	2	4	3	4	4	5	1	4	3	2	2	De-escalation	Female	31-40	Married	Left	no	no		no
1280	1	2	4	2	4	4	1	4	2	1	3	2	De-escalation	Female	18-30	Single	Right	no	no	no	yes
1281	2	3	3	3	4	3	1	3	1	1	4	2	De-escalation	Female	18-30	Single	Other	no	no	no	yes
1282	1	2	4	1	5	2	5	5	3	3	5	5	De-escalation	Male	18-30	Single	Right	no	no	no	yes
1283	1	2	4	3	5	1	1	5	1	1	1	1	De-escalation	Male	18-30	Single	Left	no	no	no	yes
1284	2	1	4	2	2	3	2	4	2	2	2	2	De-escalation	Male	18-30	Single	Right	no	no	no	yes
1285	2	5	5	1	4	4	1	1	1	1	2	3	De-escalation	Male	41-50	Married	Left	no	no	yes	no
1286	1	5	3	2	5	1	1	1	1	1	3	2	De-escalation	Female	31-40	Married	Right	no	no		no
1287	4	3	4	3	3	2	1	4	1	1	2	3	De-escalation	Female	18-30	Single	Left	yes	no	no	yes
1288	1	3	2	1	5	1	5	4	1	3	5	1	De-escalation	Male	31-40	Married	Right	no	no		no
1289	3	5	4	4	5	4	2	1	1	3	2	2	De-escalation	Male	51-60	Single	Right	no	no	yes	yes
1290	4	5	3	1	5	4	1	1	1	1	4	1	De-escalation	Female	60+	Married	Right	yes	no	yes	no
1291	2	5	4	2	2	3	1	1	1	1	4	1	De-escalation	Male	41-50	Married	Right	yes	no	yes	no
1292	2	5	5	2	4	4	4	4	1	2	3	1	De-escalation	Male	31-40	Domestic partner	Right	yes	no		no
1293	4	4	4	2	4	4	2	3	1	1	2	1	De-escalation	Male	31-40	Married	Right	yes	no		no
1294	3	5	3	2	5	3	1	1	1	1	3	2	De-escalation	Male	60+	Married	Right	no	no	yes	no
1295	2	3	4	5	4	4	1	1	1	1	2	1	De-escalation	Male	41-50	Married	Left	yes	no	yes	no
1296	2	1	4	4	2	5	1	5	1	1	2	1	De-escalation	Female	31-40	Domestic partner	Left	no	no		no
1297	4	4	4	2	2	2	2	4	2	1	4	1	De-escalation	Male	41-50	Single	Other	no	no	yes	yes
1298	4	3	5	4	5	4	1	3	1	1	2	1	De-escalation	Female	31-40	Single	Left	yes	no		yes
1299	2	5	5	2	3	3	1	4	2	1	2	5	De-escalation	Male	41-50	Married	Left	yes	yes	yes	no
1300	3	3	4	2	4	4	2	4	2	2	3	3	De-escalation	Male	31-40	Single	Left	no	no		yes
1301	2	5	4	2	5	4	1	1	1	2	2	1	De-escalation	Male	41-50	Married	Right	no	no	yes	no
1302	3	3	3	3	3	3	3	3	3	1	1	5	De-escalation	Female	41-50	Married	Left	no	no	yes	no
1303	2	5	4	4	5	1	1	1	1	1	4	2	De-escalation	Female	31-40	Married	Left	no	no		no
1304	2	4	4	2	2	3	1	3	1	1	3	4	De-escalation	Female	31-40	Married	Right	yes	no		no
1305	3	5	4	5	2	2	4	1	1	1	2	5	De-escalation	Female	31-40	Married	Right	no	no		no
1306	4	1	5	2	4	4	1	3	1	1	2	1	De-escalation	Male	41-50	Married	Left	yes	no	yes	no
1307	4	1	4	4	2	4	1	5	1	1	1	2	De-escalation	Male	41-50	Married	Left	no	no	yes	no
1308	2	4	4	2	3	5	5	3	1	1	3	2	De-escalation	Male	41-50	Domestic partner	Left	no	no	yes	no
1309	3	1	4	2	4	4	1	3	1	3	2	2	De-escalation	Male	41-50	Married	Right	no	no	yes	no
1310	2	4	4	2	2	4	1	4	1	4	2	2	De-escalation	Female	31-40	Married	Left	yes	yes		no
1311	1	5	4	1	4	4	1	1	1	1	2	2	De-escalation	Male	41-50	Married	Right	yes	no	yes	no
1312	4	5	5	2	5	3	1	1	1	1	2	2	De-escalation	Male	41-50	Married	Right	no	no	yes	no
1313	2	2	4	2	2	4	1	5	1	2	2	2	De-escalation	Male	41-50	Married	Left	yes	no	yes	no
1314	4	5	4	3	5	2	1	1	1	1	3	2	De-escalation	Female	31-40	Single	Right	no	no		yes
1315	2	5	4	2	4	2	1	1	1	1	2	2	De-escalation	Female	41-50	Married	Right	no	no	yes	no
1316	2	4	3	3	4	4	2	1	1	3	2	3	De-escalation	Female	41-50	Single	Right	yes	yes	yes	yes
1317	2	5	4	4	5	4	5	5	1	2	3	5	De-escalation	Male	51-60	Married	Right	no	no	yes	no
1318	2	5	4	1	4	4	1	1	1	4	2	2	De-escalation	Female	31-40	Married	Right	yes	no		no
1319	1	2	5	1	4	5	3	4	1	1	2	3	De-escalation	Male	31-40	Married	Left	yes	no		no
1320	3	4	4	2	4	4	2	4	2	2	2	4	De-escalation	Female	31-40	Married	Left	no	no		no
1321	2	5	5	2	5	2	1	2	1	1	2	4	De-escalation	Male	51-60	Single	Right	yes	no	yes	yes
1322	2	1	5	4	4	4	2	5	1	2	3	2	De-escalation	Male	41-50	Married	Other	no	no	yes	no
1323	4	2	4	2	4	4	1	2	1	1	5	2	De-escalation	Male	41-50	Single	Right	no	no	yes	yes
1324	1	4	4	4	4	4	1	3	1	1	1	4	De-escalation	Female	31-40	Married	Right	no	no		no
1325	3	5	4	4	2	3	1	1	1	2	2	2	De-escalation	Female	18-30	Domestic partner	Right	yes	no	no	no
1326	5	5	3	1	5	4	1	1	1	1	1	2	De-escalation	Male	51-60	Married	Right	yes	no	yes	no
1327	4	4	4	4	4	4	1	1	1	4	1	2	De-escalation	Female	41-50	Single	Left	yes	no	yes	yes
1328	4	5	4	4	4	4	1	1	1	1	1	2	De-escalation	Male	41-50	Married	Left	no	no	yes	no
1329	3	2	4	4	3	4	2	4	2	3	2	2	De-escalation	Male	31-40	Married	Left	yes	no		no
1330	4	1	2	2	3	2	2	1	2	4	1	4	De-escalation	Female	51-60	Divorced	Right	no	no	yes
1331	3	2	4	3	4	4	2	4	1	1	2	3	De-escalation	Male	41-50	Married	Left	no	no	yes	no
1332	3	5	4	3	5	3	1	3	1	1	2	3	De-escalation	Male	41-50	Married	Right	no	no	yes	no
1333	2	5	3	5	2	3	1	1	1	1	3	2	De-escalation	Male	18-30	Married	Left	no	no	no	no
1334	4	3	3	2	3	4	2	5	1	1	4	5	De-escalation	Female	41-50	Married	Left	no	no	yes	no
1335	2	4	4	3	5	3	2	2	2	2	3	4	De-escalation	Female	41-50	Married	Right	no	no	yes	no
1336	4	5	4	1	5	4	1	3	1	5	3	3	De-escalation	Female	51-60	Divorced	Left	yes	no	yes
1337	5	4	5	1	4	4	1	4	2	2	2	2	De-escalation	Female	41-50	Married	Left	no	no	yes	no
1338	3	2	4	3	4	2	3	4	1	1	5	4	De-escalation	Male	31-40	Single	Other	no	no		yes
1339	3	5	3	2	5	3	1	1	1	1	2	2	De-escalation	Female	41-50	Married	Right	no	no	yes	no
1340	3	2	4	2	4	3	1	3	1	1	3	3	De-escalation	Female	51-60	Divorced	Other	no	no	yes
1341	1	1	1	1	1	1	1	1	1	1	3	3	De-escalation	Male	41-50	Domestic partner	Right	yes	yes	yes	no
1342	4	4	4	5	4	5	1	1	2	2	2	2	De-escalation	Female	41-50	Married	Right	yes	no	yes	no
1343	4	2	4	2	4	5	1	3	1	1	2	2	De-escalation	Female	31-40	Single	Right	no	no		yes
1344	3	1	5	2	5	5	1	5	1	3	5	1	De-escalation	Male	41-50	Married	Left	no	no	yes	no
1345	3	2	5	2	4	4	1	5	1	3	1	3	De-escalation	Female	41-50	Single	Left	no	no	yes	yes
1346	1	3	4	2	4	4	2	3	2	1	5	1	De-escalation	Female	41-50	Single	Right	yes	no	yes	yes
1347	4	4	4	5	3	5	1	1	2	5	2	2	De-escalation	Male	41-50	Married	Right	no	no	yes	no
1348	3	3	5	5	1	5	1	5	1	1	1	1	De-escalation	Male	41-50	Single	Left	no	no	yes	yes
1349	3	2	4	4	4	3	1	4	1	2	2	2	De-escalation	Male	41-50	Single	Left	yes	yes	yes	yes
1350	4	2	4	4	2	5	4	5	1	1	4	3	De-escalation	Female	31-40	Single	Left	no	no		yes
1351	2	4	4	3	5	4	1	5	1	2	4	2	De-escalation	Male	31-40	Single	Other	no	no		yes
1352	2	2	4	1	3	3	2	3	2	2	2	2	De-escalation	Female	41-50	Widowed	Right	no	no	yes
1353	2	5	4	2	4	3	1	2	2	2	3	2	De-escalation	Female	31-40	Married	Right	yes	yes		no
1354	2	5	4	2	4	5	1	1	1	1	1	3	De-escalation	Male	41-50	Married	Other	yes	yes	yes	no
1355	4	2	4	4	2	4	5	4	2	1	1	1	De-escalation	Female	51-60	Married	Right	no	no	yes	no
1356	2	5	4	4	5	4	1	1	1	3	2	2	De-escalation	Male	41-50	Married	Right	no	no	yes	no
1357	2	5	5	1	5	5	1	1	1	3	4	3	De-escalation	Female	31-40	Married	Other	yes	no		no
1358	2	5	3	2	5	5	1	1	1	1	2	3	De-escalation	Female	41-50	Married	Other	yes	no	yes	no
1359	4	5	4	2	5	5	1	1	1	1	1	2	De-escalation	Female	41-50	Married	Right	no	no	yes	no
1360	2	5	4	2	5	1	1	1	1	1	2	2	De-escalation	Male	60+	Married	Left	yes	no	yes	no
1361	2	5	4	3	5	5	1	1	1	1	2	3	De-escalation	Male	31-40	Married	Right	yes	no		no
1362	2	5	4	2	4	1	1	1	1	1	3	1	De-escalation	Female	41-50	Married	Right	no	no	yes	no
1363	4	3	5	4	2	4	1	3	1	1	2	4	De-escalation	Female	18-30	Single	Right	no	no	no	yes
1364	4	4	4	2	4	2	2	4	1	1	2	3	De-escalation	Male	41-50	Domestic partner	Other	yes	no	yes	no
1365	5	5	4	2	4	3	1	2	1	1	1	1	De-escalation	Male	41-50	Married	Right	no	no	yes	no
1366	4	5	3	2	5	5	1	1	3	1	2	2	De-escalation	Female	31-40	Married	Right	no	yes		no
1367	2	4	4	2	2	3	2	3	2	1	2	2	De-escalation	Female	41-50	Married	Right	no	no	yes	no
1368	2	4	4	1	4	3	4	4	2	2	2	2	De-escalation	Male	41-50	Married	Right	no	no	yes	no
1369	2	3	3	2	2	4	2	3	2	3	3	4	De-escalation	Male	41-50	Single	Other	no	no	yes	yes
1370	4	4	4	2	3	4	1	2	1	1	2	2	De-escalation	Male	41-50	Married	Right	no	no	yes	no
1371	2	2	5	3	2	5	1	4	1	1	3	3	De-escalation	Female	18-30	Single	Right	no	no	no	yes
1372	4	4	4	4	3	4	1	3	2	3	2	2	De-escalation	Female	31-40	Domestic partner	Right	no	no		no
1373	3	4	4	3	2	3	1	2	1	3	2	2	De-escalation	Male	31-40	Single	Other	no	no		yes
1374	1	1	5	3	5	3	2	5	1	3	2	3	De-escalation	Female	41-50	Married	Other	no	no	yes	no
1375	4	1	4	4	4	4	2	5	3	4	2	2	De-escalation	Male	41-50	Married	Left	yes	no	yes	no
1376	5	5	4	1	5	4	1	1	1	1	1	3	De-escalation	Female	41-50	Married	Right	no	no	yes	no
1377	4	5	4	1	5	5	1	1	1	1	4	4	De-escalation	Male	18-30	Single	Right	no	no	no	yes
1378	3	2	3	2	2	3	2	2	1	2	2	2	De-escalation	Male	31-40	Single	Right	yes	no		yes
1379	2	2	4	2	4	2	2	4	2	2	4	1	De-escalation	Male	41-50	Married	Right	no	no	yes	no
1380	4	5	5	2	5	3	1	1	1	2	2	2	De-escalation	Female	31-40	Married	Right	no	no		no
1381	3	2	4	1	4	5	5	5	1	1	2	2	De-escalation	Male	41-50	Married	Left	yes	yes	yes	no
1382	2	5	4	4	5	1	1	1	1	2	3	1	De-escalation	Male	18-30	Single	Right	yes	no	no	yes
1383	2	5	4	2	4	4	1	1	1	1	2	1	De-escalation	Male	41-50	Divorced	Right	no	no	yes
1384	4	5	5	1	5	5	1	1	1	1	1	1	De-escalation	Female	41-50	Single	Right	no	no	yes	yes
1385	3	5	5	1	5	1	1	1	2	1	2	1	De-escalation	Female	41-50	Married	Right	yes	no	yes	no
1386	3	5	5	2	5	2	1	1	1	2	2	1	De-escalation	Male	41-50	Single	Right	yes	no	yes	yes
1387	5	5	4	2	5	3	1	1	1	3	2	1	De-escalation	Male	51-60	Married	Right	yes	yes	yes	no
1388	4	5	4	1	5	5	1	1	1	1	1	2	De-escalation	Female	41-50	Married	Right	no	no	yes	no
1389	2	1	4	5	4	3	1	1	3	1	3	2	De-escalation	Male	41-50	Married	Left	yes	no	yes	no
1390	2	5	4	2	5	2	1	1	1	2	3	2	De-escalation	Male	41-50	Single	Right	no	no	yes	yes
1391	4	5	4	4	5	4	1	1	1	3	2	2	De-escalation	Male	18-30	Single	Other	yes	no	no	yes
1392	3	4	3	2	4	3	1	1	1	1	4	1	De-escalation	Female	51-60	Single	Right	no	no	yes	yes
1393	4	2	4	3	4	4	1	3	1	1	2	2	De-escalation	Female	41-50	Married	Left	no	no	yes	no
1394	4	5	3	4	5	4	1	1	1	1	1	4	De-escalation	Female	31-40	Single	Right	no	no		yes
1395	2	5	3	5	5	1	1	1	1	1	1	1	De-escalation	Male	41-50	Married	Right	no	no	yes	no
1396	4	5	4	2	5	2	1	1	1	1	2	3	De-escalation	Female	31-40	Married	Right	yes	no		no
1397	3	4	5	4	5	3	1	2	2	2	2	4	De-escalation	Female	51-60	Married	Right	no	no	yes	no
1398	2	2	4	2	2	2	1	4	1	1	2	2	De-escalation	Male	41-50	Divorced	Left	yes	no	yes
1399	3	5	4	3	5	5	1	3	2	3	2	4	De-escalation	Female	31-40	Married	Right	no	no		no
1400	2	5	3	1	5	1	1	1	1	1	2	1	De-escalation	Female	41-50	Married	Right	no	no	yes	no
1401	2	5	3	2	5	4	1	1	1	1	3	2	De-escalation	Female	41-50	Married	Right	no	no	yes	no
1402	2	5	2	1	5	1	1	1	1	1	2	1	De-escalation	Female	31-40	Single	Right	yes	yes		yes
1403	2	2	3	2	4	2	1	4	2	3	2	2	De-escalation	Male	60+	Married	Right	yes	no	yes	no
1404	4	5	5	4	5	4	1	1	1	2	3	4	De-escalation	Female	18-30	Single	Right	no	no	no	yes
1405	2	5	3	1	5	2	1	1	2	1	2	2	De-escalation	Female	18-30	Single	Right	no	no	no	yes
1406	2	5	3	2	5	3	1	1	1	2	2	2	De-escalation	Female	31-40	Single	Right	yes	yes		yes
1407	2	5	3	2	4	2	1	1	2	1	2	2	De-escalation	Male	41-50	Married	Right	no	no	yes	no
1408	4	5	2	3	4	3	5	5	1	3	2	2	De-escalation	Male	31-40	Married	Right	no	no		no
1409	3	2	4	2	5	3	1	5	1	2	2	3	De-escalation	Female	41-50	Married	Left	yes	no	yes	no
1410	4	5	3	4	5	5	1	1	1	1	1	1	De-escalation	Male	60+	Married	Right	no	no	yes	no
1411	2	4	4	1	4	2	3	1	2	1	2	3	De-escalation	Female	51-60	Divorced	Right	no	no	yes
1412	3	5	3	2	5	3	1	1	1	3	2	3	De-escalation	Male	41-50	Married	Right	yes	yes	yes	no
1413	3	4	4	2	5	3	1	1	1	1	2	3	De-escalation	Female	60+	Married	Right		no	yes	no
1414	2	3	4	2	5	4	5	4	1	4	2	2	De-escalation	Male	41-50	Married	Right	yes	no	yes	no
1415	4	4	4	1	4	4	1	2	1	1	3	3	De-escalation	Female	41-50	Married	Right	no	no	yes	no
1416	2	5	4	2	2	5	1	1	1	1	2	2	De-escalation	Male	41-50	Married	Right	yes	no	yes	no
1417	3	4	4	4	2	2	1	2	1	2	2	2	De-escalation	Male	31-40	Married	Other	no	no		no
1418	1	5	3	3	5	3	1	1	5	1	1	2	De-escalation	Female	41-50	Married	Right	yes	no	yes	no
1419	2	4	4	2	4	3	1	1	2	1	2	2	De-escalation	Female	51-60	Single	Right	no	no	yes	yes
1420	2	5	4	5	4	4	1	1	2	2	3	2	De-escalation	Female	51-60	Single	Right	yes	no	yes	yes
1421	2	4	4	2	2	2	1	4	2	3	1	2	De-escalation	Male	18-30	Single	Right	no	no	no	yes
1422	4	5	4	2	5	3	5	5	4	2	3	2	De-escalation	Male	31-40	Married	Right	no	no		no
1423	3	5	3	2	4	4	1	1	1	1	1	2	De-escalation	Female	18-30	Single	Right	no	no	no	yes
1424	2	5	4	3	4	5	1	3	1	1	2	4	De-escalation	Male	31-40	Domestic partner	Left	no	no		no
1425	4	5	3	4	4	5	1	1	1	3	1	3	De-escalation	Female	41-50	Married	Right	no	no	yes	no
1426	4	5	4	3	5	5	1	1	1	1	3	2	De-escalation	Female	31-40	Married	Right	no	no		no
1427	1	5	3	1	5	5	1	1	1	1	3	1	De-escalation	Male	31-40	Married	Right	yes	no		no
1428	4	5	4	2	5	4	1	1	1	1	2	1	De-escalation	Male	60+	Single	Right	yes	yes	yes	yes
1429	4	5	4	2	5	4	1	1	1	2	2	2	De-escalation	Female	18-30	Single	Right	no	no	no	yes
1430	4	5	3	5	5	2	1	1	1	4	2	1	De-escalation	Male	18-30	Single	Other	no	no	no	yes
1431	2	4	4	2	4	4	2	1	1	1	4	2	De-escalation	Female	60+	Married	Right	no	no	yes	no
1432	3	5	5	2	4	2	5	1	1	2	2	3	De-escalation	Female	41-50	Married	Right	yes	no	yes	no
1433	3	5	4	2	5	2	1	1	1	2	2	3	De-escalation	Male	31-40	Married	Right	no	no		no
1434	5	5	5	1	4	2	1	1	1	1	1	1	De-escalation	Female	18-30	Single	Right	no	no	no	yes
1435	4	5	5	2	4	4	1	1	1	1	3	1	De-escalation	Female	31-40	Married	Right	yes	no		no
1436	4	2	4	2	4	4	1	4	2	2	2	2	De-escalation	Male	60+	Married	Left	no	no	yes	no
1437	4	5	5	1	5	5	1	1	1	1	1	2	De-escalation	Female	41-50	Single	Right	yes	no	yes	yes
1438	3	3	5	4	4	4	2	3	1	2	1	2	De-escalation	Female	41-50	Married	Left	yes	no	yes	no
1439	2	2	4	2	4	5	1	4	2	3	2	2	De-escalation	Male	41-50	Married	Right	no	no	yes	no
1440	1	1	4	1	3	1	1	1	1	1	1	1	De-escalation	Male	18-30	Single	Right	no	no	no	yes
1441	3	2	4	4	5	5	1	3	2	1	1	3	De-escalation	Male	41-50	Married	Left	no	no	yes	no
1442	4	3	3	2	4	4	1	3	1	1	2	3	De-escalation	Female	18-30	Single	Right	no	no	no	yes
1443	3	5	3	2	5	2	1	1	2	2	2	2	De-escalation	Female	31-40	Single	Right	yes	no		yes
1444	2	4	4	2	2	4	1	2	1	2	2	2	De-escalation	Male	31-40	Single	Right	no	no		yes
1445	2	5	4	2	4	2	1	1	1	1	4	2	De-escalation	Male	41-50	Married	Right	yes	no	yes	no
1446	3	3	4	2	4	1	1	2	1	1	4	5	De-escalation	Female	18-30	Single	Right	no	no	no	yes
1447	4	5	5	1	5	3	1	1	1	1	2	2	De-escalation	Female	18-30	Single	Right	no	no	no	yes
1448	3	3	5	1	5	5	2	1	2	1	1	1	De-escalation	Female	51-60	Married	Right	yes	yes	yes	no
1449	2	5	4	3	5	4	1	1	1	2	2	2	De-escalation	Female	18-30	Single	Right	no	no	no	yes
1450	4	5	4	5	4	4	1	1	1	3	3	1	De-escalation	Male	31-40	Married	Right	no	no		no
1451	4	5	3	1	5	5	1	1	1	1	4	2	De-escalation	Female	31-40	Married	Left	yes	no		no
1452	4	3	5	5	5	5	1	1	1	1	1	1	De-escalation	Female	31-40	Married	Left	yes	no		no
1453	4	4	5	2	2	4	5	4	1	4	2	2	De-escalation	Female	41-50	Married	Other	no	no	yes	no
1454	4	5	5	2	5	4	1	1	1	1	2	2	De-escalation	Female	31-40	Married	Right	no	no		no
1455	2	4	4	2	4	4	2	2	2	2	2	3	De-escalation	Male	41-50	Married	Other	no	no	yes	no
1456	2	3	3	1	2	3	2	1	1	2	3	2	De-escalation	Female	31-40	Married	Right	no	no		no
1457	4	2	4	4	4	4	2	4	2	2	2	2	De-escalation	Female	41-50	Married	Left	yes	no	yes	no
1458	2	5	4	5	5	1	1	1	1	1	2	2	De-escalation	Male	60+	Married	Other	no	no	yes	no
1459	2	5	4	2	5	3	1	1	1	3	3	2	De-escalation	Male	60+	Married	Right	no	no	yes	no
1460	3	5	1	5	5	5	1	1	1	1	2	3	De-escalation	Female	18-30	Single	Right	yes	no	no	yes
1461	4	4	4	2	4	1	1	1	1	2	2	3	De-escalation	Female	31-40	Married	Other	no	no		no
1462	4	5	5	1	5	1	1	1	1	1	5	2	De-escalation	Male	31-40	Married	Right	yes	no		no
1463	4	3	5	2	2	4	2	3	1	1	2	3	De-escalation	Male	18-30	Single	Other	no	no	no	yes
1464	2	5	4	2	4	3	1	1	1	1	2	2	De-escalation	Male	31-40	Married	Right	no	no		no
1465	2	4	4	1	5	2	2	2	2	2	4	2	De-escalation	Male	31-40	Married	Right	no	no		no
1466	2	5	3	1	5	5	5	1	1	1	2	1	De-escalation	Male	18-30	Married	Right	no	no	no	no
1467	1	5	3	1	5	3	1	1	1	3	2	2	De-escalation	Male	51-60	Married	Right	no	no	yes	no
1468	3	5	2	2	5	3	1	1	1	3	2	1	De-escalation	Female	41-50	Married	Right	no	no	yes	no
1469	2	2	2	3	2	4	5	5	1	2	3	2	De-escalation	Female	31-40	Single	Other	no	no		yes
1470	3	5	4	1	5	4	1	1	1	1	2	1	De-escalation	Male	31-40	Married	Right	no	no		no
1471	4	2	4	2	2	3	2	3	4	2	2	2	De-escalation	Female	31-40	Married	Right	no	no		no
1472	2	3	4	4	4	3	1	3	1	2	2	4	De-escalation	Female	41-50	Domestic partner	Other	no	no	yes	no
1473	4	5	3	2	5	2	1	1	1	1	2	3	De-escalation	Female	41-50	Married	Right	no	yes	yes	no
1474	4	4	4	2	4	3	2	2	2	3	3	2	De-escalation	Male	41-50	Married	Right	yes	no	yes	no
1475	4	5	5	2	5	4	1	3	2	1	3	1	De-escalation	Male	41-50	Married	Right	no	no	yes	no
1476	1	5	1	2	2	2	1	1	1	1	1	5	De-escalation	Female	41-50	Domestic partner	Left	yes	no	yes	no
1477	2	4	4	4	4	4	1	2	1	1	2	2	De-escalation	Male	60+	Single	Left	no	no	yes	yes
1478	2	5	5	2	4	5	1	2	1	2	1	4	De-escalation	Female	60+	Married	Other	no	no	yes	no
1479	4	4	4	2	3	2	1	3	2	2	2	4	De-escalation	Female	51-60	Married	Other	no	no	yes	no
1480	3	2	3	2	3	3	1	3	3	1	2	3	De-escalation	Female	60+	Widowed	Other	yes	no	yes
1481	1	3	4	4	4	2	1	2	1	1	1	2	De-escalation	Female	31-40	Married	Other	no	no		no
1482	3	5	4	2	4	4	1	4	1	2	1	4	De-escalation	Female	41-50	Married	Other	no	no	yes	no
1483	2	5	4	2	5	4	1	1	1	1	2	2	De-escalation	Female	41-50	Married	Right	no	no	yes	no
1484	4	4	4	2	5	4	2	2	2	2	2	2	De-escalation	Female	41-50	Married	Left	yes	no	yes	no
1485	4	5	5	2	5	5	1	1	1	1	1	2	De-escalation	Male	41-50	Married	Right	no	no	yes	no
1486	4	4	4	2	5	4	1	1	1	1	3	2	De-escalation	Male	41-50	Single	Right	no	no	yes	yes
1487	4	4	4	2	5	3	1	4	1	2	4	2	De-escalation	Male	18-30	Single	Other	no	no	no	yes
1488	3	2	4	3	4	3	2	4	2	1	4	2	De-escalation	Female	60+	Domestic partner	Other	no	no	yes	no
1489	4	4	4	1	5	4	1	1	1	1	3	2	De-escalation	Male	51-60	Married	Right	no	no	yes	no
1490	2	4	3	2	5	4	1	1	1	2	2	2	De-escalation	Male	18-30	Single	Other	yes	yes	no	yes
1491	2	2	4	2	2	4	2	4	1	1	2	3	De-escalation	Male	18-30	Single	Left	no	no	no	yes
1492	2	2	5	4	5	4	1	4	1	1	3	2	De-escalation	Female	18-30	Single	Other	no	no	no	yes
1493	5	5	4	4	3	1	1	1	2	2	2	3	De-escalation	Female	18-30	Single	Right	yes	no	no	yes
1494	2	5	4	4	5	5	1	1	1	1	1	1	De-escalation	Female	31-40	Married	Right	yes	no		no
1495	4	5	5	2	5	4	1	1	1	1	2	1	De-escalation	Female	31-40	Married	Right	yes	no		no
1496	2	5	4	2	5	4	1	1	1	2	2	3	De-escalation	Female	18-30	Single	Other	no	no	no	yes
1497	2	4	5	1	4	4	2	1	1	4	4	2	De-escalation	Female	31-40	Married	Right	no	no		no
1498	2	5	5	2	5	5	1	1	1	1	2	1	De-escalation	Female	41-50	Married	Right	yes	no	yes	no
1499	1	3	5	2	4	3	1	1	1	1	2	3	De-escalation	Male	18-30	Single	Other	yes	no	no	yes
1500	2	2	3	5	3	2	1	1	1	1	2	2	De-escalation	Female	41-50	Single	Right	no	no	yes	yes
1501	1	5	5	1	1	3	1	1	1	1	2	3	De-escalation	Male	41-50	Married	Right	yes	no	yes	no
1502	2	5	3	2	5	4	1	1	1	1	2	4	De-escalation	Male	18-30	Single	Right	yes	no	no	yes
1503	3	4	3	2	4	3	1	2	2	2	2	3	De-escalation	Female	41-50	Married	Other	no	no	yes	no
1504	4	5	4	2	4	5	1	1	2	4	2	1	De-escalation	Female	31-40	Married	Other	no	no		no
1505	3	5	5	2	5	2	1	1	1	1	3	2	De-escalation	Female	18-30	Single	Right	no	no	no	yes
1506	4	3	5	4	5	4	1	4	1	1	2	2	De-escalation	Female	51-60	Widowed	Left	no	no	yes
1507	5	5	4	3	5	4	1	1	1	1	1	1	De-escalation	Male	41-50	Married	Right	no	no	yes	no
1508	3	5	3	1	4	3	5	1	1	3	1	2	De-escalation	Female	41-50	Married	Right	yes	no	yes	no
1509	2	5	5	1	5	1	1	1	2	1	3	2	De-escalation	Female	41-50	Married	Right	no	no	yes	no
1510	4	5	4	1	5	3	1	1	1	1	1	2	De-escalation	Female	60+	Married	Other	no	no	yes	no
1511	2	5	3	1	4	2	1	1	3	1	3	2	De-escalation	Female	31-40	Single	Right	yes	no		yes
1512	2	2	4	1	4	5	1	1	1	5	1	1	De-escalation	Male	60+	Married	Left	yes	no	yes	no
1513	4	2	4	3	4	4	1	4	3	2	3	2	De-escalation	Male	18-30	Single	Other	no	no	no	yes
1514	1	4	4	2	4	3	2	3	2	2	2	2	De-escalation	Male	41-50	Married	Right	no	no	yes	no
1515	2	5	3	2	5	3	1	1	1	1	3	3	De-escalation	Female	41-50	Married	Right	no	no	yes	no
1516	3	5	5	3	5	4	2	1	2	4	2	2	De-escalation	Female	60+	Married	Right	yes	no	yes	no
1517	2	5	4	2	2	5	4	1	2	1	2	2	De-escalation	Female	41-50	Married	Right	no	no	yes	no
1518	4	2	5	2	5	1	1	4	1	1	2	1	De-escalation	Male	41-50	Married	Left	no	no	yes	no
1519	1	5	4	5	4	4	1	1	1	1	1	2	De-escalation	Male	60+	Married	Right	yes	yes	yes	no
1520	3	2	3	3	2	3	2	4	1	1	2	4	De-escalation	Male	51-60	Married	Left	no	no	yes	no
1521	2	5	4	4	4	5	1	1	1	2	1	1	De-escalation	Female	60+	Married	Right	yes	no	yes	no
1522	3	5	4	2	4	3	1	4	1	2	2	2	De-escalation	Female	18-30	Single	Left	yes	no	no	yes
1523	1	5	5	2	5	4	1	1	1	2	2	2	De-escalation	Male	60+	Married	Right	no	no	yes	no
1524	4	5	4	4	4	4	1	1	2	2	2	2	De-escalation	Female	18-30	Single	Right	no	no	no	yes
1525	2	4	4	4	4	3	1	3	1	1	2	1	De-escalation	Female	18-30	Single	Left	yes	no	no	yes
1526	3	5	4	2	5	4	3	1	3	2	2	4	De-escalation	Female	18-30	Single	Right	no	no	no	yes
1527	2	5	5	1	3	3	1	1	1	1	3	1	De-escalation	Female	31-40	Married	Right	yes	no		no
1528	3	5	4	1	4	3	1	1	2	2	3	3	De-escalation	Female	31-40	Married	Right	yes	no		no
1529	3	5	1	1	5	2	1	1	1	1	5	1	De-escalation	Female	31-40	Single	Right	no	no		yes
1530	3	2	4	2	4	5	4	4	2	2	3	4	De-escalation	Male	31-40	Single	Left	no	no		yes
1531	3	5	5	2	5	4	1	1	1	1	2	1	De-escalation	Male	41-50	Married	Right	no	no	yes	no
1532	2	4	4	2	4	3	1	1	1	1	2	2	De-escalation	Male	41-50	Married	Left	no	no	yes	no
1533	4	5	3	1	4	3	1	1	2	1	2	1	De-escalation	Female	18-30	Married	Right	no	no	no	no
1534	2	2	4	2	4	3	2	4	2	2	2	2	De-escalation	Male	51-60	Married	Left	no	no	yes	no
1535	3	2	4	2	4	5	1	4	2	4	3	2	De-escalation	Male	60+	Married	Other	no	no	yes	no
1536	4	2	4	4	2	3	2	4	2	4	3	2	De-escalation	Male	18-30	Domestic partner	Other	no	no	no	no
1537	3	2	3	3	4	4	2	4	1	1	4	5	De-escalation	Female	41-50	Single	Left	yes	yes	yes	yes
1538	2	2	4	3	3	4	2	4	2	2	2	4	De-escalation	Male	51-60	Married	Left	no	no	yes	no
1539	3	2	4	3	4	3	1	5	2	1	3	1	De-escalation	Female	51-60	Single	Left	yes	no	yes	yes
1540	4	2	4	4	4	2	1	4	2	2	3	2	De-escalation	Female	41-50	Married	Left	yes	no	yes	no
1541	2	4	4	2	2	5	1	1	1	1	1	5	De-escalation	Female	51-60	Married	Left	no	no	yes	no
1542	2	4	4	5	4	4	2	4	1	1	2	3	De-escalation	Female	31-40	Married	Right	yes	yes		no
1543	2	2	4	1	5	1	1	1	1	1	4	2	De-escalation	Male	60+	Married	Right	no	no	yes	no
1544	2	2	4	2	4	4	1	3	1	1	3	2	De-escalation	Male	60+	Divorced	Left	no	no	yes
1545	2	1	4	3	2	4	1	5	1	1	3	3	De-escalation	Male	18-30	Single	Left	yes	no	no	yes
1546	2	4	4	1	3	2	1	2	1	1	2	2	De-escalation	Male	41-50	Married	Right	no	no	yes	no
1547	4	2	5	2	5	2	1	5	1	1	2	2	De-escalation	Male	51-60	Married	Right	yes	no	yes	no
1548	1	5	4	1	4	5	1	1	1	1	2	2	De-escalation	Female	51-60	Married	Right	yes	no	yes	no
1549	3	4	3	2	5	3	1	1	2	1	3	4	De-escalation	Female	31-40	Single	Right	yes	no		yes
1550	2	3	4	1	2	1	1	3	2	1	1	1	De-escalation	Female	31-40	Married	Right	no	no		no
1551	2	3	4	1	4	4	1	4	1	1	1	1	De-escalation	Female	60+	Widowed	Right	yes	no	yes
1552	3	4	4	2	4	3	1	1	3	1	2	3	De-escalation	Male	41-50	Widowed	Right	no	no	yes
1553	4	3	4	4	4	4	1	3	1	2	2	2	De-escalation	Female	31-40	Single	Right	no	no		yes
1554	4	2	4	3	2	4	2	4	2	2	2	2	De-escalation	Male	18-30	Single	Right	no	no	no	yes
1555	4	3	5	3	2	4	1	3	1	1	4	3	De-escalation	Male	18-30	Single	Other	no	no	no	yes
1556	2	1	4	2	5	4	1	5	1	1	2	2	De-escalation	Female	18-30	Single	Left	no	no	no	yes
1557	4	2	4	2	2	3	2	4	2	2	2	4	De-escalation	Male	41-50	Married	Left	no	no	yes	no
1558	4	2	4	4	4	4	1	4	2	4	3	4	De-escalation	Female	18-30	Single	Left	yes	no	no	yes
1559	4	5	4	1	5	4	1	1	3	1	2	2	De-escalation	Female	41-50	Married	Right	no	no	yes	no
1560	2	5	3	2	5	4	1	1	1	2	2	1	De-escalation	Female	18-30	Single	Right	no	no	no	yes
1561	2	2	4	2	5	4	1	3	1	1	1	4	De-escalation	Female	18-30	Domestic partner	Right	no	no	no	no
1562	3	5	5	2	3	5	1	2	1	1	1	5	De-escalation	Female	41-50	Married	Other	no	no	yes	no
1563	3	2	3	2	4	2	1	5	1	5	3	4	De-escalation	Female	41-50	Divorced	Left	no	no	yes
1564	4	5	4	3	2	1	1	1	1	1	2	1	De-escalation	Male	18-30	Single	Right	no	no	no	yes
1565	4	2	4	2	2	4	1	4	1	1	2	5	De-escalation	Female	18-30	Single	Left	no	no	no	yes
1566	1	1	4	4	1	5	1	5	1	1	2	3	De-escalation	Female	18-30	Single	Left	no	no	no	yes
1567	4	4	4	2	5	5	1	1	1	1	3	4	De-escalation	Female	18-30	Single	Right	no	no	no	yes
1568	3	1	5	2	4	4	1	5	1	1	2	2	De-escalation	Male	18-30	Single	Other	no	no	no	yes
1569	1	5	2	1	5	5	1	1	1	1	5	5	De-escalation	Male	41-50	Domestic partner	Other	no	no	yes	no
1570	3	5	4	5	4	1	1	1	1	1	2	1	De-escalation	Male	18-30	Single	Right	no	no	no	yes
1571	5	2	5	3	4	4	1	5	1	2	4	4	De-escalation	Female	18-30	Single	Left	yes	no	no	yes
1572	3	3	4	1	5	1	1	3	1	1	5	2	De-escalation	Female	41-50	Married	Right	no	no	yes	no
1573	4	2	4	3	3	3	4	4	2	4	3	2	De-escalation	Male	31-40	Domestic partner	Left	no	no		no
1574	4	3	4	3	4	3	1	4	1	1	3	2	De-escalation	Female	18-30	Single	Other	yes	no	no	yes
1575	2	3	4	2	4	3	2	1	1	3	3	1	De-escalation	Male	18-30	Single	Right	no	no	no	yes
1576	2	4	4	2	4	4	4	4	1	5	2	2	De-escalation	Male	60+	Single	Right	yes	no	yes	yes
1577	3	5	5	4	5	4	1	1	1	2	2	1	De-escalation	Male	51-60	Single	Right	no	no	yes	yes
1578	2	1	3	1	1	1	2	5	2	1	4	1	De-escalation	Male	18-30	Domestic partner	Right	no	no	no	no
1579	4	2	2	1	4	3	2	4	1	2	3	4	De-escalation	Female	31-40	Single	Left	no	no		yes
1580	3	4	4	2	5	3	1	1	1	3	2	1	De-escalation	Female	31-40	Married	Right	yes	no		no
1581	4	2	5	4	2	2	1	2	1	2	1	2	De-escalation	Male	31-40	Single	Right	no	no		yes
1582	4	5	3	2	5	3	1	1	1	3	3	2	De-escalation	Male	18-30	Single	Right	yes	yes	no	yes
1583	4	5	5	2	5	4	1	1	1	1	1	1	De-escalation	Male	18-30	Single	Right	no	no	no	yes
1584	3	3	5	1	5	2	1	3	3	1	1	3	De-escalation	Female	60+	Divorced	Left	yes	yes	yes
1585	2	5	5	3	3	3	1	1	2	3	1	3	De-escalation	Female	18-30	Single	Left	yes	yes	no	yes
1586	4	5	5	3	5	4	2	1	1	1	3	2	De-escalation	Female	60+	Widowed	Right	no	no	yes
1587	2	2	3	2	4	2	2	4	1	1	3	2	De-escalation	Male	18-30	Single	Right	yes	no	no	yes
1588	3	5	3	2	5	3	1	1	1	1	2	1	De-escalation	Male	41-50	Single	Right	yes	no	yes	yes
1589	3	2	4	3	3	3	1	1	1	1	2	3	De-escalation	Female	51-60	Married	Right	no	no	yes	no
1590	4	2	4	2	4	4	2	4	2	2	2	2	De-escalation	Male	60+	Divorced	Left	no	no	yes
1591	3	2	4	4	4	3	1	5	1	2	2	2	De-escalation	Female	18-30	Single	Left	no	no	no	yes
1592	3	4	4	1	4	3	2	3	2	2	4	3	De-escalation	Female	31-40	Married	Right	no	no		no
1593	4	5	5	1	5	1	1	1	1	1	2	2	De-escalation	Male	31-40	Married	Right	no	no		no
1594	1	5	4	1	5	4	1	1	1	2	2	2	De-escalation	Female	18-30	Married	Right	yes	yes	no	no
1595	4	4	4	3	5	4	5	1	2	2	2	2	De-escalation	Male	60+	Married	Right	yes	no	yes	no
1596	3	4	4	2	4	4	1	1	1	1	1	2	De-escalation	Male	51-60	Single	Right	no	no	yes	yes
1597	2	5	5	2	4	4	1	1	1	1	2	2	De-escalation	Female	51-60	Married	Left	no	no	yes	no
1598	2	5	4	2	5	5	1	1	1	1	3	2	De-escalation	Female	51-60	Married	Right	yes	yes	yes	no
1599	3	5	2	1	5	4	1	1	1	1	2	2	De-escalation	Male	31-40	Married	Right	yes	no		no
1600	4	5	4	5	2	5	1	4	1	1	1	4	De-escalation	Female	31-40	Married	Left	no	no		no
1601	2	1	3	2	3	3	2	2	2	5	2	2	De-escalation	Male	41-50	Single	Right	yes	no	yes	yes
1602	2	5	3	2	5	2	1	1	1	3	1	1	De-escalation	Female	41-50	Married	Right	no	no	yes	no
1603	3	5	4	4	4	4	5	5	5	5	2	2	De-escalation	Female	41-50	Married	Right	no	no	yes	no
1604	3	3	4	1	2	3	4	4	2	2	2	3	De-escalation	Male	18-30	Single	Other	no	no	no	yes
1605	2	1	5	3	4	3	1	5	1	1	1	1	De-escalation	Female	51-60	Married	Right	no	no	yes	no
1606	2	2	3	1	2	3	2	4	2	1	2	2	De-escalation	Male	51-60	Married	Other	no	no	yes	no
1607	1	5	5	3	4	3	1	1	1	1	4	1	De-escalation	Female	60+	Married	Right	no	no	yes	no
1608	2	5	5	1	5	1	1	1	1	5	1	4	De-escalation	Male	51-60	Married	Right	no	no	yes	no
1609	2	2	4	2	5	4	2	4	2	2	2	2	De-escalation	Male	31-40	Married	Right	no	no		no
1610	3	5	4	2	4	3	1	3	3	1	2	2	De-escalation	Female	41-50	Married	Right	no	no	yes	no
1611	4	2	4	1	4	3	2	3	2	2	2	1	De-escalation	Male	41-50	Single	Left	no	no	yes	yes
1612	4	4	4	2	4	2	1	2	1	1	2	3	De-escalation	Male	51-60	Married	Other	no	no	yes	no
1613	4	4	4	3	5	5	5	1	1	1	1	2	De-escalation	Female	31-40	Married	Right	no	no		no
1614	5	5	4	1	5	2	1	5	2	4	4	3	De-escalation	Female	18-30	Single	Right	yes	no	no	yes
1615	2	1	4	4	4	4	1	5	1	1	1	1	De-escalation	Female	31-40	Domestic partner	Left	yes	no		no
1616	2	3	4	1	2	1	1	4	1	1	2	2	De-escalation	Male	51-60	Married	Left	yes	yes	yes	no
1617	3	5	5	1	5	2	1	1	1	1	2	2	De-escalation	Female	41-50	Single	Right	no	no	yes	yes
1618	2	5	3	2	5	4	1	1	1	1	1	1	De-escalation	Male	51-60	Single	Right	no	no	yes	yes
1619	2	5	4	2	5	1	1	1	1	1	2	1	De-escalation	Female	60+	Married	Right	no	no	yes	no
1620	2	5	4	5	2	5	1	2	1	1	1	2	De-escalation	Male	60+	Married	Right	no	no	yes	no
1621	3	4	5	3	4	3	1	2	1	4	2	2	De-escalation	Male	41-50	Married	Right	yes	no	yes	no
1622	2	4	5	4	2	5	2	5	2	4	2	2	De-escalation	Male	18-30	Single	Left	no	no	no	yes
1623	2	4	4	2	4	4	2	3	2	4	2	2	De-escalation	Male	41-50	Married	Other	no	no	yes	no
1624	2	1	4	1	2	2	1	5	1	1	2	5	De-escalation	Female	51-60	Single	Left	no	no	yes	yes
1625	4	5	5	4	5	2	1	1	1	4	1	2	De-escalation	Male	31-40	Single	Right	yes	no		yes
1626	2	2	4	4	5	3	1	3	1	1	2	5	De-escalation	Female	18-30	Single	Left	no	no	no	yes
1627	5	1	1	3	5	5	1	5	1	2	5	5	De-escalation	Female	60+	Married	Left	no	no	yes	no
1628	4	2	4	2	4	4	2	4	2	2	2	4	De-escalation	Female	60+	Divorced	Left	no	no	yes
1629	2	5	3	4	5	4	1	1	2	2	2	4	De-escalation	Female	31-40	Married	Right	no	no		no
1630	2	4	4	1	5	4	2	2	1	1	2	2	De-escalation	Male	60+	Married	Right	no	no	yes	no
1631	1	1	5	3	2	1	1	3	2	1	1	1	De-escalation	Male	18-30	Single	Right	no	no	no	yes
1632	3	1	5	3	5	3	1	2	1	1	5	5	De-escalation	Female	31-40	Single	Left	no	no		yes
1633	4	3	4	4	4	4	1	2	1	1	2	3	De-escalation	Female	18-30	Single	Right	no	no	no	yes
1634	2	2	4	3	4	3	1	4	1	2	2	4	De-escalation	Male	31-40	Single	Other	no	no		yes
1635	4	3	4	2	4	3	1	3	2	2	1	2	De-escalation	Female	18-30	Single	Right	yes	no	no	yes
1636	4	1	4	1	5	4	2	2	1	1	2	1	De-escalation	Male	60+	Married	Right	yes	yes	yes	no
1637	2	1	4	4	4	4	1	4	1	1	1	3	De-escalation	Male	60+	Married	Left	no	no	yes	no
1638	4	2	4	4	4	4	2	4	2	2	4	2	De-escalation	Male	51-60	Married	Left	no	no	yes	no
1639	2	1	4	4	4	4	2	4	2	2	2	2	De-escalation	Female	60+	Single	Left	no	no	yes	yes
1640	2	1	5	1	5	2	1	5	1	2	2	4	De-escalation	Female	51-60	Married	Other	no	no	yes	no
1641	4	4	4	2	4	4	5	2	1	1	2	3	De-escalation	Female	51-60	Married	Other	yes	no	yes	no
1642	2	2	3	2	2	4	1	4	1	1	2	2	De-escalation	Female	60+	Married	Other	yes	yes	yes	no
1643	3	3	5	1	5	5	5	3	1	2	1	2	De-escalation	Male	51-60	Married	Other	yes	no	yes	no
1644	2	2	4	2	2	4	2	4	1	1	1	2	De-escalation	Female	60+	Widowed	Left	yes	yes	yes
1645	4	2	4	2	4	5	1	5	1	1	3	4	De-escalation	Female	41-50	Married	Left	no	no	yes	no
1646	3	4	3	2	2	4	1	2	2	2	3	2	De-escalation	Female	18-30	Married	Left	no	no	no	no
1647	4	5	5	5	4	2	1	3	1	3	1	2	De-escalation	Female	41-50	Married	Right	no	no	yes	no
1648	4	3	5	4	5	4	1	1	1	3	2	2	De-escalation	Female	18-30	Single	Right	no	no	no	yes
1649	2	4	2	5	5	3	1	4	1	3	4	2	De-escalation	Female	18-30	Single	Right	no	no	no	yes
1650	3	1	5	5	4	5	1	3	1	4	1	3	De-escalation	Female	51-60	Married	Left	no	no	yes	no
1651	4	2	5	2	4	3	1	5	2	1	2	2	De-escalation	Female	18-30	Single	Right	no	no	no	yes
1652	4	5	5	2	5	4	1	1	1	2	2	2	De-escalation	Female	18-30	Single	Right	no	yes	no	yes
1653	2	4	4	2	5	3	1	1	1	1	2	2	De-escalation	Female	60+	Married	Other	yes	no	yes	no
1654	2	5	4	1	5	3	1	1	1	1	2	3	De-escalation	Male	18-30	Single	Right	yes	no	no	yes
1655	2	3	4	2	4	2	1	5	2	4	2	2	De-escalation	Female	18-30	Domestic partner	Left		no	no	no
1656	3	4	4	4	4	4	2	3	2	2	2	2	De-escalation	Female	41-50	Married	Left	no	no	yes	no
1657	4	2	4	2	2	4	2	4	2	2	4	2	De-escalation	Male	31-40	Married	Left	no	no		no
1658	4	2	4	5	3	2	1	4	1	2	2	2	De-escalation	Male	51-60	Married	Left	no	no	yes	no
1659	4	2	4	2	5	5	1	4	2	1	4	4	De-escalation	Male	41-50	Single	Left	no	no	yes	yes
1660	2	4	5	4	4	3	1	5	1	2	2	5	De-escalation	Female	51-60	Single	Left	no	no	yes	yes
1661	2	2	2	4	4	4	1	5	1	1	1	5	De-escalation	Male	51-60	Domestic partner	Left	no	no	yes	no
1662	2	5	3	1	5	4	1	1	1	1	2	2	De-escalation	Female	51-60	Single	Right	no	no	yes	yes
1663	2	1	4	4	4	5	1	5	1	2	5	4	De-escalation	Female	18-30	Domestic partner	Left	no	no	no	no
1664	4	1	4	4	4	1	1	1	1	1	1	1	De-escalation	Female	18-30	Single	Other	no	no	no	yes
1665	3	4	2	3	4	4	2	2	2	2	2	2	De-escalation	Male	51-60	Married	Other	no	no	yes	no
1666	2	4	4	2	5	4	2	2	2	2	2	2	De-escalation	Female	31-40	Married	Right	no	no		no
1667	4	4	2	4	4	5	2	1	1	1	2	2	De-escalation	Male	60+	Married	Left	no	no	yes	no
1668	4	2	4	2	2	4	4	4	1	4	2	1	De-escalation	Male	18-30	Single	Right	yes	no	no	yes
1669	2	5	3	2	5	2	1	1	1	4	2	2	De-escalation	Male	51-60	Single	Right	yes	no	yes	yes
1670	5	3	4	2	4	2	5	5	5	2	2	2	De-escalation	Male	18-30	Single	Right	yes	no	no	yes
1671	2	5	5	1	5	4	1	1	1	1	1	2	De-escalation	Male	51-60	Single	Right	no	yes	yes	yes
1672	5	4	5	1	3	4	1	1	2	2	3	2	De-escalation	Male	18-30	Single	Right	no	no	no	yes
1673	4	4	4	2	4	1	1	2	1	1	2	3	De-escalation	Male	18-30	Single	Right	yes	no	no	yes
1674	4	5	4	3	2	4	1	1	1	1	3	2	De-escalation	Male	18-30	Single	Other	no	no	no	yes
1675	4	1	5	3	5	2	2	1	1	1	2	2	De-escalation	Male	18-30	Single	Right	no	no	no	yes
1676	3	5	3	2	5	3	2	1	2	2	2	2	De-escalation	Male	51-60	Single	Right	no	no	yes	yes
1677	4	5	5	2	5	3	1	1	1	1	2	2	De-escalation	Male	60+	Single	Right	yes	no	yes	yes
1678	2	4	4	2	4	2	1	2	1	5	3	4	De-escalation	Male	51-60	Married	Left	no	no	yes	no
1679	4	4	4	2	4	3	1	5	1	1	3	4	De-escalation	Male	18-30	Single	Left	no	no	no	yes
1680	3	5	4	3	5	3	2	1	1	1	2	2	De-escalation	Male	18-30	Single	Right	no	no	no	yes
1681	2	4	3	2	5	2	1	1	1	1	1	2	De-escalation	Male	18-30	Single	Right	no	no	no	yes
1682	4	5	5	4	5	1	1	2	1	1	4	2	De-escalation	Male	18-30	Single	Right	no	no	no	yes
1683	2	4	4	2	4	2	2	2	2	2	2	2	De-escalation	Male	31-40	Single	Right	yes	yes		yes
1684	4	5	4	3	5	4	1	1	1	2	2	2	De-escalation	Male	18-30	Single	Right	no	no	no	yes
1685	3	5	3	2	5	3	1	1	1	2	3	3	De-escalation	Male	41-50	Single	Right	yes	yes	yes	yes
1686	1	4	4	3	4	3	1	2	2	3	3	2	De-escalation	Male	51-60	Married	Right	no	no	yes	no
1687	2	5	4	1	5	4	1	1	1	1	2	2	De-escalation	Female	31-40	Married	Right	yes	no		no
1688	4	3	4	2	4	4	4	4	2	3	2	2	De-escalation	Female	41-50	Married	Other	no	no	yes	no
1689	4	2	5	4	4	4	5	5	1	4	2	2	De-escalation	Male	41-50	Married	Left	no	no	yes	no
1690	2	4	5	3	5	5	1	3	1	1	2	1	De-escalation	Female	41-50	Married	Right	no	no	yes	no
1691	2	4	4	3	5	5	1	2	1	3	4	2	De-escalation	Female	41-50	Married	Right	yes	no	yes	no
1692	3	3	3	3	3	3	1	3	3	1	3	3	De-escalation	Female	41-50	Divorced	Other	no	no	yes
1693	4	4	3	2	2	2	1	2	1	1	1	2	De-escalation	Female	31-40	Married	Right	no	no		no
1694	2	1	5	5	4	5	1	5	1	1	2	3	De-escalation	Female	31-40	Single	Left	no	no		yes
1695	4	5	5	3	5	2	1	1	2	1	3	2	De-escalation	Female	41-50	Married	Right	yes	no	yes	no
1696	5	1	5	2	5	4	2	5	1	1	2	5	De-escalation	Male	41-50	Married	Left	no	no	yes	no
1697	2	5	3	1	5	1	1	1	1	1	1	4	De-escalation	Male	41-50	Single	Right	yes	no	yes	yes
1698	4	5	4	4	5	4	2	1	1	4	2	1	De-escalation	Male	18-30	Single	Right	no	no	no	yes
1699	3	4	4	4	4	4	1	3	1	2	2	3	De-escalation	Female	51-60	Married	Left	no	no	yes	no
1700	1	5	4	4	5	5	4	2	2	2	4	4	De-escalation	Female	41-50	Married	Right	no	no	yes	no
1701	3	3	3	3	3	3	3	1	3	3	1	3	De-escalation	Male	51-60	Divorced	Left	no	no	yes
1702	3	5	4	5	5	2	1	1	1	1	3	2	De-escalation	Male	18-30	Single	Left	no	no	no	yes
1703	5	5	4	3	5	2	1	3	1	3	2	5	De-escalation	Female	41-50	Single	Right	no	no	yes	yes
1704	4	4	4	3	4	5	1	3	2	3	2	2	De-escalation	Female	41-50	Married	Right	no	no	yes	no
1705	2	1	5	3	5	4	1	5	1	3	2	1	De-escalation	Female	31-40	Single	Left	yes	no		yes
1706	2	4	5	2	4	4	1	2	1	1	3	5	De-escalation	Female	51-60	Divorced	Left	no	no	yes
