# Supplementary material for: Polarization of beliefs as a consequence of the COVID-19 pandemic: The case of Spain
Source: PLoS One. 2021 Jul 13;16(7):e0254511. doi: 10.1371/journal.pone.0254511 (PMC8277027; doi:10.1371/journal.pone.0254511)
Supplement: S1 Datasets — Stata and csv files are provided. Weighted data (after iterative proportional fitting) are also included. (ZIP) [file pone.0254511.s002.zip › main_dataset_weighted.csv]

id	response1	response2	response3	response4	response5	response6	response7	response8	response9	response10	response11	response12	wave	sex	age	civil	politics	relative_sick	relative_dead	older	single	rakedweight	FINAL_weight
1	5	2	5	1	1	5	1	5	3	1	1	1	Before COVID-19	Male	18-30	Single		no	no	no	yes	80.485123	26.828375
2	2	5	2	1	5	5	1	1	1	1	1	1	Before COVID-19	Male	41-50	Married	Other	no	no	yes	no	388605.09	129535.03
3	3	2	4	1	4	1	1	4	1	1	1	1	Before COVID-19	Male	18-30	Single	Left	no	no	no	yes	370444.56	123481.52
4	5	5	4	5	2	1	1	3	1	1	1	1	Before COVID-19	Female	18-30	Single	Right	no	no	no	yes	41666.332	13888.777
5	5	4	5	2	5	5	2	1	1	1	1	1	Before COVID-19	Male	41-50	Married	Right	no	no	yes	no	158672.2	52890.734
6	2	5	2	1	5	5	1	1	1	1	2	5	Before COVID-19	Female	18-30	Single	Right	no	no	no	yes	41666.332	13888.777
7							1						Before COVID-19	Female	18-30			no	no	no		57.091068	19.030355
8	4	4	3	3	3	3	2	2	2	1	1	1	Before COVID-19	Male	41-50	Married	Right	no	no	yes	no	158672.2	52890.734
9	5	3	4	3	5	5	1	3	1	1	1	5	Before COVID-19	Female	18-30	Single	Other	no	no	no	yes	102045.28	34015.094
10	4	4	4	1	5	2	1	5	1	2	1	1	Before COVID-19	Female	18-30	Single	Right	no	no	no	yes	41666.332	13888.777
11	5	4	4	1	4	1	1	5	5	1	3	3	Before COVID-19	Female	18-30	Single	Left	no	no	no	yes	262769.97	87589.992
12	5	5	5	3	5	2	1	1	1	3	1	1	Before COVID-19	Female	18-30	Single	Right	no	no	no	yes	41666.332	13888.777
13	4	2	3		3		3	4	3		3	1	Before COVID-19	Male	18-30			no	no	no		80.485123	26.828375
14	5	2	4	1	4	3	1	4	1	1	2	1	Before COVID-19	Male	18-30	Single	Right	no	no	no	yes	58739.836	19579.945
15	1	5	1	3	3	4	2	1	2	3	1	1	Before COVID-19	Male	18-30	Single	Right	no	no	no	yes	58739.836	19579.945
16	4	3	4	1	3	3	1	4	1	1	2	3	Before COVID-19	Female	18-30	Single	Right	no	no	no	yes	41666.332	13888.777
17	2	3	4	2	2	4	2	3	2	2	2	2	Before COVID-19	Female	18-30	Single	Right	no	no	no	yes	41666.332	13888.777
18	4	5	5	2	5	2	1	1	1	1	1	1	Before COVID-19	Female	18-30	Married	Right	no	no	no	no	41666.332	13888.777
19	5	5	5	2	5	3	1	1	3	1	3	3	Before COVID-19	Female	18-30	Single	Left	no	no	no	yes	262769.97	87589.992
20	5	5	3	3	3	3	2	3	1	3	1	3	Before COVID-19	Male	18-30	Single	Other	no	no	no	yes	143860.11	47953.371
21	1	5	5	4	2	5	1	1	1	1	1	1	Before COVID-19	Male	18-30	Single		no	no	no	yes	80.485123	26.828375
22	3	3	3	1	3	5	1	3	1	1	2	1	Before COVID-19	Male	18-30	Single	Other	no	no	no	yes	143860.11	47953.371
23	3	4	5	1	4	5	1	3	1	1	1	1	Before COVID-19	Female	18-30	Single	Left	no	no	no	yes	262769.97	87589.992
24							1						Before COVID-19	Female	31-40			no	no			122.74886	40.916286
25	3	2	3	3	5	3	1	3	1	1	1	1	Before COVID-19	Female	18-30	Single	Left	no	no	no	yes	262769.97	87589.992
26	5	5	5		5		2	1	1			1	Before COVID-19	Male	60+			no	no	yes		2701.1213	900.37378
27	5	5	3	2	5	5	1	1	1	1	1	1	Before COVID-19	Female	60+	Married	Right	no	no	yes	no	4230115	1410038.4
28	3	4	2	2	4	3	1	2	4	2	4	4	Before COVID-19	Male	41-50	Married	Other	no	no	yes	no	388605.09	129535.03
29	3	5	4	3	5	4	1	1	1	3	1	2	Before COVID-19	Female	18-30	Single	Right	no	no	no	yes	41666.332	13888.777
30	4	4	3	2	4	4	2	2	2	2	2	2	Before COVID-19	Male	41-50	Single	Right	no	no	yes	yes	158672.2	52890.734
31	1	5	4	3	5	2	1	1	1	1	1	3	Before COVID-19	Female	18-30	Single	Left	no	no	no	yes	262769.97	87589.992
32	5	5	4	1	4	3	1	3	1	1	1	1	Before COVID-19	Male	41-50	Married	Right	no	no	yes	no	158672.2	52890.734
33	5	5	4	1	4	5	1	5	1	1	1	1	Before COVID-19	Female	31-40	Married	Right	no	no		no	89584.852	29861.617
34	5	5	4	1	5	3	1	5	1	1	1	4	Before COVID-19	Female	41-50	Domestic partner	Left	no	no	yes	no	894920.31	298306.78
35	5	5	4	4	5	5	1	3	1	3	1	1	Before COVID-19	Male	31-40	Married	Right	no	no		no	110263.14	36754.379
36	2	2	5	2	1	5	5	5	2	3	5	1	Before COVID-19	Female	31-40	Single	Right	no	no		yes	89584.852	29861.617
37	4	3	2	2	4	5	1	4	1	1	2	5	Before COVID-19	Female	18-30	Domestic partner	Left	no	no	no	no	262769.97	87589.992
38	3	4					1	2					Before COVID-19	Male	41-50			no	no	yes		217.41211	72.470703
39	2	3	4	2	4	2	2	4	2	2	3	2	Before COVID-19	Male	31-40	Married	Left	no	no		no	695377.81	231792.61
40	4	5	5	3	5	4	1	1	1	1	1	1	Before COVID-19	Male	41-50	Married	Right	no	no	yes	no	158672.2	52890.734
41	5	1	4	1	4	2	1	3	1	1	1	1	Before COVID-19	Male	51-60	Married	Right	no	no	yes	no	1173015.6	391005.22
42	3	5	5	1	5	3	1	1	1	1	1	3	Before COVID-19	Male	41-50	Married	Right	no	no	yes	no	158672.2	52890.734
43	1	1	5	1	5	3	1	1	1	1	1	1	Before COVID-19	Female	51-60	Married	Right	no	no	yes	no	190797.72	63599.238
44	2	1	5	5	5	3	1	1	1	1	1	5	Before COVID-19	Female	41-50	Married	Other	no	no	yes	no	347537.41	115845.8
45	1	3	4	2	2	4	1	4	1	1	5	1	Before COVID-19	Male	18-30	Single	Right	no	no	no	yes	58739.836	19579.945
46	1	1	5		2		1	1	1		1	5	Before COVID-19	Male	18-30			no	no	no		80.485123	26.828375
47	1	5	1	1	2	5	1	5	1	1	1	2	Before COVID-19	Male	41-50	Single	Left	no	no	yes	yes	1000671	333557
48	5	5	4	2	5	5	1	5	1	1	1	1	Before COVID-19	Female	31-40	Single	Left	no	no		yes	564969.56	188323.19
49	2	2					1	4					Before COVID-19	Female	18-30			no	no	no		57.091068	19.030355
50	2	5	4	4	4	1	1	4	1	1	2	2	Before COVID-19	Male	31-40	Single	Left	no	no		yes	695377.81	231792.61
51	4	5	5	4	5	1	1	1	1	1	1	2	Before COVID-19	Female	31-40	Married	Right	no	no		no	89584.852	29861.617
52	4	4	4	2	3	4	1	4	2	2	2	4	Before COVID-19	Male	18-30	Single	Left	no	no	no	yes	370444.56	123481.52
53	1	2	4	3	2	5	2	5	1	1	1	1	Before COVID-19	Female	31-40			no	no			122.74886	40.916286
54	4	1	5	1	4	5	1	1	1	1	1	2	Before COVID-19	Female	51-60	Divorced	Right	no	no	yes		190797.72	63599.238
55	3	5	3	1	5	3	1	1	1	2	2	2	Before COVID-19	Female	18-30	Married	Right	no	no	no	no	41666.332	13888.777
56	3	4	5	3	5	5	1	2	1	1	3	1	Before COVID-19	Male	18-30	Single	Right	no	no	no	yes	58739.836	19579.945
57							5						Before COVID-19	Female	31-40			no	no			122.74886	40.916286
58							1						Before COVID-19	Female	31-40			no	no			122.74886	40.916286
59	3	5	5		5		1	1	1			1	Before COVID-19	Male	18-30			no	no	no		80.485123	26.828375
60							2						Before COVID-19	Male	31-40			no	no			151.08218	50.360729
61							1						Before COVID-19	Male	31-40			no	no			151.08218	50.360729
62	5	2	4	1	4	1	4	3	1	1	1	1	Before COVID-19	Male	18-30	Single	Right	no	no	no	yes	58739.836	19579.945
63	3	4	4	2	3	3	2	2	2	3	2	4	Before COVID-19	Male	31-40	Married	Right	no	no		no	110263.14	36754.379
64	5	4	4	5	2	5	1	1	1	1	2	3	Before COVID-19	Female	18-30	Single	Right	no	no	no	yes	41666.332	13888.777
65	5	5	5	1	5	3	1	1	1	1	1	1	Before COVID-19	Female	41-50	Married	Other	no	no	yes	no	347537.41	115845.8
66	1	5	4		2		2	1	1		1	3	Before COVID-19	Male	31-40			no	no			151.08218	50.360729
67	5	5	1	1	5	5	1	5	1	1	1	5	Before COVID-19	Female	18-30	Single	Other	no	no	no	yes	102045.28	34015.094
68	2	5	4	4	2	3	1	3	1	1	3	1	Before COVID-19	Female	18-30	Single	Other	no	no	no	yes	102045.28	34015.094
69	2	2	3	2	4	4	1	5	1	1	4	1	Before COVID-19	Male	18-30	Single	Right	no	no	no	yes	58739.836	19579.945
70	2	5	4		3		1	5					Before COVID-19	Female	31-40			no	no			122.74886	40.916286
71	4	3	3	1	5	5	2	3	1	1	1	5	Before COVID-19	Male	51-60	Married	Right	no	no	yes	no	1173015.6	391005.22
72	1	3	3	1	5	5	1	1	1	1	2	2	Before COVID-19	Female	18-30	Single	Right	no	no	no	yes	41666.332	13888.777
73	1	5	1	3	5	3	1	1	1	3	1	1	Before COVID-19	Female	18-30	Single	Right	no	no	no	yes	41666.332	13888.777
74	4	1	4	1	5	3	5	5	5		5	5	Before COVID-19	Male	18-30			no	no	no		80.485123	26.828375
75	3	4	5		5		1	3	1			1	Before COVID-19	Male	18-30			no	no	no		80.485123	26.828375
76							1						Before COVID-19	Male	31-40			no	no			151.08218	50.360729
77	3	5	3	2	3	1	1	1	1	3	1	1	Before COVID-19	Male	18-30	Single	Other	no	no	no	yes	143860.11	47953.371
78	5	5	1	1	2	3	1	1	1	1	2	1	Before COVID-19	Female	18-30	Married	Right	no	no	no	no	41666.332	13888.777
79	5	3	4	1	2	1	5	4	1	1	2	1	Before COVID-19	Male	18-30	Single	Right	no	no	no	yes	58739.836	19579.945
80	1	5	3		5		1	1	1			1	Before COVID-19	Female	31-40			no	no			122.74886	40.916286
81	5	1	5	1	5	3	1	5	1	1	1	5	Before COVID-19	Female	31-40	Married	Left	no	no		no	564969.56	188323.19
82	4	4	4	2	4	2	1	1	1	2	2	2	Before COVID-19	Female	31-40	Married	Right	no	no		no	89584.852	29861.617
83	5	2	5	1	1	5	1	5	1	1	1	5	Before COVID-19	Female	31-40	Single	Left	no	no		yes	564969.56	188323.19
84	2	3	4	1	5	2	1	5	1	1	2	2	Before COVID-19	Male	31-40	Married	Left	no	no		no	695377.81	231792.61
85	2	4	2	1	4	5	1	1	1	1	2	3	Before COVID-19	Female	18-30	Single	Left	no	no	no	yes	262769.97	87589.992
86	3	2	4	2	4	4	5	4	2	1	2	1	Before COVID-19	Male	31-40	Married	Right	no	no		no	110263.14	36754.379
87	2	5	3	2	4	4	1	1	1	2	4	2	Before COVID-19	Male	31-40	Married	Right	no	no		no	110263.14	36754.379
88	2	5	5	1	2	1	1	3	1	5	1	1	Before COVID-19	Male	18-30	Single	Left	no	no	no	yes	370444.56	123481.52
89	5	1	5	1	4	5	5	5	1	1	5	1	Before COVID-19	Male	31-40	Single	Right	no	no		yes	110263.14	36754.379
90	5	1	5	1	5	5	1	5	1	1	1	5	Before COVID-19	Female	51-60	Married	Other	no	no	yes	no	467283.91	155761.3
91	5	5	4	3	3	3	1	1	1	1	3	1	Before COVID-19	Male	18-30	Married	Other	no	no	no	no	143860.11	47953.371
92	3	5	3	3	3	5	1	1	1	1	3	5	Before COVID-19	Female	18-30	Single	Right	no	no	no	yes	41666.332	13888.777
93	3	1	3		5		5	5	3			3	Before COVID-19	Male	31-40			no	no			151.08218	50.360729
94	1	5	4	1	5	3	1	1	1	1	1	2	Before COVID-19	Female	41-50	Married	Left	no	no	yes	no	894920.31	298306.78
95	5	5	5	1	2	3	1	5	1	1	3	1	Before COVID-19	Female	31-40	Single	Left	no	no		yes	564969.56	188323.19
96	5	5	5	2	5	3	1	1	1	1	2	1	Before COVID-19	Female	18-30	Single	Right	no	no	no	yes	41666.332	13888.777
97							4						Before COVID-19	Male	51-60			no	no	yes		1607.262	535.75397
98	4	2	4	4	4	4	1	4	2	2	2	2	Before COVID-19	Male	18-30	Single	Other	no	no	no	yes	143860.11	47953.371
99	3	5	3		4		1	1	1			3	Before COVID-19	Female	18-30			no	no	no		57.091068	19.030355
100	3	5	4	3	5	3	1	1	1	5	1	2	Before COVID-19	Female	41-50	Married	Right	no	no	yes	no	141903.75	47301.25
101	2	2	4	4	2	4	4	4	2	2	2	2	Before COVID-19	Male	31-40	Married	Other	no	no		no	270046.16	90015.383
102	4	4	5	4	5	4	1	1	1	3	2	5	Before COVID-19	Female	18-30	Single	Right	no	no	no	yes	41666.332	13888.777
103	4	1	5	3	5	3	1	5	1	1	1	1	Before COVID-19	Male	41-50	Married	Left	no	no	yes	no	1000671	333557
104	5	2					2	3					Before COVID-19	Male	51-60			no	no	yes		1607.262	535.75397
105	5	5	4	1	5	5	2	1	1	1	1	1	Before COVID-19	Male	60+	Married	Other	no	no	yes	no	4828018	1609339.4
106							1						Before COVID-19	Female	18-30			no	no	no		57.091068	19.030355
107	1	2	5		5		1	1					Before COVID-19	Female	51-60			no	no	yes		261.43039	87.143463
108							1						Before COVID-19	Male	18-30			no	no	no		80.485123	26.828375
109	3	4	4	3	3	3	1	3	1	3	2	1	Before COVID-19	Female	18-30	Single	Right	no	no	no	yes	41666.332	13888.777
110							5						Before COVID-19	Female	41-50			no	no	yes		194.43605	64.812019
111	1	1	5	1	1	3	1	3	1		2	5	Before COVID-19	Female	60+			no	no	yes		5796.0894	1932.0298
112	5	5	5		3		1	1	1		1	5	Before COVID-19	Female	18-30			no	no	no		57.091068	19.030355
113	1	3	5	1	5	5	1	3	1	1	1	1	Before COVID-19	Female	31-40	Married	Other	no	no		no	219402.83	73134.273
114	5	4	4	3	5	3	1	1	1	1	1	1	Before COVID-19	Female	18-30	Single	Right	no	no	no	yes	41666.332	13888.777
115	4	2	3	2	4	2	1	3	1		2	2	Before COVID-19	Male	51-60			no	no	yes		1607.262	535.75397
116	5	5	5	2	5	5	1	1	1	1	1	1	Before COVID-19	Female	41-50	Married	Right	no	no	yes	no	141903.75	47301.25
117	5	5	4	5	3	3	1	1	1	1	1	2	Before COVID-19	Male	51-60	Married	Right	no	no	yes	no	1173015.6	391005.22
118	4	4	2	3	4	3	2	3	2	4	2	2	Before COVID-19	Male	31-40	Single	Right	no	no		yes	110263.14	36754.379
119	2	5	4	1	5	5	1	1	1	1	1	1	Before COVID-19	Male	18-30	Single	Right	no	no	no	yes	58739.836	19579.945
120	5	5	3	2	3	1	1	1	1	1	3	3	Before COVID-19	Female	41-50	Single	Left	no	no	yes	yes	894920.31	298306.78
121	2	5	4		3		1	1					Before COVID-19	Female	41-50			no	no	yes		194.43605	64.812019
122	4	5	3	5	5	5	1	1	1	1	1	3	Before COVID-19	Female	18-30	Single	Right	no	no	no	yes	41666.332	13888.777
123	5	2	4	3	4	5	1	5	1	1	1	1	Before COVID-19	Male	18-30	Single	Other	no	no	no	yes	143860.11	47953.371
124	3	5	4	2	2	4	1	2	3	2	2	4	Before COVID-19	Male	18-30	Single	Right	no	no	no	yes	58739.836	19579.945
125	4	5	3	1	3	3	1	1	1	1	2	5	Before COVID-19	Female	41-50	Married	Right	no	no	yes	no	141903.75	47301.25
126	5	5	4	1	5	5	1	3	1	1	1	1	Before COVID-19	Male	31-40	Married	Right	no	no		no	110263.14	36754.379
127	4	5	4	3	5	3	2	1	1	2	3	1	Before COVID-19	Female	31-40	Married	Right	no	no		no	89584.852	29861.617
128	4	5	5		5		1	1	1			1	Before COVID-19	Female	18-30			no	no	no		57.091068	19.030355
129	3	4	3	3	5	3	1	1	1	3	2	5	Before COVID-19	Female	31-40	Single	Right	no	no		yes	89584.852	29861.617
130	2	4	4		4		1	2	1		2	2	Before COVID-19	Female	31-40			no	no			122.74886	40.916286
131	5	3	5	3	3	5	1	1	1	1	1	2	Before COVID-19	Female	51-60	Married	Right	no	no	yes	no	190797.72	63599.238
132	3	1					1	3					Before COVID-19	Female	51-60			no	no	yes		261.43039	87.143463
133	3	5	4	3	5	4	1	1	1	1	1	2	Before COVID-19	Female	18-30	Single	Right	no	no	no	yes	41666.332	13888.777
134	5	5	4	1	3	5	1	1	1	3	2	1	Before COVID-19	Female	18-30	Single	Other	no	no	no	yes	102045.28	34015.094
135	5	5	1		1		1	1	2			2	Before COVID-19	Female	18-30			no	no	no		57.091068	19.030355
136	4	5	4	5	3	5	1	1	1	1	1	2	Before COVID-19	Male	18-30	Single	Other	no	no	no	yes	143860.11	47953.371
137	5	5	1		5		1	1	2		3	3	Before COVID-19	Male	18-30			no	no	no		80.485123	26.828375
138	4	2	5	1	2	4	4	3	2	1	3	1	Before COVID-19	Female	18-30	Single	Other	no	no	no	yes	102045.28	34015.094
139	2	5	3	3	5	4	1	1	2	2	2	2	Before COVID-19	Male	18-30	Single	Right	no	no	no	yes	58739.836	19579.945
140	3	4	4	2	4	2	4	3	4	2	3	2	Before COVID-19	Male	18-30	Single	Right	no	no	no	yes	58739.836	19579.945
141	3	5	5		5		1	1					Before COVID-19	Female	31-40			no	no			122.74886	40.916286
142							1						Before COVID-19	Female	31-40			no	no			122.74886	40.916286
143	5	2					1	4					Before COVID-19	Female	51-60			no	no	yes		261.43039	87.143463
144	2	4	4	5	2	3	2	1	1	5	4	1	Before COVID-19	Female	31-40			no	no			122.74886	40.916286
145	4	4	4	2	4	3	2	2	2	2	2	2	Before COVID-19	Male	41-50	Single	Right	no	no	yes	yes	158672.2	52890.734
146	2	5	4	1	2	3	1	5	1	1	1	2	Before COVID-19	Female	18-30	Single	Right	no	no	no	yes	41666.332	13888.777
147	5	3	4		2		1	3	1			4	Before COVID-19	Female	31-40			no	no			122.74886	40.916286
148	3	1	1		3		1	1	1			1	Before COVID-19	Female	18-30			no	no	no		57.091068	19.030355
149	2	1	5	1	1	5	1	5	1	1	1	5	Before COVID-19	Female	51-60	Single	Left	no	no	yes	yes	1203271.6	401090.53
150	5	5	5	1	5	3	1	1	1	1	3	3	Before COVID-19	Female	41-50	Married	Right	no	no	yes	no	141903.75	47301.25
151	5	2	4	2	4	5	1	4	1	1	5	2	Before COVID-19	Male	18-30	Single	Left	no	no	no	yes	370444.56	123481.52
152	1	5					5	3					Before COVID-19	Female	18-30			no	no	no		57.091068	19.030355
153	5	2	3		2		1	3	1			5	Before COVID-19	Female	51-60			no	no	yes		261.43039	87.143463
154	2	5	3	3	4	4	1	1	1	3	1	2	Before COVID-19	Female	18-30	Married	Right	no	no	no	no	41666.332	13888.777
155	4	5	5	2	5	2	1	1	1	1	1	3	Before COVID-19	Female	31-40	Married	Right	no	no		no	89584.852	29861.617
156	4	5	3	2	4	5	1	1	1	1	2	2	Before COVID-19	Female	51-60	Single	Left	no	no	yes	yes	1203271.6	401090.53
157	1	5	4	1	5	4	1	2	1	4	2	2	Outbreak	Male	41-50	Married	Right	no	no	yes	no	35672.148	11890.716
158	1	2	3	1	4	4	1	4	1	1	2	2	Outbreak	Female	18-30	Single	Other	no	no	no	yes	15670.347	5223.4487
159	2	5	4	2	5	5	1	1	1	4	1	1	Outbreak	Male	41-50	Married	Right	yes	no	yes	no	35672.148	11890.716
160	3	2	3	2	4	3	1	3	1	1	3	2	Outbreak	Female	31-40	Married	Right	no	no		no	17704.285	5901.4282
161	5	5	5	2	5	3	1	1	1	2	2	1	Outbreak	Male	41-50	Single	Right	yes	no	yes	yes	35672.148	11890.716
162	2	4	5	2	4	4	1	2	1	1	2	2	Outbreak	Male	41-50	Married	Right	no	no	yes	no	35672.148	11890.716
163	4	4	4	4	4	2	1	1	1	1	1	2	Outbreak	Female	60+	Domestic partner	Left	no	no	yes	no	98457.578	32819.191
164	4	2	5	2	5	1	1	3	1	2	2	1	Outbreak	Male	41-50	Single	Right	no	no	yes	yes	35672.148	11890.716
165	4	4	4	4	4	4	2	1	2	2	2	3	Outbreak	Female	51-60	Divorced	Other	no	no	yes		55601.008	18533.67
166	4	3	4	2	4	5	2	3	2	2	3	4	Outbreak	Female	60+	Married	Left	no	no	yes	no	98457.578	32819.191
167	4	3	5	4	3	2	1	4	1	1	2	4	Outbreak	Female	18-30	Single	Right	no	no	no	yes	6967.5195	2322.5066
168	5	3	5	2	4	4	1	3	1	3	1	2	Outbreak	Male	18-30	Single	Other	no	no	no	yes	29354.299	9784.7666
169	2	1	4	2	5	4	1	3	2	2	2	2	Outbreak	Male	60+	Married	Left	no	no	yes	no	107656.07	35885.355
170	2	2	4	4	4	4	5	3	1	2	2	2	Outbreak	Male	60+	Married	Left	no	no	yes	no	107656.07	35885.355
171	3	2	5	3	2	4	1	3	1	2	1	3	Outbreak	Female	41-50	Married	Left	yes	no	yes	no	44026.371	14675.457
172	1	4	3	1	2	3	1	1	1	2	3	2	Outbreak	Female	31-40	Married	Right	no	no		no	17704.285	5901.4282
173	4	3	4	2	4	4	1	3	1	2	1	2	Outbreak	Male	51-60	Single	Left	no	no	yes	yes	102608.45	34202.816
174	2	2	4	3	5	4	2	4	1	2	3	3	Outbreak	Female	18-30	Single	Left	no	no	no	yes	11424.099	3808.033
175	2	5	5	1	5	5	1	1	1	4	1	1	Outbreak	Male	41-50	Married	Right	no	no	yes	no	35672.148	11890.716
176	5	3	5	4	5	4	1	3	1	2	2	3	Outbreak	Female	51-60	Widowed	Left	no	no	yes		40534.613	13511.538
177	2	2	4	1	4	4	1	3	3	1	2	2	Outbreak	Female	60+	Married	Other	yes	no	yes	no	135053.48	45017.828
178	3	4	4	2	4	3	1	2	1	2	3	3	Outbreak	Female	41-50	Married	Right	yes	no	yes	no	26851.537	8950.5127
179	3	2	3	2	4	1	1	3	2	1	3	2	Outbreak	Female	60+	Married	Right	no	no	yes	no	60048.949	20016.316
180	4	2	4	4	2	4	2	4	2	2	2	2	Outbreak	Male	60+	Married	Left	no	no	yes	no	107656.07	35885.355
181	4	1	4	2	5	4	1	3	1	3	3	2	Outbreak	Female	18-30	Domestic partner	Left	yes	no	no	no	11424.099	3808.033
182	4	1	5	3	5	4	1	5	1	1	2	5	Outbreak	Female	18-30	Single	Left	no	no	no	yes	11424.099	3808.033
183	4	4	4	1	4	3	5	2	1	1	4	2	Outbreak	Female	31-40	Domestic partner	Right	no	no		no	17704.285	5901.4282
184	4	5	4	2	4	4	1	2	2	1	2	2	Outbreak	Male	41-50	Single	Right	no	no	yes	yes	35672.148	11890.716
185	5	5	4	5	4	5	1	1	1	2	1	4	Outbreak	Female	51-60	Married	Right	no	no	yes	no	24721.924	8240.6416
186	5	1	4	2	5	4	1	2	1	1	2	2	Outbreak	Female	41-50	Married	Other	yes	no	yes	no	60390.629	20130.209
187	2	2	4	1	5	5	1	5	1	1	3	2	Outbreak	Female	18-30	Single	Left	no	no	no	yes	11424.099	3808.033
188	4	5	3	4	5	5	1	1	1	1	1	1	Outbreak	Female	60+	Married	Right	no	no	yes	no	60048.949	20016.316
189	2	2	4	4	5	4	1	4	1	1	1	2	Outbreak	Female	51-60	Married	Left	no	no	yes	no	40534.613	13511.538
190	2	5	3	2	5	2	1	1	1	5	2	2	Outbreak	Female	31-40	Married	Left	yes	no		no	29028.336	9676.1123
191	4	4	4	2	5	5	1	5	1	3	3	2	Outbreak	Male	18-30	Domestic partner	Left	yes	no	no	no	21400.063	7133.354
192	2	1	5	5	5	5	1	5	1	1	4	4	Outbreak	Female	31-40	Domestic partner	Left	no	no		no	29028.336	9676.1123
193	1	5	4	2	4	4	1	1	1	1	2	2	Outbreak	Female	31-40	Married	Right	no	no		no	17704.285	5901.4282
194	4	3	4	3	4	2	1	5	1	1	2	3	Outbreak	Female	18-30	Single	Left	no	no	no	yes	11424.099	3808.033
195	4	1	3	2	5	5	1	5	1	1	1	1	Outbreak	Female	31-40	Married	Left	no	no		no	29028.336	9676.1123
196	2	2	4	4	2	4	1	4	2	2	3	2	Outbreak	Male	18-30	Single	Right	no	no	no	yes	13051.827	4350.6089
197	2	2	4	4	2	4	1	3	2	1	2	2	Outbreak	Female	31-40	Single	Right	no	no		yes	17704.285	5901.4282
198	3	1	4	1	5	5	1	5	1	2	2	4	Outbreak	Female	31-40	Married	Left	no	no		no	29028.336	9676.1123
199	4	2	4	3	4	2	2	4	1	3	4	1	Outbreak	Male	18-30	Single	Right	yes	no	no	yes	13051.827	4350.6089
200	2	4	4	4	5	3	1	5	1	1	1	4	Outbreak	Female	31-40	Married	Left	no	no		no	29028.336	9676.1123
201	3	5	5	3	5	4	2	1	2	2	3	2	Outbreak	Female	41-50	Married	Right	yes	no	yes	no	26851.537	8950.5127
202	2	2	4	4	3	4	5	1	5	4	2	2	Outbreak	Male	31-40	Single	Left	yes	no		yes	55546.199	18515.4
203	2	5	4	1	5	5	1	1	1	4	4	3	Outbreak	Female	31-40	Single	Right	no	no		yes	17704.285	5901.4282
204	5	5	3	3	4	4	1	1	2	2	2	3	Outbreak	Female	18-30	Married	Right	yes	no	no	no	6967.5195	2322.5066
205	4	2	3	3	2	4	1	5	1	3	2	3	Outbreak	Male	31-40	Single	Left	no	no		yes	55546.199	18515.4
206	2	1	4	3	5	5	2	5	1	1	4	3	Outbreak	Female	18-30	Single	Left	no	no	no	yes	11424.099	3808.033
207	4	2	5	4	5	5	1	5	1	2	2	4	Outbreak	Female	31-40	Married	Left	no	no		no	29028.336	9676.1123
208	4	1	4	4	4	4	1	5	1	1	2	2	Outbreak	Female	60+	Married	Left	no	no	yes	no	98457.578	32819.191
209	3	3	3	4	4	5	1	3	1	3	1	1	Outbreak	Female	51-60	Divorced	Left	yes	no	yes		40534.613	13511.538
210	3	5	4	4	4	5	1	1	2	2	2	4	Outbreak	Male	18-30	Single	Right	no	no	no	yes	13051.827	4350.6089
211	4	5	4	1	5	5	1	1	1	1	1	1	Outbreak	Female	31-40	Married	Right	no	no		no	17704.285	5901.4282
212	2	2	4	3	2	4	2	4	2	4	3	4	Outbreak	Female	31-40	Single	Right	no	no		yes	17704.285	5901.4282
213	4	2	5	1	2	4	1	2	1	5	4	1	Outbreak	Male	18-30	Single	Other	no	no	no	yes	29354.299	9784.7666
214	4	5	5	2	5	5	1	1	1	1	2	1	Outbreak	Female	31-40	Married	Right	yes	no		no	17704.285	5901.4282
215	3	4	4	2	5	3	2	3	2	3	2	2	Outbreak	Male	41-50	Married	Right	no	no	yes	no	35672.148	11890.716
216	3	1	5	5	3	5	1	3	1	3	2	5	Outbreak	Female	31-40	Divorced	Right	yes	no			17704.285	5901.4282
217	2	2	4	1	5	4	1	4	1	1	2	2	Outbreak	Female	51-60	Single	Left	yes	no	yes	yes	40534.613	13511.538
218	4	2	4	2	4	4	2	3	1	2	2	3	Outbreak	Female	51-60	Married	Left	no	no	yes	no	40534.613	13511.538
219	4	5	4	1	5	5	1	1	1	5	2	1	Outbreak	Female	41-50	Married	Right	yes	no	yes	no	26851.537	8950.5127
220	3	5	5	2	5	3	1	1	1	1	2	5	Outbreak	Female	41-50	Domestic partner	Left	no	no	yes	no	44026.371	14675.457
221	3	5	3	3	5	5	1	1	1	1	2	2	Outbreak	Female	41-50	Single	Right	yes	no	yes	yes	26851.537	8950.5127
222	4	2	4	2	4	3	1	4	1	1	4	2	Outbreak	Male	18-30	Single	Right	no	no	no	yes	13051.827	4350.6089
223	4	5	4	1	5	4	1	3	1	2	2	2	Outbreak	Female	60+	Married	Right	yes	no	yes	no	60048.949	20016.316
224	4	5	3	2	4	5	1	1	1	5	2	1	Outbreak	Male	31-40	Single	Right	yes	no		yes	33877.441	11292.48
225	2	4	4	4	4	4	2	2	1	2	2	2	Outbreak	Male	60+	Married	Right	no	no	yes	no	65659.078	21886.359
226	4	5	3	2	5	4	1	1	1	2	2	2	Outbreak	Female	18-30	Married	Right	no	no	no	no	6967.5195	2322.5066
227	5	5	5	2	5	4	1	1	1	3	2	1	Outbreak	Male	60+	Single	Right	no	no	yes	yes	65659.078	21886.359
228	2	5	4	2	5	1	1	1	1	1	2	2	Outbreak	Male	60+	Married	Left	yes	no	yes	no	107656.07	35885.355
229	2	5	5	1	5	5	1	1	1	1	2	1	Outbreak	Male	41-50	Married	Other	yes	no	yes	no	80228.68	26742.893
230	2	3	3	2	4	4	2	3	1	2	2	2	Outbreak	Male	60+	Married	Right	no	no	yes	no	65659.078	21886.359
231	2	5	4	3	1	3	1	3	2	4	4	1	Outbreak	Female	18-30	Single	Right	yes	no	no	yes	6967.5195	2322.5066
232	4	4	5	5	4	4	2	2	1	1	4	1	Outbreak	Female	18-30	Single	Right	no	no	no	yes	6967.5195	2322.5066
233	4	5	5	2	5	4	1	1	1	1	4	1	Outbreak	Male	18-30	Single	Right	no	no	no	yes	13051.827	4350.6089
234	3	4	4	2	2	5	1	1	1	1	4	2	Outbreak	Female	18-30	Single	Left	no	no	no	yes	11424.099	3808.033
235	4	2	4	2	4	4	2	5	1	2	4	4	Outbreak	Female	18-30	Single	Left	no	no	no	yes	11424.099	3808.033
236	3	2	4	4	2	4	2	4	1	2	3	2	Outbreak	Female	60+	Married	Left	no	no	yes	no	98457.578	32819.191
237	4	4	4	4	4	4	1	5	1	4	1	2	Outbreak	Male	31-40	Married	Other	no	no		no	76192.289	25397.43
238	2	3	4	2	2	5	1	3	1	1	1	2	Outbreak	Female	18-30	Domestic partner	Other	no	no	no	no	15670.347	5223.4487
239	3	3	4	4	5	5	1	3	5	1	2	3	Outbreak	Female	18-30	Single	Left	yes	no	no	yes	11424.099	3808.033
240	1	1	3	1	4	4	1	1	1	1	2	2	Outbreak	Female	18-30	Single	Right	no	no	no	yes	6967.5195	2322.5066
241	1	5	5	2	3	4	1	1	1	2	5	1	Outbreak	Female	18-30	Single	Right	no	no	no	yes	6967.5195	2322.5066
242	3	2	4	4	2	2	1	4	1	1	3	2	Outbreak	Male	18-30	Domestic partner	Other	yes	no	no	no	29354.299	9784.7666
243	2	1	5	1	3	3	1	5	1	1	2	2	Outbreak	Female	18-30	Single	Left	yes	no	no	yes	11424.099	3808.033
244	2	2	4	3	5	4	1	4	1	1	3	3	Outbreak	Female	18-30	Single	Other	yes	no	no	yes	15670.347	5223.4487
245	4	4	4	3	2	5	1	3	1	1	4	2	Outbreak	Female	18-30	Single	Right	no	no	no	yes	6967.5195	2322.5066
246	4	2	4	2	4	5	1	4	1	3	2	1	Outbreak	Female	18-30	Single	Other	yes	no	no	yes	15670.347	5223.4487
247	4	5	4	2	1	5	5	5	5	5	5	2	Outbreak	Female	18-30	Single	Right	no	no	no	yes	6967.5195	2322.5066
248	2	4	3	3	4	4	1	4	1	1	3	3	Outbreak	Female	18-30	Single	Left	no	no	no	yes	11424.099	3808.033
249	1	1	5	4	2	3	1	2	1	1	1	1	Outbreak	Male	18-30	Domestic partner	Right	no	no	no	no	13051.827	4350.6089
250	4	2	4	2	2	4	1	5	1	3	2	5	Outbreak	Male	31-40	Single	Other	no	no		yes	76192.289	25397.43
251	2	2	5	4	4	5	1	4	1	1	4	1	Outbreak	Female	18-30	Single	Right	yes	no	no	yes	6967.5195	2322.5066
252	2	1	5	1	5	4	4	1	1	3	2	2	Outbreak	Female	51-60	Married	Right	no	no	yes	no	24721.924	8240.6416
253	4	2	4	2	1	3	3	4	2	4	2	4	Outbreak	Male	41-50	Married	Left	no	no	yes	no	58488.836	19496.279
254	4	3	4	3	4	2	1	5	1	1	2	2	Outbreak	Female	18-30	Single	Right	no	no	no	yes	6967.5195	2322.5066
255	2	5	3	2	5	5	1	1	1	1	1	2	Outbreak	Female	41-50	Married	Right	no	no	yes	no	26851.537	8950.5127
256	4	5	4	3	4	3	1	1	1	5	2	2	Outbreak	Female	18-30	Single	Right	no	no	no	yes	6967.5195	2322.5066
257	2	2	4	4	2	3	1	1	1	1	2	1	Outbreak	Male	18-30	Single	Right	yes	no	no	yes	13051.827	4350.6089
258	3	5	5	2	1	2	2	5	1	1	3	5	Outbreak	Female	18-30	Single	Left	no	no	no	yes	11424.099	3808.033
259	2	3	4	3	4	3	1	4	2	1	5	2	Outbreak	Female	18-30	Single	Left	no	no	no	yes	11424.099	3808.033
260	4	4	2	3	5	3	1	3	1	1	2	4	Outbreak	Male	18-30	Single	Left	no	no	no	yes	21400.063	7133.354
261	2	1	2	2	5	2	4	5	4	3	4	5	Outbreak	Female	18-30	Single	Other	no	no	no	yes	15670.347	5223.4487
262	2	4	4	4	5	4	1	1	2	2	3	2	Outbreak	Male	18-30	Single	Right	no	no	no	yes	13051.827	4350.6089
263	3	5	5	4	3	5	2	3	1	2	2	2	Outbreak	Female	18-30	Single	Right	yes	no	no	yes	6967.5195	2322.5066
264	4	3	2	3	4	3	1	5	1	4	2	5	Outbreak	Female	18-30	Domestic partner	Left	no	no	no	no	11424.099	3808.033
265	4	3	5	4	1	2	1	1	1	1	4	3	Outbreak	Female	18-30	Single	Other	no	no	no	yes	15670.347	5223.4487
266	5	3	4	3	2	2	2	5	2	3	2	4	Outbreak	Male	18-30	Single	Other	no	no	no	yes	29354.299	9784.7666
267	5	5	4	2	5	4	1	1	1	2	4	2	Outbreak	Female	18-30	Single	Right	no	no	no	yes	6967.5195	2322.5066
268	3	5	5	2	5	2	1	1	2	1	4	1	Outbreak	Female	18-30	Single	Right	yes	no	no	yes	6967.5195	2322.5066
269	4	1	5	2	4	4	1	1	1	4	2	4	Outbreak	Female	18-30	Single	Right	no	no	no	yes	6967.5195	2322.5066
270	1	5	5	4	4	5	1	1	1	1	2	1	Outbreak	Female	51-60	Married	Right	yes	no	yes	no	24721.924	8240.6416
271	2	2	2	1	2	3	4	3	2	1	3	3	Outbreak	Female	18-30	Single	Left	no	no	no	yes	11424.099	3808.033
272	4	5	4	2	5	5	1	1	1	3	2	2	Outbreak	Female	18-30	Single	Right	no	no	no	yes	6967.5195	2322.5066
273	4	5	5	4	5	4	1	1	1	1	2	1	Outbreak	Female	51-60	Married	Right	yes	no	yes	no	24721.924	8240.6416
274	3	5	4	3	2	4	1	1	1	4	2	2	Outbreak	Female	18-30	Single	Right	no	no	no	yes	6967.5195	2322.5066
275	4	2	5	1	1	5	4	5	1	1	2	3	Outbreak	Female	18-30	Single	Left	no	no	no	yes	11424.099	3808.033
276	3	1	4	3	5	5	4	5	1	2	4	1	Outbreak	Male	41-50	Married	Left	yes	no	yes	no	58488.836	19496.279
277	3	4	4	2	4	4	1	5	1	1	3	3	Outbreak	Female	51-60	Widowed	Other	no	no	yes		55601.008	18533.67
278	2	4	4	3	4	4	1	3	1	2	4	2	Outbreak	Male	18-30	Single	Left	no	no	no	yes	21400.063	7133.354
279	3	3	4	4	3	2	3	4	4	2	5	4	Outbreak	Male	18-30	Single	Other	no	no	no	yes	29354.299	9784.7666
280	4	2	5	2	4	5	1	5	1	1	3	4	Outbreak	Female	18-30	Single	Other	no	no	no	yes	15670.347	5223.4487
281	2	1	3	4	5	3	1	5	1	1	2	2	Outbreak	Male	18-30	Single	Left	no	no	no	yes	21400.063	7133.354
282	4	5	5	4	4	3	1	3	1	1	3	2	Outbreak	Male	41-50	Divorced	Left	no	no	yes		58488.836	19496.279
283	4	5	5	2	5	2	2	4	1	1	2	2	Outbreak	Female	18-30	Single	Right	yes	no	no	yes	6967.5195	2322.5066
284	2	5	5	1	5	5	1	5	1	1	2	1	Outbreak	Female	51-60	Widowed	Right	yes	no	yes		24721.924	8240.6416
285	2	5	4	4	3	4	1	1	3	2	2	2	Outbreak	Male	18-30	Single	Right	no	no	no	yes	13051.827	4350.6089
286	4	2	4	5	1	4	1	3	2	2	4	2	Outbreak	Male	18-30	Single	Left	no	no	no	yes	21400.063	7133.354
287	2	5	3	2	5	5	1	1	1	1	3	4	Outbreak	Female	51-60	Single	Other	yes	no	yes	yes	55601.008	18533.67
288	4	5	5	4	5	2	1	5	5	1	1	2	Outbreak	Female	51-60	Married	Right	no	no	yes	no	24721.924	8240.6416
289	4	5	5	3	5	2	1	1	1	4	2	2	Outbreak	Female	18-30	Single	Right	yes	no	no	yes	6967.5195	2322.5066
290	2	1	4	4	5	4	5	5	1	5	2	2	Outbreak	Male	18-30	Single	Right	no	no	no	yes	13051.827	4350.6089
291	4	4	5	3	4	2	1	3	1	2	3	1	Outbreak	Male	18-30	Single	Right	yes	no	no	yes	13051.827	4350.6089
292	2	4	4	4	4	1	2	5	1	4	3	3	Outbreak	Male	18-30	Single	Right	no	no	no	yes	13051.827	4350.6089
293	2	4	5	2	3	4	1	1	1	1	1	2	Outbreak	Female	18-30	Single	Right	yes	no	no	yes	6967.5195	2322.5066
294	3	4	4	2	3	4	1	2	1	1	2	3	Outbreak	Female	18-30	Domestic partner	Left	no	no	no	no	11424.099	3808.033
295	2	4	4	2	5	4	2	3	2	2	2	1	Outbreak	Female	18-30	Single	Other	no	no	no	yes	15670.347	5223.4487
296	2	1	4	5	4	5	1	5	1	1	2	3	Outbreak	Female	18-30	Single	Left	no	no	no	yes	11424.099	3808.033
297	4	3	4	4	4	2	1	4	1	1	2	5	Outbreak	Female	18-30	Single	Left	no	no	no	yes	11424.099	3808.033
298	2	4	4	4	4	4	1	4	2	1	2	1	Outbreak	Female	18-30	Single	Other	yes	no	no	yes	15670.347	5223.4487
299	4	5	4	4	4	2	1	1	1	3	1	1	Outbreak	Female	18-30	Single	Other	no	no	no	yes	15670.347	5223.4487
300	2	1	4	4	5	1	2	5	1	3	3	3	Outbreak	Male	18-30	Single	Right	yes	no	no	yes	13051.827	4350.6089
301	1	4	5	2	1	5	1	2	1	4	1	1	Outbreak	Female	18-30	Domestic partner	Left	no	no	no	no	11424.099	3808.033
302	2	4	5	5	5	5	1	5	1	1	5	2	Outbreak	Male	18-30	Single	Other	no	no	no	yes	29354.299	9784.7666
303	1	1	4	4	3	5	1	1	1	1	2	3	Outbreak	Female	41-50	Married	Left	no	no	yes	no	44026.371	14675.457
304	2	5	4	2	5	4	1	1	1	2	2	4	Outbreak	Female	18-30	Single	Right	yes	no	no	yes	6967.5195	2322.5066
305	3	5	5	1	5	5	1	1	1	1	1	2	Outbreak	Male	41-50	Married	Other	no	no	yes	no	80228.68	26742.893
306	2	5	4	2	5	5	1	1	1	1	4	1	Outbreak	Female	31-40	Married	Right	yes	no		no	17704.285	5901.4282
307	4	4	4	2	4	4	2	3	2	4	2	2	Outbreak	Male	18-30	Single	Right	yes	no	no	yes	13051.827	4350.6089
308	2	3	4	2	5	3	1	3	1	4	2	1	Outbreak	Female	18-30	Single	Left	no	no	no	yes	11424.099	3808.033
309	2	2	4	2	2	4	2	4	2	2	2	2	Outbreak	Female	18-30	Single	Left	no	no	no	yes	11424.099	3808.033
310	2	5	4	2	4	4	1	1	1	1	2	3	Outbreak	Female	18-30	Single	Right	yes	no	no	yes	6967.5195	2322.5066
311	4	3	4	4	5	5	1	5	1	1	1	2	Outbreak	Female	18-30	Single	Other	no	no	no	yes	15670.347	5223.4487
312	2	5	2	3	5	5	2	1	1	2	2	1	Outbreak	Female	18-30	Domestic partner	Other	yes	no	no	no	15670.347	5223.4487
313	4	3	4	4	4	4	1	1	2	2	2	2	Outbreak	Female	51-60	Married	Right	no	no	yes	no	24721.924	8240.6416
314	4	5	4	4	4	4	1	1	1	5	1	2	Outbreak	Female	31-40	Single	Right	yes	no		yes	17704.285	5901.4282
315	2	1	3	1	5	5	1	5	1	1	3	5	Outbreak	Female	18-30	Single	Left	yes	no	no	yes	11424.099	3808.033
316	2	2	4	3	4	4	1	4	1	2	3	2	Outbreak	Female	18-30	Single	Left	yes	no	no	yes	11424.099	3808.033
317	2	5	4	4	4	5	1	1	1	2	2	1	Outbreak	Female	31-40	Married	Right	yes	no		no	17704.285	5901.4282
318	4	1	5	2	5	5	1	5	1	3	3	2	Outbreak	Male	18-30	Single	Left	no	no	no	yes	21400.063	7133.354
319	2	1	5	1	5	3	1	5	1	3	1	1	Outbreak	Male	18-30	Single	Right	yes	no	no	yes	13051.827	4350.6089
320	2	3	5	3	4	4	1	3	2	2	2	5	Outbreak	Female	18-30	Single	Left	no	no	no	yes	11424.099	3808.033
321	2	5	5	2	5	3	1	1	1	5	1	1	Outbreak	Female	41-50	Married	Right	yes	no	yes	no	26851.537	8950.5127
322	4	2	4	2	2	4	2	4	2	2	2	4	Outbreak	Male	18-30	Single	Left	yes	no	no	yes	21400.063	7133.354
323	3	5	2	2	5	5	1	1	1	3	1	1	Outbreak	Female	18-30	Domestic partner	Right	yes	no	no	no	6967.5195	2322.5066
324	4	2	5	2	5	2	2	5	1	1	2	3	Outbreak	Female	31-40	Single	Left	yes	no		yes	29028.336	9676.1123
325	3	5	4	1	5	3	2	3	1	2	3	2	Outbreak	Female	18-30	Single	Right	yes	no	no	yes	6967.5195	2322.5066
326	4	2	5	2	5	2	1	5	1	2	1	2	Outbreak	Male	18-30	Single	Other	yes	no	no	yes	29354.299	9784.7666
327	4	2	4	4	2	5	1	5	1	4	2	1	Outbreak	Male	18-30	Single	Right	no	no	no	yes	13051.827	4350.6089
328	4	5	4	2	4	4	1	3	2	1	2	2	Outbreak	Female	31-40	Single	Right	no	no		yes	17704.285	5901.4282
329	2	3	4	4	3	5	1	3	1	3	2	1	Outbreak	Female	31-40	Single	Right	no	no		yes	17704.285	5901.4282
330	4	2	4	4	4	4	2	3	2	2	2	1	Outbreak	Female	18-30	Single	Right	yes	no	no	yes	6967.5195	2322.5066
331	4	5	5	5	5	5	1	1	1	2	1	2	Outbreak	Female	31-40	Married	Right	no	no		no	17704.285	5901.4282
332	3	4	4	1	1	2	1	2	1	2	2	1	Outbreak	Female	18-30	Single	Other	yes	no	no	yes	15670.347	5223.4487
333	4	4	4	4	4	5	1	1	1	4	2	1	Outbreak	Male	31-40	Married	Right	yes	no		no	33877.441	11292.48
334	4	5	5	2	5	5	1	1	3	1	1	1	Outbreak	Female	51-60	Married	Right	no	no	yes	no	24721.924	8240.6416
335	4	5	4	3	5	2	1	1	1	2	2	2	Outbreak	Female	41-50	Married	Right	no	no	yes	no	26851.537	8950.5127
336	2	4	4	1	5	4	1	2	1	1	2	1	Outbreak	Female	60+	Married	Right	yes	no	yes	no	60048.949	20016.316
337	2	4	4	2	3	4	1	4	1	4	2	2	Outbreak	Female	18-30	Single	Other	yes	no	no	yes	15670.347	5223.4487
338	2	5	3	2	5	2	1	1	1	1	1	1	Outbreak	Male	18-30	Single	Right	no	no	no	yes	13051.827	4350.6089
339	4	5	4	4	5	4	1	1	1	4	2	1	Outbreak	Male	41-50	Married	Right	yes	no	yes	no	35672.148	11890.716
340	1	1	5	1	4	1	1	3	1	5	2	1	Outbreak	Female	51-60	Married	Other	no	no	yes	no	55601.008	18533.67
341	4	2	4	3	2	4	2	4	2	4	2	2	Outbreak	Female	51-60	Single	Left	yes	no	yes	yes	40534.613	13511.538
342	3	4	5	2	5	5	1	1	2	2	2	2	Outbreak	Female	41-50	Married	Right	yes	no	yes	no	26851.537	8950.5127
343	4	5	4	4	5	5	5	1	1	1	1	3	Outbreak	Female	31-40	Married	Right	no	no		no	17704.285	5901.4282
344	2	5	4	1	5	3	2	1	1	3	2	2	Outbreak	Male	51-60	Single	Right	yes	no	yes	yes	62580.555	20860.186
345	4	2	4	4	4	4	2	4	2	2	2	3	Outbreak	Female	41-50	Married	Left	no	no	yes	no	44026.371	14675.457
346	4	4	4	2	4	5	1	1	1	1	2	2	Outbreak	Male	60+	Married	Right	no	no	yes	no	65659.078	21886.359
347	4	4	4	4	2	4	2	4	2	2	3	2	Outbreak	Female	41-50	Married	Other	no	no	yes	no	60390.629	20130.209
348	4	5	4	1	4	1	1	1	1	4	2	4	Outbreak	Female	18-30	Married	Right	yes	no	no	no	6967.5195	2322.5066
349	1	1	4	4	3	3	4	5	2	2	2	2	Outbreak	Female	31-40	Married	Left	no	no		no	29028.336	9676.1123
350	4	2	4	3	4	3	1	4	1	3	1	2	Outbreak	Male	41-50	Divorced	Left	no	no	yes		58488.836	19496.279
351	4	5	5	4	5	2	5	1	1	1	2	2	Outbreak	Female	41-50	Married	Right	no	no	yes	no	26851.537	8950.5127
352	2	5	5	1	5	5	1	1	1	1	1	2	Outbreak	Male	60+	Married	Right	yes	no	yes	no	65659.078	21886.359
353	3	3	4	2	2	3	4	4	2	2	2	2	Outbreak	Male	18-30	Single	Right	no	no	no	yes	13051.827	4350.6089
354	2	5	5	5	4	3	5	4	4	3	2	3	Outbreak	Female	41-50		Left	no	no	yes		44026.371	14675.457
355	2	2	4	2	4	1	1	4	2	2	2	4	Outbreak	Female	31-40	Married	Other	yes	no		no	39817.941	13272.647
356	2	4	4	5	4	5	1	1	1	1	1	2	Outbreak	Male	51-60	Married	Right	yes	no	yes	no	62580.555	20860.186
357	3	1	4	3	2	4	2	3	3	1	2	2	Outbreak	Female	41-50	Single	Right	no	no	yes	yes	26851.537	8950.5127
358	3	5	3	1	5	4	1	1	1	1	2	2	Outbreak	Female	51-60	Married	Right	no	no	yes	no	24721.924	8240.6416
359	3	2	5	2	4	5	1	5	1	1	3	1	Outbreak	Female	18-30	Married	Right	no	no	no	no	6967.5195	2322.5066
360	3	1	5	5	5	5	1	5	1	1	4	4	Outbreak	Female	41-50	Married	Left	no	no	yes	no	44026.371	14675.457
361	4	4	4	4	4	5	1	3	1	1	2	3	Outbreak	Female	31-40	Married	Other	no	no		no	39817.941	13272.647
362	2	1	3	4	3	4	4	5	1	1	5	1	Outbreak	Female	31-40	Single	Other	no	no		yes	39817.941	13272.647
363	2	5	5	5	5	4	1	1	1	1	1	2	Outbreak	Female	18-30	Single	Right	no	no	no	yes	6967.5195	2322.5066
364	4	1	5	4	5	3	3	5	1	1	3	4	Outbreak	Male	18-30	Single	Left	no	no	no	yes	21400.063	7133.354
365	4	3	4	4	4	4	2	4	2	2	2	2	Outbreak	Female	18-30	Single	Left	no	no	no	yes	11424.099	3808.033
366	3	2	4	3	5	4	1	2	1	4	1	2	Outbreak	Female	18-30	Single	Right	yes	no	no	yes	6967.5195	2322.5066
367	4	3	4	4	4	5	1	4	1	2	2	5	Outbreak	Female	18-30	Single	Left	no	no	no	yes	11424.099	3808.033
368	4	3	4	4	4	4	1	1	1	4	2	3	Outbreak	Female	18-30	Single	Right	no	no	no	yes	6967.5195	2322.5066
369	1	5	4	1	5	5	1	1	1	1	1	2	Outbreak	Male	51-60	Married	Right	no	no	yes	no	62580.555	20860.186
370	4	5	5	3	5	5	1	1	1	1	2	3	Outbreak	Female	18-30	Single	Right	yes	no	no	yes	6967.5195	2322.5066
371	1	4	4	4	4	4	2	3	2	2	2	2	Outbreak	Female	41-50	Married	Right	no	no	yes	no	26851.537	8950.5127
372	4	2	4	2	3	4	1	4	2	4	2	2	Outbreak	Male	18-30	Single	Left	no	no	no	yes	21400.063	7133.354
373	4	5	4	4	5	4	1	1	1	1	2	3	Outbreak	Male	18-30	Single	Right	yes	no	no	yes	13051.827	4350.6089
374	4	5	4	4	2	4	2	4	2	2	2	2	Outbreak	Male	41-50	Single	Left	no	no	yes	yes	58488.836	19496.279
375	2	5	4	2	4	5	1	1	1	1	1	1	Outbreak	Female	51-60	Single	Right	yes	no	yes	yes	24721.924	8240.6416
376	3	3	5	2	4	5	1	3	1	1	2	1	Outbreak	Female	41-50	Married	Right	no	no	yes	no	26851.537	8950.5127
377	4	5	3	4	5	2	1	1	1	2	2	2	Outbreak	Female	18-30	Single	Right	yes	no	no	yes	6967.5195	2322.5066
378	4	3	4	4	4	3	1	1	1	1	2	2	Outbreak	Male	31-40	Married	Right	yes	no		no	33877.441	11292.48
379	2	5	3	2	2	4	1	1	1	1	1	1	Outbreak	Female	60+	Married	Right	no	no	yes	no	60048.949	20016.316
380	2	5	3	2	4	2	1	1	2	1	2	2	Outbreak	Male	41-50	Married	Right	no	no	yes	no	35672.148	11890.716
381	4	5	5	2	4	2	1	1	1	1	4	4	Outbreak	Male	41-50	Single	Right	no	no	yes	yes	35672.148	11890.716
382	3	4	4	2	4	4	1	4	1	1	2	2	Outbreak	Male	41-50	Married	Left	no	no	yes	no	58488.836	19496.279
383	5	4	4	1	4	3	1	4	3	1	3	2	Outbreak	Female	31-40	Single	Right	no	no		yes	17704.285	5901.4282
384	4	2	5	2	3	5	1	2	1	1	2	4	Outbreak	Female	18-30	Single	Right	yes	no	no	yes	6967.5195	2322.5066
385	4	4	4	4	4	5	1	1	1	1	1	5	Outbreak	Female	41-50	Domestic partner	Left	no	no	yes	no	44026.371	14675.457
386	4	3	4	4	4	4	2	3	2	4	2	2	Outbreak	Female	41-50	Married	Right	no	no	yes	no	26851.537	8950.5127
387	4	4	5	5	4	5	1	3	1	1	4	2	Outbreak	Female	41-50	Married	Right	yes	no	yes	no	26851.537	8950.5127
388	4	5	4	5	5	1	1	1	1	3	3	1	Outbreak	Female	41-50	Married	Right	yes	no	yes	no	26851.537	8950.5127
389	3	5	5	5	2	4	1	1	1	1	4	4	Outbreak	Female	18-30	Single	Other	no	no	no	yes	15670.347	5223.4487
390	3	5	5	2	5	2	1	3	1	1	5	3	Outbreak	Female	18-30	Single	Right	no	no	no	yes	6967.5195	2322.5066
391	5	5	5	2	4	5	1	4	1	1	2	4	Outbreak	Female	41-50	Married	Right	yes	no	yes	no	26851.537	8950.5127
392	4	4	4	4	3	3	1	2	1	2	2	2	Outbreak	Male	41-50	Single	Right	yes	no	yes	yes	35672.148	11890.716
393	4	4	4	2	5	3	1	1	2	3	3	1	Outbreak	Male	41-50	Married	Right	no	no	yes	no	35672.148	11890.716
394	3	5	5	2	5	4	1	1	1	1	2	4	Outbreak	Female	31-40	Married	Right	yes	no		no	17704.285	5901.4282
395	4	4	3	5	5	5	1	4	1	1	3	4	Outbreak	Female	18-30	Single	Right	no	no	no	yes	6967.5195	2322.5066
396	5	4	4	4	4	4	1	2	1	1	2	2	Outbreak	Male	60+	Single	Left	no	no	yes	yes	107656.07	35885.355
397	2	5	5	2	5	4	5	1	1	1	2	2	Outbreak	Male	41-50	Married	Other	no	no	yes	no	80228.68	26742.893
398	4	4	4	2	5	4	2	3	2	2	2	2	Outbreak	Female	60+	Married	Right	yes	no	yes	no	60048.949	20016.316
399	2	4	4	2	4	3	1	5	1	4	1	2	Outbreak	Male	31-40	Single	Left	no	no		yes	55546.199	18515.4
400	1	5	5	2	5	2	1	1	1	1	2	2	Outbreak	Male	41-50	Single	Right	no	no	yes	yes	35672.148	11890.716
401	2	2	4	2	4	2	2	4	2	1	3	1	Outbreak	Male	41-50	Married	Right	no	no	yes	no	35672.148	11890.716
402	3	2	4	3	5	5	1	5	1	1	5	4	Outbreak	Female	18-30	Single	Left	no	no	no	yes	11424.099	3808.033
403	4	1	4	4	5	1	1	5	1	1	1	3	Outbreak	Female	18-30	Domestic partner	Left	yes	no	no	no	11424.099	3808.033
404	3	5	4	2	5	4	1	1	1	1	2	2	Outbreak	Female	18-30	Single	Right	no	no	no	yes	6967.5195	2322.5066
405	2	2	4	3	4	5	1	3	1	1	3	2	Outbreak	Female	18-30	Single	Right	yes	no	no	yes	6967.5195	2322.5066
406	3	3	4	1	3	2	1	3	2	1	2	5	Outbreak	Female	51-60	Married	Other	no	no	yes	no	55601.008	18533.67
407	3	5	3	2	5	4	1	1	1	1	2	2	Outbreak	Male	41-50	Married	Right	no	no	yes	no	35672.148	11890.716
408	5	5	3	4	5	2	1	1	1	1	1	1	Outbreak	Male	41-50	Married	Right	no	no	yes	no	35672.148	11890.716
409	4	4	4	2	3	4	1	3	1	1	1	2	Outbreak	Male	41-50	Married	Right	no	no	yes	no	35672.148	11890.716
410	3	2	4	2	4	3	2	5	2	3	3	2	Outbreak	Male	41-50	Married	Left		no	yes	no	58488.836	19496.279
411	3	4	2	3	4	4	2	5	1	1	4	4	Outbreak	Female	18-30	Domestic partner	Right	no	no	no	no	6967.5195	2322.5066
412	2	5	5	4	4	4	2	1	1	4	2	4	Outbreak	Female	18-30	Single	Other	no	no	no	yes	15670.347	5223.4487
413	2	3	5	4	2	1	1	4	1	4	2	4	Outbreak	Female	18-30	Domestic partner	Left	no	no	no	no	11424.099	3808.033
414	4	5	3	1	5	2	1	1	1	1	3	1	Outbreak	Male	31-40	Married	Right	no	no		no	33877.441	11292.48
415	2	2	3	2	3	3	2	4	2	1	2	2	Outbreak	Female	60+	Widowed	Other	no	no	yes		135053.48	45017.828
416	2	3	4	2	4	4	2	4	2	2	3	2	Outbreak	Male	60+	Married	Right	no	no	yes	no	65659.078	21886.359
417	2	2	4	4	5	1	1	4	1	1	2	2	Outbreak	Female	18-30	Single	Left	yes	no	no	yes	11424.099	3808.033
418	4	5	4	2	4	5	1	1	1	1	1	1	Outbreak	Female	31-40	Married	Right	no	no		no	17704.285	5901.4282
419	3	5	3	1	5	5	1	1	1	1	2	1	Outbreak	Female	31-40	Married	Right	no	no		no	17704.285	5901.4282
420	2	5	3	4	5	3	1	1	1	3	1	1	Outbreak	Female	31-40	Married	Right	no	no		no	17704.285	5901.4282
421	4	4	4	2	2	2	2	2	2	2	3	2	Outbreak	Male	31-40	Single	Left	yes	no		yes	55546.199	18515.4
422	5	5	4	3	5	3	5	1	1	1	1	5	Outbreak	Male	41-50	Divorced	Other	yes	no	yes		80228.68	26742.893
423	2	4	4	3	4	2	1	2	1	1	2	4	Outbreak	Male	18-30	Single	Right	no	no	no	yes	13051.827	4350.6089
424	4	2	3	3	4	3	2	4	3	1	4	2	Outbreak	Female	18-30	Single	Left	no	no	no	yes	11424.099	3808.033
425	2	4	4	1	2	1	1	3	1	1	4	1	Outbreak	Male	18-30	Single	Other	no	no	no	yes	29354.299	9784.7666
426	4	2	4	3	4	2	1	4	1	2	2	2	Outbreak	Female	18-30	Single	Other	yes	no	no	yes	15670.347	5223.4487
427	4	3	4	4	4	4	1	3	1	1	1	2	Outbreak	Female	41-50	Married	Left	yes	no	yes	no	44026.371	14675.457
428	3	5	5	5	5	2	1	1	1	1	1	1	Outbreak	Female	18-30	Single	Right	no	no	no	yes	6967.5195	2322.5066
429	2	5	2	2	1	5	1	2	1	4	2	1	Outbreak	Female	18-30	Single	Right	no	no	no	yes	6967.5195	2322.5066
430	2	1	4	2	4	4	2	4	2	1	4	2	Outbreak	Female	18-30	Single	Right	no	no	no	yes	6967.5195	2322.5066
431	2	3	4	4	3	3	1	5	1	1	4	5	Outbreak	Female	18-30	Single	Left	no	no	no	yes	11424.099	3808.033
432	2	4	5	4	4	5	1	5	1	2	3	1	Outbreak	Female	18-30	Single	Right	no	no	no	yes	6967.5195	2322.5066
433	2	5	5	1	4	2	1	3	2	1	1	2	Outbreak	Male	41-50	Married	Right	no	no	yes	no	35672.148	11890.716
434	2	2	4	2	4	4	1	5	1	1	4	4	Outbreak	Female	18-30	Single	Left	no	no	no	yes	11424.099	3808.033
435	1	2	5	2	5	5	1	5	3	1	3	2	Outbreak	Male	18-30	Single	Left	no	no	no	yes	21400.063	7133.354
436	4	5	4	3	2	5	1	1	1	4	2	2	Outbreak	Male	18-30	Single	Right	no	no	no	yes	13051.827	4350.6089
437	2	4	5	3	4	4	1	2	2	1	3	2	Outbreak	Female	18-30	Single	Right	yes	no	no	yes	6967.5195	2322.5066
438	4	4	4	1	4	3	1	5	5	1	1	4	Outbreak	Female	18-30	Single	Left	no	no	no	yes	11424.099	3808.033
439	4	1	4	2	2	2	1	5	1	4	3	1	Outbreak	Male	18-30	Single	Left	no	no	no	yes	21400.063	7133.354
440	5	2	4	1	4	5	5	4	1	4	2	2	Outbreak	Male	41-50	Married	Left	no	no	yes	no	58488.836	19496.279
441	4	1	4	3	1	4	1	5	1	1	3	1	Outbreak	Male	18-30	Single	Right	no	no	no	yes	13051.827	4350.6089
442	2	4	4	2	3	3	4	4	3	4	4	3	Outbreak	Female	18-30	Single	Other	yes	no	no	yes	15670.347	5223.4487
443	2	5	5	1	1	5	1	3	1	1	3	5	Outbreak	Female	18-30	Single	Left	no	no	no	yes	11424.099	3808.033
444	2	5	5	1	5	1	1	1	1	3	1	1	Outbreak	Female	18-30	Single	Right	yes	no	no	yes	6967.5195	2322.5066
445	4	2	4	4	4	4	1	5	2	2	3	4	Outbreak	Female	18-30	Single	Left	no	no	no	yes	11424.099	3808.033
446	4	3	5	5	4	5	5	3	1	3	2	3	Outbreak	Female	41-50	Married	Left	no	no	yes	no	44026.371	14675.457
447	2	1	5	2	5	5	1	3	1	2	1	1	Outbreak	Female	18-30	Single	Left	no	no	no	yes	11424.099	3808.033
448	4	2	5	5	5	3	4	5	1	3	3	5	Outbreak	Male	18-30	Single	Right	no	no	no	yes	13051.827	4350.6089
449	2	1	4	2	2	2	1	3	1	2	3	2	Outbreak	Male	31-40	Single	Right	no	no		yes	33877.441	11292.48
450	4	3	3	4	4	5	1	2	1	1	3	3	Outbreak	Male	18-30	Single	Left	no	no	no	yes	21400.063	7133.354
451	4	4	4	5	5	3	1	1	1	1	2	3	Outbreak	Male	18-30	Single	Left	yes	no	no	yes	21400.063	7133.354
452	2	2	3	4	4	4	1	5	2	5	4	5	Outbreak	Female	18-30	Domestic partner	Other	yes	no	no	no	15670.347	5223.4487
453	3	3	4	2	3	2	1	3	1	5	1	5	Outbreak	Male	18-30	Domestic partner	Left	yes	no	no	no	21400.063	7133.354
454	2	2	5	2	4	5	1	5	1	1	1	1	Outbreak	Male	60+	Married	Right	yes	no	yes	no	65659.078	21886.359
455	4	5	4	4	5	4	1	1	1	1	2	2	Outbreak	Female	18-30	Single	Right	yes	no	no	yes	6967.5195	2322.5066
456	3	4	3	3	4	4	1	3	1	1	3	2	Outbreak	Female	41-50	Married	Other	no	no	yes	no	60390.629	20130.209
457	4	5	4	4	4	3	1	3	1	2	1	3	Outbreak	Female	18-30	Single	Left	no	no	no	yes	11424.099	3808.033
458	4	5	4	4	5	5	1	1	1	3	5	4	Outbreak	Female	18-30		Right	no	no	no		6967.5195	2322.5066
459	2	4	5	4	4	2	1	2	1	3	2	2	Outbreak	Female	18-30	Single	Right	no	no	no	yes	6967.5195	2322.5066
460	4	5	4	3	5	5	1	1	1	1	2	2	Outbreak	Female	41-50	Married	Other	yes	no	yes	no	60390.629	20130.209
461	4	4	5	4	5	2	2	3	1	1	1	1	Outbreak	Male	60+	Married	Right	no	no	yes	no	65659.078	21886.359
462	4	5	5	2	5	4	1	3	1	2	2	3	Outbreak	Female	18-30	Domestic partner	Right	no	no	no	no	6967.5195	2322.5066
463	2	1	3	4	4	5	1	2	1	1	2	3	Outbreak	Female	18-30	Single	Right	no	no	no	yes	6967.5195	2322.5066
464	4	3	2	4	2	4	2	3	2	3	2	2	Outbreak	Female	18-30	Single	Left	no	no	no	yes	11424.099	3808.033
465	4	4	4	1	5	5	5	5	1	1	5	5	Outbreak	Female	18-30	Single	Left	no	no	no	yes	11424.099	3808.033
466	1	3	3	1	3	4	1	3	1	1	3	1	Outbreak	Male	60+	Married	Other	no	no	yes	no	147670.98	49223.66
467	2	2	5	2	4	5	1	3	4	1	5	3	Outbreak	Female	31-40	Single	Other	no	no		yes	39817.941	13272.647
468	3	5	5	3	4	2	3	3	1	1	3	3	Outbreak	Male	18-30	Single	Other	no	no	no	yes	29354.299	9784.7666
469	4	3	1	1	3	5	1	3	1	1	3	3	Outbreak	Female	18-30	Single	Left	yes	no	no	yes	11424.099	3808.033
470	5	5	2	4	4	4	4	4	4	4	4	4	Outbreak	Male	60+	Divorced	Other	no	no	yes		147670.98	49223.66
471	2	3	5	2	3	4	1	2	1	1	4	2	Outbreak	Female	31-40	Single	Other	no	no		yes	39817.941	13272.647
472	4	5	5	4	5	4	1	5	1	4	4	4	Outbreak	Female	18-30	Single	Left	yes	no	no	yes	11424.099	3808.033
473	3	5	5	3	5	3	1	1	1	3	2	3	Outbreak	Female	31-40	Married	Right	yes	no		no	17704.285	5901.4282
474	2	1	4	2	4	4	1	5	1	1	2	4	Outbreak	Female	18-30	Single	Left	no	no	no	yes	11424.099	3808.033
475	5	3	5	5	2	5	1	5	1	1	2	2	Outbreak	Female	18-30	Single	Right	yes	no	no	yes	6967.5195	2322.5066
476	5	5	5	2	5	5	1	1	1	3	2	3	Outbreak	Female	18-30	Single	Right	yes	no	no	yes	6967.5195	2322.5066
477	3	5	4	4	5	4	1	1	1	2	2	2	Outbreak	Female	51-60	Married	Right	no	no	yes	no	24721.924	8240.6416
478	5	5	3	2	5	4	1	1	1	1	4	1	Outbreak	Male	18-30	Single	Right	yes	no	no	yes	13051.827	4350.6089
479	2	4	4	4	4	4	1	2	2	2	2	3	Outbreak	Female	51-60	Married	Right	no	no	yes	no	24721.924	8240.6416
480	2	5	5	2	5	1	1	1	1	1	2	1	Outbreak	Female	60+	Married	Right	yes	no	yes	no	60048.949	20016.316
481	4	1	4	3	5	2	1	5	1	1	2	2	Outbreak	Female	18-30	Single	Right	no	no	no	yes	6967.5195	2322.5066
482	2	2	4	2	5	5	1	1	1	1	1	1	Outbreak	Male	60+	Married	Left	yes	no	yes	no	107656.07	35885.355
483	4	2	5	4	5	3	1	5	1	5	1	1	Outbreak	Male	18-30	Single	Right	no	no	no	yes	13051.827	4350.6089
484	4	5	4	4	5	5	1	2	1	4	1	2	Outbreak	Female	18-30	Single	Right	yes	no	no	yes	6967.5195	2322.5066
485	3	5	3	2	4	4	1	1	2	3	2	2	Outbreak	Female	60+	Married	Other	yes	no	yes	no	135053.48	45017.828
486	4	2	4	3	4	3	1	4	2	2	3	2	Outbreak	Male	18-30	Single	Other	no	no	no	yes	29354.299	9784.7666
487	3	2	4	2	2	1	1	3	1	1	2	3	Outbreak	Male	18-30	Single	Left	yes	no	no	yes	21400.063	7133.354
488	1	5	5	1	5	2	1	1	1	1	5	1	Outbreak	Male	60+	Married	Right	no	no	yes	no	65659.078	21886.359
489	2	2	5	2	5	3	1	3	3	3	3	3	Outbreak	Female	18-30	Single	Other	no	no	no	yes	15670.347	5223.4487
490	2	2	4	2	4	4	1	3	1	1	4	2	Outbreak	Female	18-30	Single	Other	no	no	no	yes	15670.347	5223.4487
491	5	2	4	2	3	4	1	4	1	1	3	1	Outbreak	Female	18-30	Single	Right	yes	no	no	yes	6967.5195	2322.5066
492	2	3	4	2	4	5	1	5	1	1	3	4	Outbreak	Female	18-30	Single	Left	yes	no	no	yes	11424.099	3808.033
493	2	5	4	3	4	4	1	1	1	2	2	2	Outbreak	Female	18-30	Single	Right	yes	no	no	yes	6967.5195	2322.5066
494	2	2	4	5	3	4	1	5	1	1	2	4	Outbreak	Female	18-30	Single	Left	yes	no	no	yes	11424.099	3808.033
495	5	5	5	5	5	5	1	1	1	5	1	1	Outbreak	Female	41-50	Single	Right	no	no	yes	yes	26851.537	8950.5127
496	2	2	5	2	4	5	1	4	1	2	4	4	Outbreak	Female	51-60	Married	Left	no	no	yes	no	40534.613	13511.538
497	4	5	4	1	4	2	1	1	1	1	4	2	Outbreak	Male	41-50	Married	Right	no	no	yes	no	35672.148	11890.716
498	5	5	3	4	5	1	1	1	1	3	2	1	Outbreak	Male	18-30	Married	Right	yes	no	no	no	13051.827	4350.6089
499	4	5	4	4	4	4	1	1	1	2	1	4	Outbreak	Female	18-30	Single	Right	no	no	no	yes	6967.5195	2322.5066
500	4	4	4	4	5	5	1	3	1	4	2	2	Outbreak	Female	18-30	Single	Other	no	no	no	yes	15670.347	5223.4487
501	4	2	4	2	4	4	1	4	1	1	2	1	Outbreak	Male	60+	Married	Other	no	no	yes	no	147670.98	49223.66
502	4	5	4	3	5	2	1	1	1	1	3	1	Outbreak	Female	60+	Single	Right	yes	no	yes	yes	60048.949	20016.316
503	2	3	3	2	3	4	2	4	2	2	3	4	Outbreak	Male	18-30	Single	Left	no	no	no	yes	21400.063	7133.354
504	4	2	5	2	3	3	2	3	1	1	2	2	Outbreak	Female	18-30	Single	Other	no	no	no	yes	15670.347	5223.4487
505	4	3	4	5	3	4	2	3	2	1	2	3	Outbreak	Female	18-30	Widowed	Left	no	no	no		11424.099	3808.033
506	4	5	5	3	5	3	1	1	2	4	2	2	Outbreak	Male	18-30	Single	Right	no	no	no	yes	13051.827	4350.6089
507	2	5	4	1	2	5	5	2	5	4	4	3	Outbreak	Female	51-60	Married	Right	yes	no	yes	no	24721.924	8240.6416
508	3	3	4	1	2	3	2	3	1	1	4	3	Outbreak	Female	18-30	Single	Right	yes	no	no	yes	6967.5195	2322.5066
509	3	4	2	1	2	3	1	4	1	1	3	2	Outbreak	Male	18-30	Single	Left	no	no	no	yes	21400.063	7133.354
510	1	1	4	3	3	4	4	2	3	4	3	3	Outbreak	Male	51-60	Married	Right	yes	no	yes	no	62580.555	20860.186
511	2	1	5	2	5	3	1	2	1	1	1	1	Outbreak	Female	60+	Divorced	Right	no	no	yes		60048.949	20016.316
512	3	5	5	5	4	4	1	1	1	3	1	1	Outbreak	Female	18-30	Single	Right	no	no	no	yes	6967.5195	2322.5066
513	4	4	3	3	2	3	2	3	2	1	3	5	Outbreak	Female	18-30	Single	Left	no	no	no	yes	11424.099	3808.033
514	4	5	4	2	4	5	1	1	1	1	1	2	Outbreak	Male	18-30	Single	Right	yes	no	no	yes	13051.827	4350.6089
515	2	2	4	4	5	4	5	1	1	1	2	2	Outbreak	Female	18-30	Single	Right	no	no	no	yes	6967.5195	2322.5066
516	3	1	5	2	5	3	1	3	1	2	1	2	Outbreak	Male	60+	Married	Left	no	no	yes	no	107656.07	35885.355
517	4	3	4	4	4	5	1	3	1	5	2	1	Outbreak	Male	51-60	Single	Other	yes	no	yes	yes	140747.22	46915.738
518	3	5	1	1	5	2	1	4	1	1	3	4	Outbreak	Female	18-30	Single	Right	no	no	no	yes	6967.5195	2322.5066
519	3	1	5	2	4	1	5	3	1	1	3	5	Outbreak	Male	18-30	Single	Left	no	no	no	yes	21400.063	7133.354
520	2	2	2	2	2	4	2	4	1	1	3	2	Outbreak	Male	18-30	Single	Left	no	no	no	yes	21400.063	7133.354
521	4	4	4	2	2	1	1	1	1	2	2	2	Outbreak	Male	18-30	Single	Right	no	no	no	yes	13051.827	4350.6089
522	2	5	3	3	5	3	1	1	1	2	2	2	Outbreak	Female	18-30	Single	Other	no	no	no	yes	15670.347	5223.4487
523	3	4	3	4	4	4	5	2	2	2	2	2	Outbreak	Male	41-50	Single	Right	no	no	yes	yes	35672.148	11890.716
524	1	5	3	1	5	5	1	1	1	3	1	2	Outbreak	Male	51-60	Married	Right	no	no	yes	no	62580.555	20860.186
525	2	2	5	4	2	2	2	4	2	2	4	2	Outbreak	Male	18-30	Single	Left	no	no	no	yes	21400.063	7133.354
526	2	4	4	1	5	3	1	1	1	3	1	2	Outbreak	Male	41-50	Married	Right	yes	no	yes	no	35672.148	11890.716
527	4	2	4	2	3	4	1	3	1	1	3	3	Outbreak	Female	18-30	Single	Left	yes	no	no	yes	11424.099	3808.033
528	5	5	3	1	5	4	1	1	1	1	2	3	Outbreak	Female	31-40	Married	Right	no	no		no	17704.285	5901.4282
529	4	4	5	2	5	3	1	1	1	1	1	3	Outbreak	Male	31-40	Married	Left	no	no		no	55546.199	18515.4
530	2	3	5	2	5	1	1	5	1	1	1	2	Outbreak	Male	60+	Married	Left	no	no	yes	no	107656.07	35885.355
531	1	1	5	3	5	5	1	5	1	1	1	1	Outbreak	Male	60+	Married	Left	yes	no	yes	no	107656.07	35885.355
532	4	5	5	3	4	4	1	1	2	2	2	1	Outbreak	Female	18-30	Single	Right	yes	no	no	yes	6967.5195	2322.5066
533	3	5	5	1	4	5	1	1	1	1	1	3	Outbreak	Female	41-50	Married	Right	yes	no	yes	no	26851.537	8950.5127
534	4	2	4	4	5	5	1	4	1	2	3	2	Outbreak	Female	41-50	Married	Right	yes	no	yes	no	26851.537	8950.5127
535	4	5	5	2	5	5	1	1	1	1	4	1	Outbreak	Female	51-60	Single	Right	no	no	yes	yes	24721.924	8240.6416
536	4	4	4	4	2	2	1	2	1	2	2	3	Outbreak	Female	18-30	Single	Right	yes	no	no	yes	6967.5195	2322.5066
537	3	4	5	3	5	3	2	3	1	1	3	5	Outbreak	Female	18-30	Single	Right	no	no	no	yes	6967.5195	2322.5066
538	4	5	4	1	5	5	1	1	1	2	3	4	Outbreak	Female	51-60	Married	Right	yes	no	yes	no	24721.924	8240.6416
539	3	1	4	1	2	2	3	5	1	1	3	2	Outbreak	Male	18-30	Domestic partner	Other	no	no	no	no	29354.299	9784.7666
540	3	4	4	3	2	3	1	3	1	2	4	3	Outbreak	Female	18-30	Single	Other	yes	no	no	yes	15670.347	5223.4487
541	4	5	4	4	2	2	1	1	2	1	2	2	Outbreak	Female	18-30	Single	Right	no	no	no	yes	6967.5195	2322.5066
542	2	3	4	2	2	1	1	3	1	1	3	2	Outbreak	Female	51-60	Married	Left	yes	no	yes	no	40534.613	13511.538
543	2	5	3	2	4	4	1	2	1	4	2	4	Outbreak	Female	18-30	Single	Left	no	no	no	yes	11424.099	3808.033
544	5	5	4	3	5	4	1	3	2	1	2	3	Outbreak	Female	51-60	Married	Left	yes	no	yes	no	40534.613	13511.538
545	4	3	4	4	4	4	2	3	2	3	2	2	Outbreak	Female	60+	Married	Other	no	no	yes	no	135053.48	45017.828
546	5	5	5	4	5	5	1	1	1	1	1	2	Outbreak	Female	51-60	Married	Left	yes	no	yes	no	40534.613	13511.538
547	2	4	4	2	4	4	1	5	2	2	1	2	Outbreak	Female	60+	Married	Left	no	no	yes	no	98457.578	32819.191
548	2	4	4	2	4	5	1	3	1	1	4	1	Outbreak	Male	60+	Married	Right	no	no	yes	no	65659.078	21886.359
549	3	4	4	4	2	2	1	4	2	2	1	1	Outbreak	Male	18-30	Single	Right	no	no	no	yes	13051.827	4350.6089
550	3	3	4	4	4	4	2	4	2	2	4	4	Outbreak	Female	31-40	Single	Left	yes	no		yes	29028.336	9676.1123
551	2	2	4	2	4	4	1	5	1	2	3	4	Outbreak	Female	31-40	Married	Left	no	no		no	29028.336	9676.1123
552	4	1	4	4	4	4	1	5	1	1	3	3	Outbreak	Female	51-60	Single	Left	no	no	yes	yes	40534.613	13511.538
553	4	5	4	3	4	5	1	3	1	4	1	2	Outbreak	Male	41-50	Married	Left	no	no	yes	no	58488.836	19496.279
554	1	3	4	2	3	4	2	3	2	2	2	2	Outbreak	Female	41-50	Married	Right	yes	no	yes	no	26851.537	8950.5127
555	3	5	4	3	4	5	1	1	1	5	2	2	Outbreak	Female	18-30	Single	Right	no	no	no	yes	6967.5195	2322.5066
556	3	5	5	4	5	4	1	1	1	1	4	2	Outbreak	Female	41-50	Married	Left	no	no	yes	no	44026.371	14675.457
557	5	3	4	4	4	4	5	5	1	4	1	5	Outbreak	Male	51-60	Married	Left	yes	no	yes	no	102608.45	34202.816
558	4	1	4	4	4	4	2	5	2	4	2	2	Outbreak	Male	51-60	Domestic partner	Left	yes	no	yes	no	102608.45	34202.816
559	2	1	4	4	4	4	1	4	2	2	2	2	Outbreak	Female	51-60	Married	Left	no	no	yes	no	40534.613	13511.538
560	5	5	5	1	5	5	1	1	1	1	5	1	Outbreak	Female	41-50	Single	Right	yes	no	yes	yes	26851.537	8950.5127
561	4	1	3	1	3	3	1	5	1	1	1	2	Outbreak	Male	60+	Domestic partner	Left	no	no	yes	no	107656.07	35885.355
562	4	3	4	2	5	5	1	3	1	1	3	2	Outbreak	Female	18-30	Single	Left	no	no	no	yes	11424.099	3808.033
563	4	5	4	2	4	4	2	2	2	2	2	2	Outbreak	Female	60+	Single	Left	no	no	yes	yes	98457.578	32819.191
564	2	2	4	1	4	1	1	5	1	1	3	3	Outbreak	Female	18-30	Single	Left	no	no	no	yes	11424.099	3808.033
565	4	5	3	3	5	2	2	1	1	1	3	2	Outbreak	Male	60+	Married	Right	no	no	yes	no	65659.078	21886.359
566	4	5	5	4	5	1	1	1	1	1	2	1	Outbreak	Female	18-30	Single	Right	yes	no	no	yes	6967.5195	2322.5066
567	4	3	5	2	4	3	1	5	1	2	2	5	Outbreak	Male	41-50	Domestic partner	Left	no	no	yes	no	58488.836	19496.279
568	4	1	5	4	5	1	1	5	1	1	2	1	Outbreak	Male	31-40	Married	Left	no	no		no	55546.199	18515.4
569	4	2	5	2	4	5	1	3	1	1	1	2	Outbreak	Female	18-30	Single	Right	yes	no	no	yes	6967.5195	2322.5066
570	4	3	5	1	3	1	1	5	1	1	2	5	Outbreak	Male	41-50	Married	Left	no	no	yes	no	58488.836	19496.279
571	3	2	4	2	4	4	2	4	2	2	3	2	Outbreak	Male	60+	Married	Right	no	no	yes	no	65659.078	21886.359
572	2	3	5	3	5	5	1	1	1	3	1	1	Outbreak	Male	60+	Married	Other	yes	no	yes	no	147670.98	49223.66
573	2	5	4	4	5	5	1	1	1	1	4	2	Outbreak	Female	31-40	Single	Other	no	no		yes	39817.941	13272.647
574	3	2	5	5	3	5	1	5	1	1	3	5	Outbreak	Female	18-30	Single	Right	no	no	no	yes	6967.5195	2322.5066
575	2	1	4	4	3	5	1	5	1	1	3	4	Outbreak	Female	18-30	Single	Left	no	no	no	yes	11424.099	3808.033
576	2	1	3	2	5	3	1	3	1	1	2	3	Outbreak	Female	18-30	Single	Left	no	no	no	yes	11424.099	3808.033
577	2	5	4	5	4	3	1	5	2	4	3	4	Outbreak	Male	18-30	Domestic partner	Right	no	no	no	no	13051.827	4350.6089
578	4	5	5	3	3	4	2	1	1	2	1	1	Outbreak	Male	18-30	Single	Other	yes	no	no	yes	29354.299	9784.7666
579	1	1	4	5	4	3	1	4	2	2	3	2	Outbreak	Male	18-30	Single	Left	no	no	no	yes	21400.063	7133.354
580	2	4	4	4	5	4	1	1	1	2	1	1	Outbreak	Male	60+	Married	Right	no	no	yes	no	65659.078	21886.359
581	2	3	3	4	2	3	1	2	1	1	3	2	Outbreak	Female	18-30	Single	Right	yes	no	no	yes	6967.5195	2322.5066
582	4	4	4	1	4	4	1	4	1	1	1	2	Outbreak	Female	51-60	Married	Left	yes	no	yes	no	40534.613	13511.538
583	3	5	4	2	4	1	1	1	4	1	2	2	Outbreak	Male	18-30	Single	Right	no	no	no	yes	13051.827	4350.6089
584	2	1	5	4	2	3	2	5	2	2	2	2	Outbreak	Male	18-30	Single	Left	no	no	no	yes	21400.063	7133.354
585	3	2	4	3	2	3	1	3	2	1	3	3	Outbreak	Female	18-30	Single	Other	no	no	no	yes	15670.347	5223.4487
586	2	2	3	1	2	3	1	5	2	2	3	2	Outbreak	Male	18-30	Single	Other	no	no	no	yes	29354.299	9784.7666
587	2	3	4	2	3	4	1	5	1	1	2	3	Outbreak	Female	41-50	Married	Left	no	no	yes	no	44026.371	14675.457
588	4	2	3	4	4	4	1	5	1	1	2	5	Outbreak	Female	18-30	Single	Left	no	no	no	yes	11424.099	3808.033
589	5	4	4	4	5	3	2	2	1	2	4	3	Outbreak	Male	18-30	Single	Right	no	no	no	yes	13051.827	4350.6089
590	3	4	4	2	4	3	5	5	5	5	4	2	Outbreak	Female	18-30	Single	Other	no	no	no	yes	15670.347	5223.4487
591	2	5	5	3	5	5	1	1	1	1	1	1	Outbreak	Female	60+	Married	Right	no	no	yes	no	60048.949	20016.316
592	1	2	3	3	4	3	1	5	2	1	3	3	Outbreak	Female	18-30	Single	Left	no	no	no	yes	11424.099	3808.033
593	2	4	4	3	5	4	1	1	1	3	1	1	Outbreak	Female	18-30	Single	Right	no	no	no	yes	6967.5195	2322.5066
594	2	4	4	2	3	2	5	1	1	1	2	1	Outbreak	Male	60+	Married	Right	no	no	yes	no	65659.078	21886.359
595	3	1	4	2	4	4	1	5	1	1	2	3	Outbreak	Female	60+	Married	Right	no	no	yes	no	60048.949	20016.316
596	2	5	4	3	4	5	5	3	5	5	1	5	Outbreak	Female	31-40	Single	Right	no	no		yes	17704.285	5901.4282
597	2	2	4	4	4	4	1	5	1	2	3	3	Outbreak	Female	18-30	Single	Other	yes	no	no	yes	15670.347	5223.4487
598	4	5	4	1	5	5	1	3	2	1	2	2	Outbreak	Female	31-40	Married	Left	yes	no		no	29028.336	9676.1123
599	2	1	3	3	4	4	1	3	1	1	1	2	Outbreak	Female	51-60	Married	Left	yes	no	yes	no	40534.613	13511.538
600	2	5	5	2	5	2	1	1	1	1	2	2	Outbreak	Male	60+	Married	Right	no	no	yes	no	65659.078	21886.359
601	2	2	4	4	4	5	1	5	1	4	4	2	Outbreak	Male	41-50	Domestic partner	Left	yes	no	yes	no	58488.836	19496.279
602	4	5	4	3	5	3	3	3	3	3	2	3	Outbreak	Female	41-50	Single	Left	no	no	yes	yes	44026.371	14675.457
603	2	3	5	4	4	4	1	3	1	1	3	2	Outbreak	Female	31-40	Domestic partner	Right	no	no		no	17704.285	5901.4282
604	2	3	4	4	2	2	1	4	1	1	1	3	Outbreak	Male	31-40	Married	Right	no	no		no	33877.441	11292.48
605	3	4	4	5	5	4	5	1	1	1	4	2	Outbreak	Male	31-40	Single	Right	no	no		yes	33877.441	11292.48
606	2	1	5	5	3	1	1	5	5	5	4	3	Outbreak	Male	18-30	Single	Left	no	no	no	yes	21400.063	7133.354
607	3	4	3	2	4	3	1	5	1	1	2	4	Outbreak	Female	18-30	Single	Left	no	no	no	yes	11424.099	3808.033
608	1	3	4	2	5	4	1	1	1	1	1	1	Outbreak	Female	51-60		Right	no	no	yes		24721.924	8240.6416
609	1	5	4	1	4	5	1	1	1	1	1	1	Outbreak	Male	41-50	Married	Right	no	no	yes	no	35672.148	11890.716
610	2	1	4	2	4	4	2	5	2	2	2	2	Outbreak	Male	31-40	Married	Left	yes	no		no	55546.199	18515.4
611	2	5	5	1	5	5	1	5	1	2	3	4	Outbreak	Female	18-30	Single	Left	yes	no	no	yes	11424.099	3808.033
612	4	5	4	3	4	4	2	4	2	4	3	2	Outbreak	Male	18-30	Single	Other	no	no	no	yes	29354.299	9784.7666
613	4	2	5	4	5	4	1	3	1	1	2	2	Outbreak	Female	31-40	Married	Left	yes	no		no	29028.336	9676.1123
614	4	4	4	2	4	4	1	1	1	2	4	4	Outbreak	Female	31-40	Married	Right	no	no		no	17704.285	5901.4282
615	4	2	4	4	4	4	5	5	5	5	1	2	Outbreak	Male	41-50	Domestic partner	Left	no	no	yes	no	58488.836	19496.279
616	2	4	4	4	4	4	2	2	1	2	2	3	Outbreak	Male	51-60	Single	Right	no	no	yes	yes	62580.555	20860.186
617	2	1	4	2	4	4	1	5	1	1	1	2	Outbreak	Male	60+	Married	Left	yes	no	yes	no	107656.07	35885.355
618	3	2	4	2	4	2	1	4	2	1	2	1	Outbreak	Male	60+	Married	Right	no	no	yes	no	65659.078	21886.359
619	2	4	4	2	5	5	1	1	2	1	4	2	Outbreak	Female	51-60	Married	Right	yes	no	yes	no	24721.924	8240.6416
620	4	4	5	4	4	4	1	3	1	1	2	1	Outbreak	Male	60+	Married	Left	yes	no	yes	no	107656.07	35885.355
621	2	3	4	2	5	2	1	3	1	1	1	1	Outbreak	Female	51-60	Married	Right	no	no	yes	no	24721.924	8240.6416
622	3	4	5	2	2	4	1	2	2	3	2	3	Outbreak	Female	18-30	Single	Left	no	no	no	yes	11424.099	3808.033
623	4	3	2	2	4	5	2	4	1	2	4	5	Outbreak	Female	18-30	Single	Left	no	no	no	yes	11424.099	3808.033
624	4	1	4	2	5	5	1	5	1	2	3	1	Outbreak	Female	31-40	Single	Left	no	no		yes	29028.336	9676.1123
625	4	5	4	1	5	1	1	1	1	1	2	3	Outbreak	Female	18-30	Single	Other	no	no	no	yes	15670.347	5223.4487
626	2	5	5	1	5	5	1	1	1	1	2	4	Outbreak	Female	41-50		Other	no	no	yes		60390.629	20130.209
627	2	3	5	3	4	3	1	5	1	1	2	3	Outbreak	Female	18-30	Domestic partner	Left	yes	no	no	no	11424.099	3808.033
628	3	5	3	2	5	5	1	1	1	2	2	2	Outbreak	Female	41-50	Married	Right	no	no	yes	no	26851.537	8950.5127
629	1	5	5	1	4	2	2	1	1	1	2	3	Outbreak	Male	41-50	Married	Left	yes	no	yes	no	58488.836	19496.279
630	2	2	4	4	4	3	2	4	1	4	3	2	Outbreak	Female	18-30	Single	Left	no	no	no	yes	11424.099	3808.033
631	4	3	5	2	5	5	2	3	1	1	3	1	Outbreak	Male	31-40	Married	Other	yes	no		no	76192.289	25397.43
632	3	5	5	2	5	2	1	2	1	1	3	2	Outbreak	Male	60+	Married	Right	no	no	yes	no	65659.078	21886.359
633	4	5	4	5	5	5	1	1	1	1	1	5	Outbreak	Male	60+	Married	Other	yes	no	yes	no	147670.98	49223.66
634	3	2	4	2	4	2	4	2	3	3	2	4	Outbreak	Male	31-40	Single	Other	no	no		yes	76192.289	25397.43
635	3	3	3	3	4	4	3	3	2	3	2	3	Outbreak	Male	51-60	Married	Other	no	no	yes	no	140747.22	46915.738
636	2	4	4	3	4	1	1	1	1	3	2	2	Outbreak	Female	31-40	Married	Right	no	no		no	17704.285	5901.4282
637	2	3	4	3	4	3	2	3	2	2	2	4	Outbreak	Female	41-50	Married	Right	no	no	yes	no	26851.537	8950.5127
638	2	1	4	2	5	5	1	5	1	1	3	1	Outbreak	Male	18-30	Single	Left	no	no	no	yes	21400.063	7133.354
639	2	2	4	1	3	5	1	5	1	1	2	4	Outbreak	Female	18-30		Left	no	no	no		11424.099	3808.033
640	2	4	4	1	4	3	1	4	1	1	1	2	Outbreak	Male	51-60	Married	Right	yes	no	yes	no	62580.555	20860.186
641	2	3	5	4	2	4	2	2	1	5	2	2	Outbreak	Male	18-30	Single	Other	no	no	no	yes	29354.299	9784.7666
642	3	1	4	2	5	5	1	5	1	1	2	3	Outbreak	Female	31-40	Married	Left	no	no		no	29028.336	9676.1123
643	3	4	5	5	3	4	1	2	1	1	2	3	Outbreak	Female	18-30	Single	Right	yes	no	no	yes	6967.5195	2322.5066
644	4	3	4	4	2	2	2	4	2	2	3	2	Outbreak	Male	18-30	Single	Right	no	no	no	yes	13051.827	4350.6089
645	4	3	5	4	2	4	1	4	1	3	2	4	Outbreak	Female	18-30	Single	Left	no	no	no	yes	11424.099	3808.033
646	4	2	5	1	4	5	1	5	1	1	2	5	Outbreak	Female	18-30	Single	Left	no	no	no	yes	11424.099	3808.033
647	4	2	4	4	5	4	1	4	1	2	2	1	Outbreak	Male	18-30	Single	Right	no	no	no	yes	13051.827	4350.6089
648	3	5	5	4	5	4	1	2	1	3	2	1	Outbreak	Male	18-30	Single	Right	yes	no	no	yes	13051.827	4350.6089
649	4	5	4	2	2	5	1	3	1	1	1	2	Outbreak	Female	18-30	Single	Right	no	no	no	yes	6967.5195	2322.5066
650	4	4	5	4	2	5	1	2	1	4	2	1	Outbreak	Female	18-30	Single	Left	yes	no	no	yes	11424.099	3808.033
651	2	2	4	3	4	5	1	5	1	4	3	1	Outbreak	Male	18-30	Single	Left	yes	no	no	yes	21400.063	7133.354
652	2	2	4	1	4	4	1	4	1	1	4	2	Outbreak	Female	51-60	Divorced	Other	yes	no	yes		55601.008	18533.67
653	2	4	4	2	4	5	1	1	1	2	2	2	Outbreak	Female	18-30	Single	Left	no	no	no	yes	11424.099	3808.033
654	3	4	4	5	3	4	1	3	1	1	3	1	Outbreak	Female	18-30	Single	Right	yes	no	no	yes	6967.5195	2322.5066
655	4	5	4	3	5	3	1	1	1	1	2	3	Outbreak	Female	18-30	Single	Left	yes	no	no	yes	11424.099	3808.033
656	5	4	5	1	5	5	2	5	1	1	2	2	Outbreak	Male	31-40	Single	Right	no	no		yes	33877.441	11292.48
657	1	5	2	2	2	4	1	1	1	3	3	2	Outbreak	Female	31-40	Married	Right	yes	no		no	17704.285	5901.4282
658	4	2	5	1	2	5	2	3	2	2	2	2	Outbreak	Male	18-30	Single	Right	no	no	no	yes	13051.827	4350.6089
659	4	4	4	3	2	3	1	5	1	1	3	4	Outbreak	Female	31-40	Single	Left	no	no		yes	29028.336	9676.1123
660	4	1	4	2	4	3	1	5	1	1	3	3	Outbreak	Male	51-60	Married	Right	no	no	yes	no	62580.555	20860.186
661	2	1	3	4	4	3	1	5	2	1	4	3	Outbreak	Female	18-30	Single	Left	no	no	no	yes	11424.099	3808.033
662	4	4	5	3	5	4	1	4	1	2	4	4	Outbreak	Female	18-30	Single	Left	yes	no	no	yes	11424.099	3808.033
663	3	3	5	1	3	5	2	3	1	2	4	3	Outbreak	Male	18-30	Single	Right	no	no	no	yes	13051.827	4350.6089
664	4	5	4	4	5	5	1	3	1	1	2	5	Outbreak	Female	31-40	Single	Left	no	no		yes	29028.336	9676.1123
665	2	2	4	2	2	4	1	1	1	1	2	1	Outbreak	Male	18-30	Single	Right	yes	no	no	yes	13051.827	4350.6089
666	2	2	4	4	3	5	1	3	1	1	2	3	Outbreak	Female	18-30	Single	Other	no	no	no	yes	15670.347	5223.4487
667	2	3	5	3	2	2	1	5	1	1	2	3	Outbreak	Female	18-30	Single	Left	yes	no	no	yes	11424.099	3808.033
668	2	5	4	4	2	5	1	3	1	2	2	2	Outbreak	Male	18-30	Single	Right	no	no	no	yes	13051.827	4350.6089
669	5	4	4	4	2	4	2	2	1	4	2	4	Outbreak	Female	51-60	Single	Left	no	no	yes	yes	40534.613	13511.538
670	1	1	4	2	5	5	1	5	1	1	2	4	Outbreak	Female	41-50	Married	Left	yes	no	yes	no	44026.371	14675.457
671	2	5	3	3	5	4	1	1	1	4	2	1	Outbreak	Female	18-30	Married	Right	yes	no	no	no	6967.5195	2322.5066
672	5	1	4	4	4	5	1	5	1	1	1	1	Outbreak	Male	18-30	Single	Other	no	no	no	yes	29354.299	9784.7666
673	5	5	5	5	5	5	1	1	1	1	1	1	Outbreak	Male	31-40	Single	Right	no	no		yes	33877.441	11292.48
674	4	4	4	2	4	2	2	1	2	3	2	2	Outbreak	Male	18-30	Single	Right	no	no	no	yes	13051.827	4350.6089
675	2	1	4	4	3	5	1	5	1	1	3	3	Outbreak	Male	31-40	Domestic partner	Right	yes	no		no	33877.441	11292.48
676	2	1	5	2	4	5	2	3	2	2	2	2	Outbreak	Female	51-60	Divorced	Right	yes	no	yes		24721.924	8240.6416
677	3	3	4	2	3	4	1	3	2	2	2	1	Outbreak	Male	51-60	Married	Right	yes	no	yes	no	62580.555	20860.186
678	2	2	3	2	2	3	3	4	1	1	4	3	Outbreak	Female	18-30	Single	Other	yes	no	no	yes	15670.347	5223.4487
679	3	4	5	3	2	2	1	1	1	3	2	2	Outbreak	Male	18-30	Single	Right	no	no	no	yes	13051.827	4350.6089
680	2	3	3	2	4	1	2	3	3	2	3	2	Outbreak	Male	51-60	Married	Right	no	no	yes	no	62580.555	20860.186
681	1	1	5	2	5	5	1	5	1	1	1	1	Outbreak	Male	18-30	Single	Right	yes	no	no	yes	13051.827	4350.6089
682	4	5	5	4	5	4	1	1	1	5	2	2	Outbreak	Female	51-60	Single	Left	no	no	yes	yes	40534.613	13511.538
683	2	4	5	1	3	4	2	5	1	3	2	2	Outbreak	Male	41-50	Married	Right	yes	no	yes	no	35672.148	11890.716
684	2	4	5	2	4	3	2	1	1	1	4	1	Outbreak	Male	31-40	Married	Right	no	no		no	33877.441	11292.48
685	5	4	5	5	5	5	5	4	1	3	2	1	Outbreak	Male	18-30	Single	Right	no	no	no	yes	13051.827	4350.6089
686	3	2	4	2	4	4	1	4	1	1	2	1	Outbreak	Male	31-40	Married	Right	yes	no		no	33877.441	11292.48
687	4	5	5	1	5	4	1	1	1	1	1	2	Outbreak	Male	41-50	Married	Right	yes	no	yes	no	35672.148	11890.716
688	2	1	3	3	1	5	3	2	1	1	4	1	Outbreak	Female	31-40	Single	Left	no	no		yes	29028.336	9676.1123
689	4	2	4	3	4	4	2	4	1	2	3	4	Outbreak	Female	41-50	Domestic partner	Left	no	no	yes	no	44026.371	14675.457
690	3	4	4	2	2	3	1	2	1	1	1	2	Outbreak	Male	60+	Married	Right	no	no	yes	no	65659.078	21886.359
691	4	4	5	1	2	3	1	3	1	2	4	4	Outbreak	Female	41-50	Married	Right	no	no	yes	no	26851.537	8950.5127
692	4	5	5	5	3	3	1	3	1	1	3	3	Outbreak	Female	18-30	Single	Right	no	no	no	yes	6967.5195	2322.5066
693	5	2	5	1	4	5	1	5	1	2	4	1	Outbreak	Male	18-30	Single	Left	yes	no	no	yes	21400.063	7133.354
694	2	1	4	3	4	5	1	5	1	2	1	1	Outbreak	Male	18-30	Single	Right	yes	no	no	yes	13051.827	4350.6089
695	3	5	5	3	2	5	2	5	1	1	2	5	Outbreak	Female	41-50	Domestic partner	Left	no	no	yes	no	44026.371	14675.457
696	5	5	5	2	5	4	1	1	1	4	1	1	Outbreak	Male	31-40	Married	Right	no	no		no	33877.441	11292.48
697	3	5	5	2	5	1	1	1	1	1	4	2	Outbreak	Female	31-40	Widowed	Right	yes	no			17704.285	5901.4282
698	3	5	4	2	5	2	1	1	1	1	2	1	Outbreak	Female	41-50	Married	Right	yes	no	yes	no	26851.537	8950.5127
699	4	5	4	2	5	2	1	1	1	1	1	1	Outbreak	Male	41-50	Married	Right	yes	no	yes	no	35672.148	11890.716
700	4	3	4	2	2	4	2	3	2	2	4	4	Outbreak	Male	41-50	Single	Other	yes	no	yes	yes	80228.68	26742.893
701	2	4	4	2	4	2	1	1	1	5	2	4	Outbreak	Male	41-50	Married	Right	no	no	yes	no	35672.148	11890.716
702	4	2	4	4	4	4	2	4	2	2	2	2	Outbreak	Female	41-50	Married	Right	yes	no	yes	no	26851.537	8950.5127
703	2	3	5	3	2	5	1	5	1	1	4	3	Outbreak	Female	18-30	Single	Left	no	no	no	yes	11424.099	3808.033
704	1	1	5	2	3	5	1	3	1	1	2	3	Outbreak	Male	31-40	Divorced	Right	no	no			33877.441	11292.48
705	2	5	3	2	4	4	1	1	2	2	3	4	Outbreak	Female	41-50	Married	Other	no	no	yes	no	60390.629	20130.209
706	4	2	4	1	1	4	1	5	1	2	1	2	Outbreak	Male	51-60	Married	Other	yes	no	yes	no	140747.22	46915.738
707	2	5	5	2	5	1	1	1	1	1	5	2	Outbreak	Male	31-40	Married	Right	yes	no		no	33877.441	11292.48
708	4	1	5	4	3	4	1	5	1	4	2	2	Outbreak	Male	18-30	Single	Left	no	no	no	yes	21400.063	7133.354
709	2	5	5	2	5	3	2	1	1	3	1	3	Outbreak	Male	41-50	Married	Right	yes	no	yes	no	35672.148	11890.716
710	4	4	5	1	5	5	1	4	1	1	2	1	Outbreak	Male	31-40	Married	Right	yes	no		no	33877.441	11292.48
711	1	3	5	1	1	2	1	2	1	2	1	1	Outbreak	Male	18-30	Single	Right	no	no	no	yes	13051.827	4350.6089
712	4	1	4	4	1	4	1	5	1	2	3	2	Outbreak	Male	41-50	Single	Other	yes	no	yes	yes	80228.68	26742.893
713	5	5	5	3	5	3	1	3	1	1	1	1	Outbreak	Male	41-50	Married	Right	no	no	yes	no	35672.148	11890.716
714	5	2	4	4	2	5	2	4	2	4	4	2	Outbreak	Male	18-30	Single	Right	no	no	no	yes	13051.827	4350.6089
715	2	5	4	4	5	5	1	3	1	4	3	2	Outbreak	Female	31-40	Single	Left	no	no		yes	29028.336	9676.1123
716	2	2	4	2	4	4	1	4	1	2	2	2	Outbreak	Male	41-50	Married	Right	no	no	yes	no	35672.148	11890.716
717	2	2	4	4	2	4	1	4	1	1	2	5	Outbreak	Female	18-30	Single	Left	yes	no	no	yes	11424.099	3808.033
718	3	2	4	3	4	2	1	4	1	1	2	1	Outbreak	Male	41-50	Divorced	Left	no	no	yes		58488.836	19496.279
719	4	2	2	2	4	3	2	5	1	1	4	5	Outbreak	Female	31-40	Single	Left	yes	no		yes	29028.336	9676.1123
720	4	1	5	2	5	4	2	5	2	3	2	1	Outbreak	Female	31-40	Single	Left	yes	no		yes	29028.336	9676.1123
721	4	4	4	3	4	4	1	4	2	2	3	4	Outbreak	Male	31-40	Domestic partner	Left	yes	no		no	55546.199	18515.4
722	4	3	4	2	2	4	1	1	1	2	2	2	Outbreak	Female	18-30	Single	Right	yes	no	no	yes	6967.5195	2322.5066
723	4	2	5	4	5	4	1	3	2	4	2	2	Outbreak	Female	31-40	Single	Left	yes	no		yes	29028.336	9676.1123
724	2	3	3	2	2	3	1	5	1	1	2	2	Outbreak	Female	18-30	Single	Left	no	no	no	yes	11424.099	3808.033
725	4	5	4	2	5	5	2	1	1	1	2	2	Outbreak	Female	51-60	Married	Right	yes	no	yes	no	24721.924	8240.6416
726	2	4	4	2	2	4	1	2	1	2	2	4	Outbreak	Female	51-60	Divorced	Left	no	no	yes		40534.613	13511.538
727	2	1	4	2	3	5	1	2	1	3	2	2	Outbreak	Female	18-30	Single	Right	no	no	no	yes	6967.5195	2322.5066
728	3	2	5	4	3	3	2	4	2	2	3	2	Outbreak	Female	18-30	Single	Left	no	no	no	yes	11424.099	3808.033
729	3	4	3	4	4	5	1	1	2	1	2	5	Outbreak	Female	60+	Married	Other	no	no	yes	no	135053.48	45017.828
730	3	3	3	3	3	3	1	3	3	1	3	5	Outbreak	Female	60+	Married	Other	no	no	yes	no	135053.48	45017.828
731	4	5	5	1	3	3	1	1	1	1	2	3	Outbreak	Male	60+	Single	Left	no	no	yes	yes	107656.07	35885.355
732	2	2	4	2	2	3	2	4	2	3	3	5	Outbreak	Female	18-30	Single	Left	no	no	no	yes	11424.099	3808.033
733	5	5	5	2	5	4	1	2	1	2	1	4	Outbreak	Female	51-60	Single	Left	no	no	yes	yes	40534.613	13511.538
734	3	1	4	2	5	3	1	5	1	1	2	2	Outbreak	Male	18-30	Single	Right	no	no	no	yes	13051.827	4350.6089
735	4	5	3	1	5	1	1	5	1	1	4	5	Outbreak	Female	18-30	Single	Other	yes	no	no	yes	15670.347	5223.4487
736	4	5	4	3	4	4	1	3	2	1	2	5	Outbreak	Female	60+	Widowed	Left	no	no	yes		98457.578	32819.191
737	3	4	3	2	3	4	1	3	1	2	2	4	Outbreak	Female	60+	Married	Left	yes	no	yes	no	98457.578	32819.191
738	2	2	4	2	3	4	2	4	2	4	3	2	Outbreak	Male	41-50	Married	Other	yes	no	yes	no	80228.68	26742.893
739	2	5	4	1	5	5	1	4	1	3	1	2	Outbreak	Male	18-30	Single	Left	no	no	no	yes	21400.063	7133.354
740	2	3	5	3	5	3	1	5	1	1	5	3	Outbreak	Female	18-30	Single	Right	yes	no	no	yes	6967.5195	2322.5066
741	2	4	4	2	4	5	1	1	1	1	1	5	Outbreak	Female	18-30	Single	Left	no	no	no	yes	11424.099	3808.033
742	2	5	2	4	2	4	1	3	1	2	3	2	Outbreak	Female	51-60	Widowed	Left	yes	no	yes		40534.613	13511.538
743	4	2	4	2	4	3	4	3	1	4	5	4	Outbreak	Female	18-30	Single	Left	yes	no	no	yes	11424.099	3808.033
744	3	1	4	1	1	1	1	4	1	5	1	1	Outbreak	Male	41-50	Married	Left	no	no	yes	no	58488.836	19496.279
745	4	2	5	3	5	3	3	3	2	4	2	1	Outbreak	Male	41-50	Domestic partner	Left	yes	no	yes	no	58488.836	19496.279
746	2	1	4	3	5	2	1	5	1	2	2	2	Outbreak	Female	51-60	Single	Left	no	no	yes	yes	40534.613	13511.538
747	2	2	5	5	5	3	2	4	1	2	2	4	Outbreak	Male	41-50	Married	Other	no	no	yes	no	80228.68	26742.893
748	4	2	5	4	3	4	1	1	1	2	2	1	Outbreak	Male	18-30	Single	Right	no	no	no	yes	13051.827	4350.6089
749	3	3	5	1	5	3	1	3	1	1	3	3	Outbreak	Female	51-60	Married	Other	no	no	yes	no	55601.008	18533.67
750	2	2	4	2	5	5	1	5	1	1	1	2	Outbreak	Male	51-60	Single	Left	yes	no	yes	yes	102608.45	34202.816
751	4	1	5	4	2	5	2	5	1	1	2	5	Outbreak	Female	31-40	Single	Left	yes	no		yes	29028.336	9676.1123
752	3	2	4	3	4	4	4	4	1	3	3	3	Outbreak	Male	31-40	Single	Other	no	no		yes	76192.289	25397.43
753	4	2	4	4	5	4	2	4	1	2	2	4	Outbreak	Female	31-40	Single	Left	yes	no		yes	29028.336	9676.1123
754	2	2	5	1	4	4	2	4	1	1	2	2	Outbreak	Female	51-60	Married	Left	no	no	yes	no	40534.613	13511.538
755	3	2	4	1	5	4	2	5	1	2	4	4	Outbreak	Female	31-40	Domestic partner	Left	no	no		no	29028.336	9676.1123
756	4	1	5	2	2	5	3	4	2	4	2	1	Outbreak	Male	18-30	Single	Right	yes	no	no	yes	13051.827	4350.6089
757	3	2	5	5	4	1	2	2	2	2	2	2	Outbreak	Male	18-30	Single	Right	yes	no	no	yes	13051.827	4350.6089
758	2	2	5	4	4	5	1	5	1	1	2	3	Outbreak	Male	31-40	Single	Left	no	no		yes	55546.199	18515.4
759	1	3	2	2	4	4	1	5	2	1	2	2	Outbreak	Female	31-40	Married	Left	yes	no		no	29028.336	9676.1123
760	5	5	5	5	2	3	1	1	1	1	1	3	Outbreak	Female	60+	Married	Left	no	no	yes	no	98457.578	32819.191
761	4	3	3	1	4	4	2	4	1	1	2	1	Outbreak	Male	18-30	Single	Left	no	no	no	yes	21400.063	7133.354
762	2	4	4	4	4	4	1	3	1	4	4	3	Outbreak	Female	41-50	Married	Left	no	no	yes	no	44026.371	14675.457
763	3	5	3	2	5	4	1	1	1	2	2	1	Outbreak	Male	51-60	Married	Right	yes	no	yes	no	62580.555	20860.186
764	4	3	3	3	2	5	1	4	1	2	4	3	Outbreak	Female	31-40	Single	Left	no	no		yes	29028.336	9676.1123
765	4	2	4	4	4	4	2	4	1	3	2	4	Outbreak	Male	31-40	Married	Left	yes	no		no	55546.199	18515.4
766	3	3	3	3	4	3	3	3	1	3	3	5	Outbreak	Female	31-40	Single	Left	yes	no		yes	29028.336	9676.1123
767	2	5	5	4	1	5	1	3	1	1	3	1	Outbreak	Male	18-30	Single	Left	no	no	no	yes	21400.063	7133.354
768	3	3	3	3	3	3	1	3	1	3	3	3	Outbreak	Male	41-50	Single	Other	no	no	yes	yes	80228.68	26742.893
769	2	4	2	4	2	4	1	2	1	2	3	4	Outbreak	Female	18-30	Married	Left	yes	no	no	no	11424.099	3808.033
770	3	3	4	4	4	4	1	5	1	2	2	2	Outbreak	Female	51-60	Married	Left	no	no	yes	no	40534.613	13511.538
771	4	3	5	3	5	3	1	5	1	4	3	1	Outbreak	Male	41-50	Single	Left	no	no	yes	yes	58488.836	19496.279
772	3	5	4	1	5	3	1	5	1	1	3	3	Outbreak	Female	18-30	Single	Left	yes	no	no	yes	11424.099	3808.033
773	3	5	5	2	4	5	1	3	1	1	1	5	Outbreak	Female	51-60	Divorced	Left	yes	no	yes		40534.613	13511.538
774	2	2	4	3	5	4	1	1	1	1	4	3	Outbreak	Female	41-50	Married	Right	no	no	yes	no	26851.537	8950.5127
775	4	1	5	3	4	5	1	5	2	2	3	2	Outbreak	Female	41-50	Married	Left	yes	no	yes	no	44026.371	14675.457
776	2	5	3	2	5	4	1	5	1	1	1	2	Outbreak	Female	41-50	Married	Other	no	no	yes	no	60390.629	20130.209
777	3	2	4	4	4	4	1	3	2	2	2	3	Outbreak	Female	31-40	Single	Right	no	no		yes	17704.285	5901.4282
778	3	5	5	2	4	5	1	1	1	3	2	4	Outbreak	Female	31-40	Married	Left	yes	no		no	29028.336	9676.1123
779	1	3	4	2	4	4	1	4	2	3	3	2	Outbreak	Male	18-30	Single	Left	yes	no	no	yes	21400.063	7133.354
780	4	5	3	2	5	4	1	1	1	3	2	2	Outbreak	Female	31-40	Married	Right	yes	no		no	17704.285	5901.4282
781	4	4	4	4	4	5	2	5	1	2	1	1	Outbreak	Male	18-30	Single	Left	yes	no	no	yes	21400.063	7133.354
782	4	2	4	2	4	5	2	1	1	2	2	2	Outbreak	Male	31-40	Single	Left	yes	no		yes	55546.199	18515.4
783	2	1	3	2	2	2	1	1	1	4	4	4	Outbreak	Female	31-40	Married	Right	no	no		no	17704.285	5901.4282
784	2	1	5	4	1	4	2	4	1	2	2	1	Outbreak	Male	18-30	Single	Other	yes	no	no	yes	29354.299	9784.7666
785	2	3	5	1	5	3	1	5	2	1	3	1	Outbreak	Male	18-30	Single	Other	no	no	no	yes	29354.299	9784.7666
786	4	4	1	2	1	2	1	3	1	1	2	2	Outbreak	Female	60+	Widowed	Right	no	no	yes		60048.949	20016.316
787	4	4	4	2	2	4	3	4	2	2	2	2	Outbreak	Female	18-30	Single	Left	no	no	no	yes	11424.099	3808.033
788	2	3	4	3	4	4	2	5	1	2	3	5	Outbreak	Male	41-50	Divorced	Left	no	no	yes		58488.836	19496.279
789	2	5	3	2	3	1	1	1	1	1	3	3	Outbreak	Female	18-30	Single	Right	yes	no	no	yes	6967.5195	2322.5066
790	3	2	4	2	4	4	1	3	1	4	2	2	Outbreak	Female	41-50	Married	Left	no	no	yes	no	44026.371	14675.457
791	1	5	3	1	5	3	3	1	1	3	3	2	Outbreak	Female	31-40	Married	Right	yes	no		no	17704.285	5901.4282
792	5	5	3	3	3	5	1	1	1	3	4	2	Outbreak	Female	18-30	Single	Other	yes	no	no	yes	15670.347	5223.4487
793	2	5	5	3	5	3	1	1	1	1	2	1	Outbreak	Male	51-60	Married	Right	yes	no	yes	no	62580.555	20860.186
794	4	4	4	4	4	4	2	3	1	1	2	4	Outbreak	Female	18-30	Single	Other	no	no	no	yes	15670.347	5223.4487
795	2	2	4	2	2	4	2	5	2	2	3	4	Outbreak	Female	51-60	Married	Left	no	no	yes	no	40534.613	13511.538
796	3	3	5	2	4	3	1	5	1	1	4	2	Outbreak	Female	31-40	Single	Right	yes	no		yes	17704.285	5901.4282
797	2	2	4	2	4	5	1	4	1	2	2	4	Outbreak	Male	51-60	Married	Left	yes	no	yes	no	102608.45	34202.816
798	5	1	5	4	2	3	2	5	1	2	3	1	Outbreak	Male	18-30	Single	Left	yes	no	no	yes	21400.063	7133.354
799	2	2	4	4	2	4	2	4	2	2	4	2	Outbreak	Male	18-30	Single	Left	no	no	no	yes	21400.063	7133.354
800	4	1	4	4	4	4	1	4	1	1	1	5	Outbreak	Female	60+	Single	Left	no	no	yes	yes	98457.578	32819.191
801	2	1	5	1	5	5	1	4	2	3	5	2	Outbreak	Male	41-50	Married	Right	no	no	yes	no	35672.148	11890.716
802	3	2	4	3	4	4	1	3	1	2	4	2	Outbreak	Male	18-30	Single	Left	no	no	no	yes	21400.063	7133.354
803	4	5	4	5	4	4	5	5	5	2	3	5	Outbreak	Male	31-40	Married	Right	yes	no		no	33877.441	11292.48
804	2	2	4	4	4	3	2	3	2	2	2	2	Outbreak	Male	60+	Married	Left	yes	no	yes	no	107656.07	35885.355
805	4	2	4	4	4	3	1	4	1	4	2	2	Outbreak	Female	18-30	Single	Left	yes	no	no	yes	11424.099	3808.033
806	2	5	3	2	5	4	1	1	1	1	2	3	Outbreak	Female	60+	Married	Right	yes	no	yes	no	60048.949	20016.316
807	3	5	3	2	5	4	1	1	1	1	2	2	Outbreak	Female	41-50	Married	Right	yes	no	yes	no	26851.537	8950.5127
808	4	4	5	5	5	5	4	4	1	5	5	1	Outbreak	Male	18-30	Single	Right	yes	no	no	yes	13051.827	4350.6089
809	3	5	5	5	5	5	1	1	1	1	1	1	Outbreak	Female	51-60	Married	Left	yes	no	yes	no	40534.613	13511.538
810	3	1	4	5	5	5	1	4	1	3	2	2	Outbreak	Female	41-50	Divorced	Left	yes	no	yes		44026.371	14675.457
811	4	5	5	2	5	4	1	1	2	2	2	2	Outbreak	Female	51-60	Married	Right	yes	no	yes	no	24721.924	8240.6416
812	5	1	5	1	5	3	1	3	1	1	1	5	Outbreak	Female	51-60	Married	Other	no	no	yes	no	55601.008	18533.67
813	2	4	4	4	4	3	1	2	1	1	2	2	Outbreak	Female	41-50	Married	Right	yes	no	yes	no	26851.537	8950.5127
814	1	1	4	3	2	4	1	5	1	1	1	3	Outbreak	Female	51-60	Married	Left	yes	no	yes	no	40534.613	13511.538
815	2	5	5	2	4	4	1	1	1	1	2	2	Outbreak	Female	41-50	Married	Right	no	no	yes	no	26851.537	8950.5127
816	2	3	4	1	2	3	3	4	1	1	2	3	Outbreak	Male	18-30	Single	Other	no	no	no	yes	29354.299	9784.7666
817	3	2	4	4	4	5	1	4	1	1	3	2	Outbreak	Female	51-60	Married	Left	yes	no	yes	no	40534.613	13511.538
818	4	2	3	1	4	1	1	3	1	1	4	2	Outbreak	Female	60+	Married	Left	no	no	yes	no	98457.578	32819.191
819	1	4	4	1	2	5	1	3	1	1	4	2	Outbreak	Female	51-60	Divorced	Right	no	no	yes		24721.924	8240.6416
820	2	5	4	2	2	5	1	1	1	5	2	1	Outbreak	Female	41-50	Married	Right	no	no	yes	no	26851.537	8950.5127
821	3	5	4	3	5	4	1	1	1	2	2	2	Outbreak	Male	51-60	Married	Right	no	no	yes	no	62580.555	20860.186
822	2	1	5	2	4	4	1	1	1	1	1	2	Outbreak	Female	60+	Married	Right	no	no	yes	no	60048.949	20016.316
823	4	3	4	2	4	4	1	3	1	1	1	3	Outbreak	Female	60+	Widowed	Right	yes	no	yes		60048.949	20016.316
824	2	1	5	2	5	3	1	5	1	1	1	1	Outbreak	Female	51-60	Married	Right	no	no	yes	no	24721.924	8240.6416
825	1	5	5	1	5	4	2	1	5	5	1	2	Outbreak	Female	41-50	Married	Right	yes	no	yes	no	26851.537	8950.5127
826	4	3	4	2	4	4	2	3	2	2	3	2	Outbreak	Male	51-60	Married	Right	yes	no	yes	no	62580.555	20860.186
827	1	1	4	2	3	2	1	3	2	2	2	3	Outbreak	Female	31-40	Married	Left	no	no		no	29028.336	9676.1123
828	4	1	4	1	4	4	1	4	1	1	2	1	Outbreak	Male	41-50	Married	Left	no	no	yes	no	58488.836	19496.279
829	3	3	3	1	1	3	1	4	1	4	1	2	Outbreak	Male	51-60	Married	Right	yes	no	yes	no	62580.555	20860.186
830	4	4	4	4	4	4	2	4	2	2	2	2	Outbreak	Male	51-60	Married	Left	no	no	yes	no	102608.45	34202.816
831	4	5	5	1	2	5	1	2	1	1	1	2	Outbreak	Female	31-40	Domestic partner	Right	no	no		no	17704.285	5901.4282
832	3	1	5	4	3	4	5	5	1	1	2	3	Outbreak	Female	31-40	Single	Left	no	no		yes	29028.336	9676.1123
833	5	5	4	2	5	4	2	5	2	2	3	3	Outbreak	Female	18-30	Single	Left	no	no	no	yes	11424.099	3808.033
834	4	2	4	4	4	4	1	5	1	1	2	2	Outbreak	Female	18-30	Single	Left	yes	no	no	yes	11424.099	3808.033
835	3	4	5	3	4	5	1	3	1	1	3	5	Outbreak	Female	18-30	Single	Left	no	no	no	yes	11424.099	3808.033
836	4	5	4	4	5	5	1	1	1	5	1	2	Outbreak	Female	51-60	Married	Right	yes	no	yes	no	24721.924	8240.6416
837	2	2	4	4	2	4	2	4	2	2	2	2	Outbreak	Male	18-30	Single	Left	no	no	no	yes	21400.063	7133.354
838	2	5	5	4	5	5	1	1	1	1	2	3	Outbreak	Female	51-60	Married	Right	yes	no	yes	no	24721.924	8240.6416
839	2	4	4	4	3	4	1	1	1	2	1	4	Outbreak	Female	51-60	Divorced	Left	yes	no	yes		40534.613	13511.538
840	4	1	2	4	4	5	4	5	1	3	2	1	Outbreak	Male	31-40	Single	Left	yes	no		yes	55546.199	18515.4
841	3	3	3	1	5	3	1	3	1	1	5	1	Outbreak	Male	51-60	Married	Right	no	no	yes	no	62580.555	20860.186
842	4	5	4	2	5	5	1	1	1	1	1	1	Outbreak	Female	31-40	Single	Right	yes	no		yes	17704.285	5901.4282
843	1	3	4	2	3	4	1	3	1	3	2	1	Outbreak	Female	18-30	Single	Right	no	no	no	yes	6967.5195	2322.5066
844	1	3	5	1	3	4	1	2	2	1	2	1	Outbreak	Female	51-60	Married	Right	no	no	yes	no	24721.924	8240.6416
845	4	2	3	2	2	3	2	5	1	1	2	4	Outbreak	Female	31-40	Single	Left	no	no		yes	29028.336	9676.1123
846	3	5	5	1	4	3	5	5	1	1	2	4	Outbreak	Female	31-40	Single	Left	no	no		yes	29028.336	9676.1123
847	3	1	4	3	5	4	2	5	1	1	2	5	Outbreak	Female	18-30	Domestic partner	Left	no	no	no	no	11424.099	3808.033
848	4	3	4	2	4	4	1	1	1	1	2	3	Outbreak	Female	51-60	Married	Other	yes	no	yes	no	55601.008	18533.67
849	2	2	5	1	5	5	1	3	1	1	3	1	Outbreak	Male	51-60	Married	Right	no	no	yes	no	62580.555	20860.186
850	1	1	5	3	2	1	1	5	1	1	3	3	Outbreak	Male	31-40	Married	Right		no		no	33877.441	11292.48
851	2	5	5	1	5	4	1	1	1	1	2	3	Outbreak	Female	18-30	Single	Other	yes	no	no	yes	15670.347	5223.4487
852	4	5	5	2	5	5	1	1	1	2	2	4	Outbreak	Male	51-60	Single	Right	yes	no	yes	yes	62580.555	20860.186
853	2	4	4	2	4	4	1	5	1	3	2	3	Outbreak	Female	31-40	Married	Left	yes	no		no	29028.336	9676.1123
854	4	5	4	1	5	5	1	1	1	2	2	4	Outbreak	Female	31-40	Single	Left	yes	no		yes	29028.336	9676.1123
855	2	4	4	1	4	5	1	3	1	1	1	3	Outbreak	Female	31-40	Domestic partner	Left	yes	no		no	29028.336	9676.1123
856	4	2	4	1	2	3	2	5	1	2	4	4	Outbreak	Male	31-40	Single	Left	no	no		yes	55546.199	18515.4
857	3	3	4	3	4	4	2	3	1	2	3	4	Outbreak	Female	31-40	Married	Left	yes	no		no	29028.336	9676.1123
858	2	2	3	4	5	5	1	5	1	1	2	3	Outbreak	Female	31-40	Single	Left	no	no		yes	29028.336	9676.1123
859	4	5	4	3	2	2	1	3	1	3	2	2	Outbreak	Female	18-30	Single	Right	yes	no	no	yes	6967.5195	2322.5066
860	4	5	5	2	5	3	1	1	1	3	3	2	Outbreak	Male	31-40	Married	Right	no	no		no	33877.441	11292.48
861	2	4	4	2	4	2	1	3	1	5	2	2	Outbreak	Male	41-50	Married	Right	yes	no	yes	no	35672.148	11890.716
862	4	5	4	2	5	3	1	1	1	1	2	1	Outbreak	Female	18-30	Single	Right	yes	no	no	yes	6967.5195	2322.5066
863	4	5	5	3	4	4	1	1	1	2	2	2	Outbreak	Female	18-30	Single	Right	no	no	no	yes	6967.5195	2322.5066
864	1	2	4	2	1	3	1	5	1	1	2	4	Outbreak	Female	18-30	Single	Left	no	no	no	yes	11424.099	3808.033
865	2	5	4	1	4	4	1	2	2	1	2	1	Outbreak	Female	31-40	Single	Right	no	no		yes	17704.285	5901.4282
866	2	5	3	4	5	5	1	1	1	2	2	2	Outbreak	Female	18-30	Single	Right	yes	no	no	yes	6967.5195	2322.5066
867	3	5	5	5	5	5	1	1	1	3	2	1	Outbreak	Female	31-40	Married	Right	no	no		no	17704.285	5901.4282
868	2	5	4	2	3	2	1	1	1	1	2	1	Outbreak	Female	18-30	Single	Right	no	no	no	yes	6967.5195	2322.5066
869	2	5	3	2	5	4	1	1	1	2	2	2	Outbreak	Female	18-30	Single	Right	yes	no	no	yes	6967.5195	2322.5066
870	4	5	4	4	2	5	2	1	2	4	2	1	Outbreak	Female	18-30	Single	Right	yes	no	no	yes	6967.5195	2322.5066
871	2	5	5	3	5	4	1	1	1	4	3	1	Outbreak	Female	18-30	Single	Right	yes	no	no	yes	6967.5195	2322.5066
872	3	5	3	3	5	4	1	1	1	3	2	2	Outbreak	Female	18-30	Single	Right	yes	no	no	yes	6967.5195	2322.5066
873	3	5	5	4	5	4	1	1	1	2	2	1	Outbreak	Female	31-40	Single	Right	no	no		yes	17704.285	5901.4282
874	4	5	5	1	5	2	1	1	1	1	2	2	Outbreak	Male	31-40	Single	Right	yes	no		yes	33877.441	11292.48
875	4	5	5	1	5	1	1	4	1	2	2	4	Outbreak	Female	18-30	Single	Right	yes	no	no	yes	6967.5195	2322.5066
876	2	5	3	3	4	4	3	5	1	2	2	2	Outbreak	Female	18-30	Single	Other	no	no	no	yes	15670.347	5223.4487
877	2	5	4	2	5	3	1	1	1	1	2	3	Outbreak	Female	41-50	Married	Right	yes	no	yes	no	26851.537	8950.5127
878	3	5	5	4	2	2	1	3	1	2	2	2	Outbreak	Female	18-30	Single	Right	yes	no	no	yes	6967.5195	2322.5066
879	1	5	4	4	5	3	1	1	1	3	2	2	Outbreak	Female	18-30	Single	Right	no	no	no	yes	6967.5195	2322.5066
880	4	1	5	5	5	4	1	3	3	2	3	5	Outbreak	Female	18-30	Single	Left	no	no	no	yes	11424.099	3808.033
881	3	4	4	2	3	4	1	1	2	3	3	2	Outbreak	Female	18-30	Single	Right	no	no	no	yes	6967.5195	2322.5066
882	3	5	4	3	5	4	1	1	2	4	2	2	Outbreak	Male	60+	Married	Right	no	no	yes	no	65659.078	21886.359
883	2	5	3	2	5	4	1	1	1	4	2	2	Outbreak	Female	31-40	Single	Right	yes	no		yes	17704.285	5901.4282
884	4	5	4	3	5	2	1	1	1	4	2	2	Outbreak	Female	18-30	Single	Right	no	no	no	yes	6967.5195	2322.5066
885	4	5	4	4	5	4	1	1	1	1	1	2	Outbreak	Female	41-50	Single	Right	yes	no	yes	yes	26851.537	8950.5127
886	4	1	5	4	5	4	1	5	2	5	1	4	Outbreak	Male	18-30	Single	Other	no	no	no	yes	29354.299	9784.7666
887	4	5	3	4	5	1	1	1	1	1	1	1	Outbreak	Male	18-30	Single	Right	no	no	no	yes	13051.827	4350.6089
888	3	4	4	4	5	5	1	3	1	1	1	2	Outbreak	Male	41-50	Married	Left	no	no	yes	no	58488.836	19496.279
889	2	5	4	4	4	4	1	1	1	2	2	3	Outbreak	Female	31-40	Married	Left	no	no		no	29028.336	9676.1123
890	2	1	4	4	3	4	1	3	1	1	1	4	Outbreak	Female	18-30	Domestic partner	Right	no	no	no	no	6967.5195	2322.5066
891	3	5	3	2	5	5	1	1	1	2	1	1	Outbreak	Male	60+	Married	Right	no	no	yes	no	65659.078	21886.359
892	2	2	4	1	1	4	1	3	1	1	4	1	Outbreak	Male	60+	Married	Left	no	no	yes	no	107656.07	35885.355
893	5	5	1	1	5	5	1	1	1	1	1	1	Outbreak	Male	60+	Single	Other	yes	no	yes	yes	147670.98	49223.66
894	4	1	5	1	1	5	1	5	1	1	2	2	Outbreak	Female	31-40	Single	Left	yes	no		yes	29028.336	9676.1123
895	2	2	4	4	4	4	4	3	2	2	2	2	Outbreak	Male	31-40	Married	Right	no	no		no	33877.441	11292.48
896	4	5	5	4	5	4	1	1	1	3	3	2	Outbreak	Male	18-30	Single	Right	yes	no	no	yes	13051.827	4350.6089
897	2	4	5	4	2	4	1	3	2	3	3	5	Outbreak	Female	31-40	Single	Right	no	no		yes	17704.285	5901.4282
898	2	2	4	4	5	3	1	4	1	2	1	3	Outbreak	Male	31-40	Single	Left	no	no		yes	55546.199	18515.4
899	4	5	4	1	5	3	5	5	1	1	5	5	Outbreak	Male	18-30	Married	Right	no	no	no	no	13051.827	4350.6089
900	4	5	5	4	2	4	1	1	1	1	1	1	Outbreak	Male	18-30	Single	Right	yes	no	no	yes	13051.827	4350.6089
901	2	3	4	3	3	4	2	3	2	2	2	2	Outbreak	Male	18-30	Single	Right	yes	no	no	yes	13051.827	4350.6089
902	3	2	4	3	2	4	1	5	1	2	3	3	Outbreak	Male	18-30	Single	Left	no	no	no	yes	21400.063	7133.354
903	1	5	4	2	4	4	1	1	1	1	2	2	Outbreak	Female	60+	Single	Right	yes	no	yes	yes	60048.949	20016.316
904	3	4	4	3	5	4	5	5	2	1	2	2	Outbreak	Female	31-40	Married	Right	no	no		no	17704.285	5901.4282
905	3	1	2	1	5	3	5	5	3	4	5	5	Outbreak	Male	18-30	Single	Right	no	no	no	yes	13051.827	4350.6089
906	4	4	4	5	2	3	1	3	1	1	2	2	Outbreak	Male	31-40	Single	Right	yes	no		yes	33877.441	11292.48
907	4	5	4	1	5	3	2	3	2	1	2	2	Outbreak	Female	41-50	Married	Right	yes	no	yes	no	26851.537	8950.5127
908	5	2	4	4	4	4	1	4	1	1	1	1	Outbreak	Male	18-30	Single	Right	no	no	no	yes	13051.827	4350.6089
909	4	4	4	4	4	4	1	1	1	4	1	1	Outbreak	Male	31-40	Domestic partner	Other	no	no		no	76192.289	25397.43
910	5	5	5	5	5	5	5	3	1	1	1	1	Outbreak	Male	51-60	Married	Right	no	no	yes	no	62580.555	20860.186
911	1	2	4	2	2	5	1	3	1	2	3	3	Outbreak	Male	31-40	Single	Left	no	no		yes	55546.199	18515.4
912	4	4	4	3	3	3	1	1	1	1	2	3	Outbreak	Female	41-50	Married	Other	yes	no	yes	no	60390.629	20130.209
913	2	4	4	2	3	5	2	3	2	1	3	1	Outbreak	Female	31-40	Married	Right	yes	no		no	17704.285	5901.4282
914	4	2	4	2	4	4	2	3	2	2	2	2	Outbreak	Male	31-40	Single	Right	no	no		yes	33877.441	11292.48
915	2	3	4	2	2	4	2	4	2	2	2	2	Outbreak	Male	18-30	Single	Right	no	no	no	yes	13051.827	4350.6089
916	2	5	4	1	5	5	1	1	1	5	2	3	Outbreak	Female	41-50	Married	Right	yes	no	yes	no	26851.537	8950.5127
917	3	3	3	3	4	5	2	3	1	1	2	3	Outbreak	Female	18-30	Single	Other	no	no	no	yes	15670.347	5223.4487
918	4	3	4	5	4	4	1	3	2	2	3	2	Outbreak	Female	18-30	Domestic partner	Left	no	no	no	no	11424.099	3808.033
919	4	5	4	4	4	4	1	3	1	1	2	2	Outbreak	Male	18-30	Married	Right	yes	no	no	no	13051.827	4350.6089
920	3	3	3	2	3	3	1	1	2	1	2	2	Outbreak	Male	41-50	Single	Right	yes	no	yes	yes	35672.148	11890.716
921	4	5	5	1	5	1	1	1	1	3	1	1	Outbreak	Male	41-50	Single	Right	yes	no	yes	yes	35672.148	11890.716
922	2	5	4	2	5	1	1	1	1	3	2	2	Outbreak	Female	18-30	Single	Right	yes	no	no	yes	6967.5195	2322.5066
923	2	5	4	3	5	4	1	1	1	1	3	2	Outbreak	Female	18-30	Married	Right	yes	no	no	no	6967.5195	2322.5066
924	2	5	4	1	4	4	1	1	1	1	2	2	Outbreak	Male	31-40	Domestic partner	Other	no	no		no	76192.289	25397.43
925	3	1	4	1	5	3	1	2	1	1	3	2	Outbreak	Female	31-40	Married	Other	yes	no		no	39817.941	13272.647
926	4	5	5	4	4	3	1	2	2	2	2	1	Outbreak	Male	18-30	Single	Right	yes	no	no	yes	13051.827	4350.6089
927	3	5	5	1	5	5	1	1	1	1	1	3	Outbreak	Male	51-60	Married	Right	no	no	yes	no	62580.555	20860.186
928	1	1	4	4	4	3	1	5	2	2	4	1	Outbreak	Male	18-30	Single	Left	no	no	no	yes	21400.063	7133.354
929	4	5	3	2	5	4	1	1	1	1	1	2	Outbreak	Female	60+	Married	Right	no	no	yes	no	60048.949	20016.316
930	5	3	4	3	5	3	3	5	1	2	2	2	Outbreak	Female	18-30	Single	Left	no	no	no	yes	11424.099	3808.033
931	3	1	4	1	3	3	1	3	1	1	1	4	Outbreak	Male	31-40	Single	Left	no	no		yes	55546.199	18515.4
932	5	5	4	2	5	4	1	1	1	1	4	3	Outbreak	Female	18-30	Single	Right	yes	no	no	yes	6967.5195	2322.5066
933	3	5	3	2	5	3	1	1	1	1	1	1	Outbreak	Male	41-50	Married	Right	yes	no	yes	no	35672.148	11890.716
934	2	3	4	2	2	5	2	3	2	2	2	2	Outbreak	Male	18-30	Single	Left	yes	no	no	yes	21400.063	7133.354
935	2	2	5	4	5	5	1	3	1	2	2	2	Outbreak	Male	41-50	Single	Other	no	no	yes	yes	80228.68	26742.893
936	2	5	5	1	5	5	1	1	1	1	1	1	Outbreak	Female	18-30	Married	Right	yes	no	no	no	6967.5195	2322.5066
937	2	1	5	2	3	4	1	5	1	2	1	3	Outbreak	Male	31-40	Married	Right	yes	no		no	33877.441	11292.48
938	3	3	4	2	4	4	2	3	1	2	4	4	Outbreak	Female	51-60	Widowed	Left	no	no	yes		40534.613	13511.538
939	2	1	3	3	2	1	1	3	1	1	3	3	Outbreak	Female	51-60	Married	Right	no	no	yes	no	24721.924	8240.6416
940	2	5	4	4	4	5	1	1	1	2	2	2	Outbreak	Female	18-30	Single	Right	no	no	no	yes	6967.5195	2322.5066
941	2	2	4	2	2	1	1	5	1	1	4	1	Outbreak	Male	18-30	Married	Right	yes	no	no	no	13051.827	4350.6089
942	4	3	5	4	5	5	1	4	1	5	1	1	Outbreak	Female	18-30	Single	Left	yes	no	no	yes	11424.099	3808.033
943	4	5	4	4	4	4	1	3	1	1	2	2	Outbreak	Male	18-30	Married	Right	yes	no	no	no	13051.827	4350.6089
944	2	2	4	4	4	4	1	3	1	1	1	2	Outbreak	Female	60+	Widowed	Left	yes	no	yes		98457.578	32819.191
945	2	1	3	3	3	4	2	3	2	1	3	2	Outbreak	Male	51-60	Single	Left	no	no	yes	yes	102608.45	34202.816
946	3	1	5	1	4	4	1	5	1	1	2	2	Outbreak	Female	60+	Married	Left	no	no	yes	no	98457.578	32819.191
947	3	4	4	2	4	5	1	3	1	1	2	2	Outbreak	Male	51-60	Divorced	Other	no	no	yes		140747.22	46915.738
948	2	3	4	1	1	3	1	5	1	1	2	2	Outbreak	Male	18-30	Single	Left	no	no	no	yes	21400.063	7133.354
949	3	4	2	2	5	3	1	5	1	2	3	5	Outbreak	Female	18-30	Single	Left	no	no	no	yes	11424.099	3808.033
950	4	2	3	2	4	4	1	3	1	5	2	2	Outbreak	Female	60+	Single	Left	no	no	yes	yes	98457.578	32819.191
951	4	4	4	2	3	5	1	3	1	4	2	3	Outbreak	Female	18-30	Single	Other	no	no	no	yes	15670.347	5223.4487
952	4	4	4	2	4	1	1	1	1	1	2	2	Outbreak	Male	18-30	Single	Right	yes	no	no	yes	13051.827	4350.6089
953	3	2	4	3	4	4	2	5	1	2	3	3	Outbreak	Female	31-40	Married	Left	no	no		no	29028.336	9676.1123
954	2	2	4	1	5	3	1	5	1	1	2	2	Outbreak	Male	18-30	Single	Right	yes	no	no	yes	13051.827	4350.6089
955	2	3	4	2	4	4	2	4	2	4	2	2	Outbreak	Female	18-30	Domestic partner	Right	yes	no	no	no	6967.5195	2322.5066
956	4	5	5	2	5	4	1	1	1	1	1	1	Outbreak	Female	18-30	Single	Right	yes	no	no	yes	6967.5195	2322.5066
957	4	5	5	4	5	5	1	1	1	3	1	1	Outbreak	Female	18-30	Single	Right	no	no	no	yes	6967.5195	2322.5066
958	4	3	5	3	5	4	2	3	2	1	2	2	Outbreak	Female	60+	Married	Right	yes	no	yes	no	60048.949	20016.316
959	2	1	3	1	5	5	1	5	1	2	4	4	Outbreak	Female	18-30	Single	Other	yes	no	no	yes	15670.347	5223.4487
960	4	2	4	4	4	5	2	3	1	2	2	3	Outbreak	Female	60+	Married	Left	no	no	yes	no	98457.578	32819.191
961	2	1	4	2	4	5	1	5	1	1	2	1	Outbreak	Female	18-30	Single	Right	no	no	no	yes	6967.5195	2322.5066
962	2	3	4	4	3	1	1	3	2	2	4	3	Outbreak	Female	18-30	Domestic partner	Left	yes	no	no	no	11424.099	3808.033
963	2	2	4	4	4	4	1	3	1	1	1	2	Outbreak	Female	60+	Divorced	Left	no	no	yes		98457.578	32819.191
964	2	4	4	4	4	2	1	2	2	2	2	3	Outbreak	Male	60+	Married	Right	no	no	yes	no	65659.078	21886.359
965	3	4	4	2	4	4	1	4	1	1	2	5	Outbreak	Female	51-60	Single	Other	no	no	yes	yes	55601.008	18533.67
966	4	2	4	4	4	4	4	4	2	2	2	2	Outbreak	Male	60+	Married	Left	no	no	yes	no	107656.07	35885.355
967	2	3	5	2	5	2	1	5	1	2	2	1	Outbreak	Male	18-30	Single	Left	yes	no	no	yes	21400.063	7133.354
968	4	5	5	3	4	2	2	5	2	1	4	1	Outbreak	Female	18-30	Single	Left	yes	no	no	yes	11424.099	3808.033
969	2	5	4	4	5	5	1	1	1	1	1	2	Outbreak	Female	18-30	Single	Right	yes	no	no	yes	6967.5195	2322.5066
970	2	3	2	2	5	4	1	5	4	1	2	4	Outbreak	Female	31-40	Married	Left	no	no		no	29028.336	9676.1123
971	2	4	4	2	5	2	1	1	1	1	1	2	Outbreak	Male	41-50	Married	Right	yes	no	yes	no	35672.148	11890.716
972	4	4	4	1	4	4	2	2	2	1	2	1	Outbreak	Female	18-30	Single	Right	yes	no	no	yes	6967.5195	2322.5066
973	2	2	4	4	2	2	1	5	5	1	2	2	Outbreak	Male	18-30	Single	Left	yes	no	no	yes	21400.063	7133.354
974	4	2	4	2	4	2	1	4	2	1	2	4	Outbreak	Male	41-50	Single	Left	no	no	yes	yes	58488.836	19496.279
975	4	4	4	2	5	2	1	1	1	1	2	1	Outbreak	Male	18-30	Married	Right	yes	no	no	no	13051.827	4350.6089
976	1	3	4	2	4	4	2	3	2	2	2	5	Outbreak	Female	18-30	Domestic partner	Left	yes	no	no	no	11424.099	3808.033
977	3	4	5	2	5	3	2	3	1	1	2	1	Outbreak	Male	18-30	Single	Right	no	no	no	yes	13051.827	4350.6089
978	5	1	5	4	2	4	1	2	1	2	2	2	Outbreak	Female	18-30	Domestic partner	Right	yes	no	no	no	6967.5195	2322.5066
979	4	5	5	1	4	5	2	3	1	4	2	2	Outbreak	Female	18-30	Single	Right	yes	no	no	yes	6967.5195	2322.5066
980	4	2	4	2	4	2	2	4	2	1	2	2	Outbreak	Male	18-30	Single	Other	no	no	no	yes	29354.299	9784.7666
981	4	2	4	4	4	2	1	5	1	1	3	3	Outbreak	Male	18-30	Single	Other	no	no	no	yes	29354.299	9784.7666
982	2	4	4	1	4	4	1	1	1	1	1	1	Outbreak	Female	51-60	Married	Right	yes	no	yes	no	24721.924	8240.6416
983	3	4	4	2	3	2	1	3	2	1	4	2	Outbreak	Male	51-60	Married	Right	yes	no	yes	no	62580.555	20860.186
984	1	3	5	2	4	2	1	3	1	1	4	4	Outbreak	Male	18-30	Single	Right	yes	no	no	yes	13051.827	4350.6089
985	3	2	4	3	4	4	2	4	2	2	3	2	Outbreak	Male	18-30	Single	Left	yes	no	no	yes	21400.063	7133.354
986	2	5	4	1	4	5	1	1	1	1	1	3	Outbreak	Female	51-60	Married	Right	no	no	yes	no	24721.924	8240.6416
987	5	5	5	2	5	2	1	1	1	2	2	1	Outbreak	Female	18-30	Single	Right	yes	no	no	yes	6967.5195	2322.5066
988	5	5	5	2	5	2	1	1	1	2	2	1	Outbreak	Female	18-30	Single	Right	yes	no	no	yes	6967.5195	2322.5066
989	3	3	4	3	2	4	2	3	3	3	3	2	Outbreak	Female	18-30	Single	Right	no	no	no	yes	6967.5195	2322.5066
990	1	3	4	5	2	5	1	1	1	1	2	3	Outbreak	Female	41-50	Married	Other	no	no	yes	no	60390.629	20130.209
991	3	5	3	2	5	4	1	1	1	3	3	2	Outbreak	Male	18-30	Single	Right	no	no	no	yes	13051.827	4350.6089
992	4	2	5	4	4	5	1	4	5	5	4	4	Outbreak	Female	18-30	Single	Left	yes	no	no	yes	11424.099	3808.033
993	2	2	2	2	2	2	4	2	2	2	2	2	Outbreak	Female	51-60	Married	Right	no	no	yes	no	24721.924	8240.6416
994	2	4	4	2	2	5	1	2	1	2	2	1	Outbreak	Male	18-30	Single	Right	yes	no	no	yes	13051.827	4350.6089
995	3	3	4	3	4	4	2	3	2	4	3	2	Outbreak	Female	41-50	Divorced	Left	no	no	yes		44026.371	14675.457
996	2	2	4	1	4	3	2	4	2	1	4	5	Outbreak	Male	31-40	Single	Other	yes	no		yes	76192.289	25397.43
997	4	1	2	1	5	4	1	5	1	1	2	2	Outbreak	Female	18-30	Single	Left	no	no	no	yes	11424.099	3808.033
998	2	3	4	2	4	2	1	3	2	1	3	4	Outbreak	Male	60+	Married	Left	no	no	yes	no	107656.07	35885.355
999	5	5	5	3	5	5	1	1	1	3	2	1	Outbreak	Female	18-30	Married	Right	no	no	no	no	6967.5195	2322.5066
1000	2	4	2	1	2	5	1	5	1	1	2	1	Outbreak	Male	18-30	Single	Left	no	no	no	yes	21400.063	7133.354
1001	5	5	4	2	5	4	1	1	1	2	1	2	Outbreak	Male	18-30	Married	Right	yes	no	no	no	13051.827	4350.6089
1002	3	5	5	2	5	1	1	1	1	1	3	2	Outbreak	Female	18-30	Single	Right	no	no	no	yes	6967.5195	2322.5066
1003	4	5	4	1	3	3	1	1	1	2	1	1	Outbreak	Male	18-30	Single	Right	no	no	no	yes	13051.827	4350.6089
1004	2	5	5	4	5	5	1	1	1	2	2	3	Outbreak	Male	18-30	Single	Right	no	no	no	yes	13051.827	4350.6089
1005	4	5	5	2	5	5	1	1	1	1	1	2	Outbreak	Female	51-60	Married	Right	no	no	yes	no	24721.924	8240.6416
1006	3	4	4	2	4	4	1	3	1	2	2	2	Outbreak	Male	51-60	Married	Left	yes	no	yes	no	102608.45	34202.816
1007	4	5	5	4	5	4	1	1	1	2	2	1	Outbreak	Male	18-30	Single	Right	yes	no	no	yes	13051.827	4350.6089
1008	1	5	4	1	4	3	1	1	1	1	5	3	Outbreak	Male	18-30	Single	Right	no	no	no	yes	13051.827	4350.6089
1009	4	5	4	2	5	2	1	1	1	2	3	1	Outbreak	Female	18-30	Single	Right	yes	no	no	yes	6967.5195	2322.5066
1010	3	5	4	4	5	4	1	1	1	2	2	2	Outbreak	Female	18-30	Single	Right	yes	no	no	yes	6967.5195	2322.5066
1011	4	5	4	2	4	2	1	1	1	2	4	2	Outbreak	Male	18-30	Single	Right	no	no	no	yes	13051.827	4350.6089
1012	2	2	4	4	4	4	1	3	1	4	2	2	Outbreak	Female	18-30	Single	Left	yes	no	no	yes	11424.099	3808.033
1013	3	4	4	1	5	5	1	3	1	4	3	4	Outbreak	Male	18-30	Single	Left	no	no	no	yes	21400.063	7133.354
1014	4	4	4	1	4	3	1	2	1	2	5	1	Outbreak	Male	18-30	Single	Other	no	no	no	yes	29354.299	9784.7666
1015	4	4	4	2	4	2	2	2	2	4	3	2	Outbreak	Male	18-30	Single	Right	no	no	no	yes	13051.827	4350.6089
1016	4	5	5	1	5	2	1	1	1	1	2	1	Outbreak	Female	18-30	Single	Right	yes	no	no	yes	6967.5195	2322.5066
1017	4	2	4	2	5	5	1	2	1	1	1	1	Outbreak	Male	51-60	Married	Right	yes	no	yes	no	62580.555	20860.186
1018	2	2	4	5	4	5	1	5	1	1	1	1	Outbreak	Male	51-60	Married	Right	yes	no	yes	no	62580.555	20860.186
1019	2	4	4	1	5	5	1	1	1	1	3	2	Outbreak	Female	18-30	Single	Left	yes	no	no	yes	11424.099	3808.033
1020	1	1	5	1	5	5	1	1	1	1	1	1	Outbreak	Male	51-60	Married	Right	no	no	yes	no	62580.555	20860.186
1021	4	4	5	4	2	5	1	1	2	1	2	2	Outbreak	Male	18-30	Single	Right	no	no	no	yes	13051.827	4350.6089
1022	3	5	3	2	4	4	1	1	1	1	3	3	Outbreak	Male	31-40	Single	Other	yes	no		yes	76192.289	25397.43
1023	2	5	5	3	5	3	1	1	1	4	2	2	Outbreak	Female	41-50	Single	Right	yes	no	yes	yes	26851.537	8950.5127
1024	1	1	1	4	5	4	2	3	1	1	1	1	Outbreak	Female	51-60	Married	Right	yes	no	yes	no	24721.924	8240.6416
1025	2	1	4	3	4	4	1	4	1	4	2	2	Outbreak	Female	51-60	Married	Right	yes	no	yes	no	24721.924	8240.6416
1026	2	1	4	2	4	4	1	5	2	1	2	2	Outbreak	Male	60+	Married	Other	yes	no	yes	no	147670.98	49223.66
1027	2	4	4	4	2	4	4	2	1	4	4	2	Outbreak	Male	18-30	Single	Right	no	no	no	yes	13051.827	4350.6089
1028	5	4	4	2	4	4	2	1	2	2	3	2	Outbreak	Female	41-50	Married	Other	no	no	yes	no	60390.629	20130.209
1029	4	4	4	2	4	2	1	3	2	1	1	2	Outbreak	Male	51-60	Married	Right	yes	no	yes	no	62580.555	20860.186
1030	4	5	4	5	5	4	5	1	1	5	5	4	Outbreak	Female	60+	Married	Other	yes	no	yes	no	135053.48	45017.828
1031	2	2	4	2	4	4	1	2	1	1	2	3	Outbreak	Female	51-60	Married	Other	yes	no	yes	no	55601.008	18533.67
1032	3	5	5	2	5	5	1	3	1	1	3	1	Outbreak	Male	41-50	Married	Right	no	no	yes	no	35672.148	11890.716
1033	4	5	4	3	5	2	1	1	3	1	3	2	Outbreak	Male	18-30	Single	Right	yes	no	no	yes	13051.827	4350.6089
1034	1	5	5	3	4	2	3	5	2	2	2	4	Outbreak	Male	31-40	Single	Left	no	no		yes	55546.199	18515.4
1035	1	5	5	1	5	3	1	2	2	1	2	1	Outbreak	Male	41-50	Married	Right	yes	no	yes	no	35672.148	11890.716
1036	2	5	5	5	5	1	1	1	1	1	4	1	Outbreak	Female	41-50	Married	Other	no	no	yes	no	60390.629	20130.209
1037	4	3	4	2	4	5	1	5	1	2	2	3	Outbreak	Female	18-30	Single	Right	yes	no	no	yes	6967.5195	2322.5066
1038	4	2	4	4	2	4	2	5	1	4	4	1	Outbreak	Male	18-30	Single	Left	no	no	no	yes	21400.063	7133.354
1039	4	2	5	1	4	4	1	5	1	1	1	2	Outbreak	Female	31-40	Single	Other	no	no		yes	39817.941	13272.647
1040	1	4	5	1	2	2	1	1	1	1	4	4	Outbreak	Female	18-30	Single	Right	yes	no	no	yes	6967.5195	2322.5066
1041	3	2	4	3	2	4	1	1	1	1	2	3	Outbreak	Male	18-30	Single	Other	no	no	no	yes	29354.299	9784.7666
1042	2	5	4	1	2	5	1	4	1	3	2	4	Outbreak	Female	18-30	Single	Left	yes	no	no	yes	11424.099	3808.033
1043	2	4	4	3	4	4	1	3	1	4	2	2	Outbreak	Female	18-30	Single	Right	yes	no	no	yes	6967.5195	2322.5066
1044	3	4	3	3	5	4	4	2	3	2	4	1	Outbreak	Male	18-30	Single	Right	yes	no	no	yes	13051.827	4350.6089
1045	2	1	5	5	4	5	1	5	1	4	5	5	Outbreak	Female	18-30	Single	Left	no	no	no	yes	11424.099	3808.033
1046	3	4	4	3	4	3	1	2	1	1	3	3	Outbreak	Female	18-30	Single	Right	no	no	no	yes	6967.5195	2322.5066
1047	2	5	4	2	5	2	1	3	2	2	1	2	Outbreak	Female	18-30	Single	Right	yes	no	no	yes	6967.5195	2322.5066
1048	2	4	5	5	2	4	3	3	1	1	2	2	Outbreak	Male	18-30	Single	Right	yes	no	no	yes	13051.827	4350.6089
1049	4	3	4	5	2	5	1	5	2	3	3	2	Outbreak	Female	18-30	Single	Left	no	no	no	yes	11424.099	3808.033
1050	4	5	2	4	5	4	1	1	2	4	3	2	Outbreak	Female	18-30	Single	Left	no	no	no	yes	11424.099	3808.033
1051	3	5	4	2	5	3	1	1	1	1	3	2	Outbreak	Female	18-30	Married	Right	yes	no	no	no	6967.5195	2322.5066
1052	2	2	3	4	3	3	1	1	1	3	1	4	Outbreak	Female	41-50	Divorced	Right	no	no	yes		26851.537	8950.5127
1053	1	4	3	2	5	5	1	5	1	3	1	5	Outbreak	Female	18-30	Single	Left	yes	no	no	yes	11424.099	3808.033
1054	3	5	4	2	5	4	1	1	1	1	4	3	Outbreak	Male	18-30	Single	Right	yes	no	no	yes	13051.827	4350.6089
1055	2	5	5	4	5	4	1	4	1	2	1	4	Outbreak	Female	18-30	Single	Other	no	no	no	yes	15670.347	5223.4487
1056	4	2	4	4	3	5	2	4	1	1	2	3	Outbreak	Male	51-60	Married	Left	yes	no	yes	no	102608.45	34202.816
1057	3	2	4	2	3	5	1	3	1	1	3	5	Outbreak	Female	18-30	Domestic partner	Left	no	no	no	no	11424.099	3808.033
1058	4	5	5	5	4	4	1	3	1	2	2	1	Outbreak	Male	18-30	Single	Left	no	no	no	yes	21400.063	7133.354
1059	5	5	3	4	5	5	1	1	1	1	1	2	Outbreak	Female	18-30	Single	Right	yes	no	no	yes	6967.5195	2322.5066
1060	3	1	4	2	4	5	1	5	2	2	2	2	Outbreak	Female	51-60	Married	Right	yes	no	yes	no	24721.924	8240.6416
1061	4	5	4	3	5	2	1	1	2	2	2	2	Outbreak	Female	41-50	Married	Right	yes	no	yes	no	26851.537	8950.5127
1062	3	4	4	4	4	2	1	1	1	2	3	3	Outbreak	Female	51-60	Married	Right	yes	no	yes	no	24721.924	8240.6416
1063	2	5	4	3	5	1	1	1	1	2	4	1	Outbreak	Female	18-30	Single	Right	yes	no	no	yes	6967.5195	2322.5066
1064	4	2	5	4	5	4	2	5	1	3	2	3	Outbreak	Female	51-60	Married	Other	no	no	yes	no	55601.008	18533.67
1065	4	2	4	2	5	5	3	5	1	3	2	1	Outbreak	Female	18-30		Left	yes	no	no		11424.099	3808.033
1066	2	5	4	3	4	3	1	1	1	3	2	2	Outbreak	Female	41-50	Married	Right	no	no	yes	no	26851.537	8950.5127
1067	5	2	4	4	4	3	2	4	1	1	3	3	Outbreak	Female	18-30	Single	Left	no	no	no	yes	11424.099	3808.033
1068	4	5	4	2	5	1	1	1	1	1	3	2	Outbreak	Female	51-60	Divorced	Right	yes	no	yes		24721.924	8240.6416
1069	4	5	4	4	4	3	1	1	1	2	2	1	Outbreak	Female	18-30	Single	Right	yes	no	no	yes	6967.5195	2322.5066
1070	4	2	5	3	4	4	1	5	1	3	1	3	Outbreak	Female	18-30	Single	Other	no	no	no	yes	15670.347	5223.4487
1071	2	5	5	3	4	5	1	1	1	1	3	2	Outbreak	Female	51-60	Married	Left	yes	no	yes	no	40534.613	13511.538
1072	4	1	4	4	5	5	1	1	1	1	1	1	Outbreak	Female	41-50	Married	Right	yes	no	yes	no	26851.537	8950.5127
1073	2	5	5	3	4	1	1	1	1	1	4	3	Outbreak	Female	18-30	Single	Right	yes	no	no	yes	6967.5195	2322.5066
1074	4	5	5	5	5	1	1	1	1	1	1	1	Outbreak	Female	31-40	Single	Right	yes	no		yes	17704.285	5901.4282
1075	2	5	4	1	5	5	1	1	1	1	1	1	Outbreak	Female	18-30	Married	Right	yes	no	no	no	6967.5195	2322.5066
1076	2	5	5	1	5	5	1	1	1	1	5	1	Outbreak	Male	31-40	Married	Right	yes	no		no	33877.441	11292.48
1077	3	5	3	2	5	5	1	1	1	3	2	1	Outbreak	Male	18-30	Single	Right	yes	no	no	yes	13051.827	4350.6089
1078	2	5	4	3	5	4	1	1	1	2	2	4	Outbreak	Female	31-40	Single	Right	yes	no		yes	17704.285	5901.4282
1079	4	4	4	2	5	5	1	1	1	1	3	1	Outbreak	Male	18-30	Married	Right	yes	no	no	no	13051.827	4350.6089
1080	4	3	4	2	4	3	1	5	1	1	4	3	Outbreak	Female	18-30	Single	Other	yes	no	no	yes	15670.347	5223.4487
1081	2	2	4	4	4	4	1	5	1	1	4	3	Outbreak	Female	41-50	Domestic partner	Left	no	no	yes	no	44026.371	14675.457
1082	4	4	4	4	4	3	1	5	1	2	3	1	Outbreak	Male	41-50	Married	Right	no	no	yes	no	35672.148	11890.716
1083	2	5	3	1	5	2	1	1	1	1	3	3	Outbreak	Female	60+	Single	Other	no	no	yes	yes	135053.48	45017.828
1084	3	2	2	2	3	2	2	2	2	4	3	3	Outbreak	Female	31-40	Single	Other	yes	no		yes	39817.941	13272.647
1085	2	3	4	4	5	3	1	1	1	2	2	4	Outbreak	Female	18-30	Single	Other	yes	no	no	yes	15670.347	5223.4487
1086	3	2	4	1	4	4	5	5	1	1	4	3	Outbreak	Male	31-40	Domestic partner	Left	no	no		no	55546.199	18515.4
1087	2	5	5	5	5	2	1	1	1	1	3	5	Outbreak	Female	41-50	Married	Right	yes	no	yes	no	26851.537	8950.5127
1088	2	5	5	1	2	2	1	1	1	1	2	1	Outbreak	Female	18-30	Single	Right	no	no	no	yes	6967.5195	2322.5066
1089	3	5	4	1	5	2	1	1	1	2	2	1	Outbreak	Male	60+	Single	Right	yes	no	yes	yes	65659.078	21886.359
1090	4	2	5	4	5	4	1	5	1	3	3	5	Outbreak	Female	18-30	Single	Left	no	no	no	yes	11424.099	3808.033
1091	4	2	4	2	4	2	1	5	1	1	1	5	Outbreak	Male	60+	Married	Left	yes	no	yes	no	107656.07	35885.355
1092	3	2	4	2	4	3	1	3	2	2	2	2	Outbreak	Female	51-60	Married	Left	yes	no	yes	no	40534.613	13511.538
1093	4	2	5	4	4	5	1	4	3	1	2	4	Outbreak	Male	31-40	Single	Left	yes	no		yes	55546.199	18515.4
1094	2	3	4	4	4	5	1	5	1	2	2	2	Outbreak	Female	51-60	Married	Left	no	no	yes	no	40534.613	13511.538
1095	4	5	5	3	5	5	1	1	1	1	2	2	Outbreak	Female	41-50	Married	Left	no	no	yes	no	44026.371	14675.457
1096	2	5	4	2	4	2	2	2	2	2	3	2	Outbreak	Female	51-60	Married	Other	no	no	yes	no	55601.008	18533.67
1097	2	5	5	1	5	5	1	1	1	1	1	3	Outbreak	Female	18-30	Domestic partner	Left	yes	no	no	no	11424.099	3808.033
1098	4	5	4	1	4	4	1	3	1	1	3	5	Outbreak	Female	60+	Divorced	Left	no	no	yes		98457.578	32819.191
1099	2	2	4	2	4	1	1	1	2	1	2	5	Outbreak	Female	41-50	Divorced	Other	yes	no	yes		60390.629	20130.209
1100	2	2	4	2	3	4	2	2	2	4	2	2	Outbreak	Female	31-40	Married	Right	yes	no		no	17704.285	5901.4282
1101	4	3	5	2	4	4	1	3	1	1	1	5	Outbreak	Female	41-50	Married	Left	yes	no	yes	no	44026.371	14675.457
1102	4	4	5	2	5	5	1	5	1	1	2	1	Outbreak	Female	41-50	Divorced	Right	yes	no	yes		26851.537	8950.5127
1103	4	1	5	1	4	4	1	5	1	1	2	4	Outbreak	Female	18-30	Single	Left	yes	no	no	yes	11424.099	3808.033
1104	1	5	5	1	2	3	1	1	1	3	2	3	Outbreak	Female	31-40	Married	Other	no	no		no	39817.941	13272.647
1105	2	2	4	2	2	2	5	1	1	1	2	5	Outbreak	Female	18-30	Single	Other	no	no	no	yes	15670.347	5223.4487
1106	1	1	2	1	5	5	5	5	1	1	5	5	Outbreak	Female	41-50	Married	Left	no	no	yes	no	44026.371	14675.457
1107	3	4	4	4	4	4	1	3	1	1	2	2	Outbreak	Female	31-40	Married	Left	yes	no		no	29028.336	9676.1123
1108	3	2	4	1	5	3	1	5	2	1	2	2	Outbreak	Female	31-40	Single	Left	no	no		yes	29028.336	9676.1123
1109	2	2	3	1	5	4	2	5	3	2	2	4	Outbreak	Female	41-50	Married	Left	yes	no	yes	no	44026.371	14675.457
1110	4	1	4	2	1	4	1	5	1	2	1	1	Outbreak	Female	18-30	Married	Right	yes	no	no	no	6967.5195	2322.5066
1111	3	5	5	3	5	5	1	1	1	1	2	2	Outbreak	Male	60+	Married	Right	yes	no	yes	no	65659.078	21886.359
1112	2	2	4	4	4	4	1	4	1	4	2	2	Outbreak	Male	51-60	Married	Left	no	no	yes	no	102608.45	34202.816
1113	1	1	5	2	2	4	1	1	1	1	2	1	Outbreak	Female	41-50	Married	Right	yes	no	yes	no	26851.537	8950.5127
1114	2	3	4	2	2	4	2	3	1	3	2	4	Outbreak	Female	41-50	Married	Right	yes	no	yes	no	26851.537	8950.5127
1115	1	2	4	2	5	5	1	4	1	1	2	5	Outbreak	Female	41-50	Domestic partner	Other	yes	no	yes	no	60390.629	20130.209
1116	5	4	3	4	2	4	1	1	2	4	2	2	Outbreak	Female	18-30	Single	Other	yes	no	no	yes	15670.347	5223.4487
1117	2	4	5	3	4	5	1	1	1	1	3	2	Outbreak	Female	41-50	Married	Left	yes	no	yes	no	44026.371	14675.457
1118	2	5	5	2	5	3	1	1	1	1	3	2	Outbreak	Female	18-30	Single	Right	yes	no	no	yes	6967.5195	2322.5066
1119	4	5	3	1	5	2	1	1	1	4	2	1	Outbreak	Female	51-60	Married	Right	no	no	yes	no	24721.924	8240.6416
1120	3	2	4	2	4	4	2	5	2	1	4	2	Outbreak	Female	60+	Divorced	Left	yes	no	yes		98457.578	32819.191
1121	4	3	4	1	4	4	1	3	1	4	2	4	Outbreak	Female	51-60	Married	Other	no	no	yes	no	55601.008	18533.67
1122	4	4	4	3	3	4	2	3	2	2	2	3	Outbreak	Female	51-60	Single	Other	no	no	yes	yes	55601.008	18533.67
1123	4	4	5	3	5	3	1	5	1	1	2	2	Outbreak	Female	18-30	Single	Left	yes	no	no	yes	11424.099	3808.033
1124	2	3	5	4	4	2	2	1	1	4	3	4	Outbreak	Female	18-30	Single	Left	yes	no	no	yes	11424.099	3808.033
1125	2	2	4	4	2	4	2	3	2	2	2	3	Outbreak	Female	41-50	Divorced	Other	yes	no	yes		60390.629	20130.209
1126	3	4	5	2	4	4	1	5	1	2	1	5	Outbreak	Female	41-50	Married	Right	yes	no	yes	no	26851.537	8950.5127
1127	2	2	4	2	5	5	1	1	1	2	2	5	Outbreak	Female	18-30	Single	Right	no	no	no	yes	6967.5195	2322.5066
1128	2	2	4	1	5	3	1	5	1	2	2	1	Outbreak	Male	51-60	Married	Left	yes	no	yes	no	102608.45	34202.816
1129	2	5	4	4	4	4	1	4	1	2	3	2	Outbreak	Male	41-50	Married	Left	yes	no	yes	no	58488.836	19496.279
1130	2	3	4	2	4	5	1	3	1	1	2	3	Outbreak	Female	18-30	Single	Right	yes	no	no	yes	6967.5195	2322.5066
1131	1	1	5	1	3	5	5	5	5	1	5	3	Outbreak	Male	18-30	Domestic partner	Left	yes	no	no	no	21400.063	7133.354
1132	1	5	5	1	5	1	1	5	1	3	3	5	Outbreak	Female	31-40	Single	Left	yes	no		yes	29028.336	9676.1123
1133	3	2	5	2	5	4	1	5	1	1	1	2	Outbreak	Male	60+	Married	Left	no	no	yes	no	107656.07	35885.355
1134	3	3	4	2	4	3	1	5	1	2	2	1	Outbreak	Female	31-40	Single	Left	no	no		yes	29028.336	9676.1123
1135	4	4	3	4	5	1	1	1	2	2	1	2	Outbreak	Female	18-30	Single	Left	yes	no	no	yes	11424.099	3808.033
1136	2	2	3	1	4	3	4	4	1	2	3	2	Outbreak	Female	41-50	Married	Right	yes	no	yes	no	26851.537	8950.5127
1137	3	5	5	2	5	4	1	1	3	1	4	2	Outbreak	Female	18-30	Married	Right	yes	no	no	no	6967.5195	2322.5066
1138	2	4	3	3	5	3	1	3	1	2	3	3	Outbreak	Female	18-30	Single	Other	yes	no	no	yes	15670.347	5223.4487
1139	2	1	5	4	5	3	1	4	1	1	1	2	Outbreak	Female	41-50	Married	Left	yes	no	yes	no	44026.371	14675.457
1140	3	5	5	3	4	4	2	1	1	2	3	2	Outbreak	Female	51-60	Single	Right	yes	no	yes	yes	24721.924	8240.6416
1141	4	2	4	1	5	3	1	5	3	3	3	2	Outbreak	Female	18-30	Single	Right	no	no	no	yes	6967.5195	2322.5066
1142	2	2	4	4	4	4	1	1	1	1	1	1	Outbreak	Female	51-60	Married	Left	no	no	yes	no	40534.613	13511.538
1143	2	4	5	1	5	3	1	4	1	1	1	2	Outbreak	Male	51-60	Married	Other	yes	no	yes	no	140747.22	46915.738
1144	4	1	4	2	4	2	5	5	1	2	1	2	Outbreak	Female	51-60	Married	Left	yes	no	yes	no	40534.613	13511.538
1145	4	2	4	2	4	4	1	5	1	2	4	2	Outbreak	Female	31-40	Single	Right	yes	no		yes	17704.285	5901.4282
1146	3	2	4	2	2	4	4	5	2	3	4	2	Outbreak	Female	18-30	Single	Right	yes	no	no	yes	6967.5195	2322.5066
1147	3	5	5	4	4	5	1	5	1	1	2	3	Outbreak	Female	51-60	Divorced	Left	no	no	yes		40534.613	13511.538
1148	2	2	4	4	5	5	1	5	1	5	3	1	Outbreak	Male	18-30	Single	Left	no	no	no	yes	21400.063	7133.354
1149	4	5	3	3	5	4	1	1	1	2	2	3	Outbreak	Female	31-40	Married	Right	yes	no		no	17704.285	5901.4282
1150	4	5	3	1	5	5	1	1	2	4	2	2	Outbreak	Female	51-60	Divorced	Right	yes	no	yes		24721.924	8240.6416
1151	2	2	5	1	4	4	1	3	1	1	1	2	Outbreak	Female	41-50	Domestic partner	Other	yes	no	yes	no	60390.629	20130.209
1152	3	3	4	4	4	5	1	3	1	1	3	1	Outbreak	Female	18-30	Single	Left	yes	no	no	yes	11424.099	3808.033
1153	4	5	5	1	5	4	1	1	1	1	2	1	Outbreak	Female	60+	Single	Right	yes	no	yes	yes	60048.949	20016.316
1154	3	3	3	2	2	3	2	4	2	2	2	2	Outbreak	Male	41-50	Single	Left	no	no	yes	yes	58488.836	19496.279
1155	3	5	5	2	5	2	1	1	1	1	1	2	Outbreak	Female	41-50	Married	Right	no	no	yes	no	26851.537	8950.5127
1156	2	3	4	2	4	5	1	4	1	2	2	2	Outbreak	Male	31-40	Married	Left	no	no		no	55546.199	18515.4
1157	3	5	5	5	5	5	1	1	1	1	2	1	Outbreak	Female	51-60	Married	Right	yes	no	yes	no	24721.924	8240.6416
1158	2	3	2	1	4	1	1	5	1	1	5	5	Outbreak	Female	31-40	Single	Left	yes	no		yes	29028.336	9676.1123
1159	2	1	3	4	3	1	1	4	1	1	2	1	Outbreak	Male	31-40	Single	Left	yes	no		yes	55546.199	18515.4
1160	4	4	4	4	5	3	1	1	1	3	2	2	Outbreak	Female	18-30	Single	Right	yes	no	no	yes	6967.5195	2322.5066
1161	1	2	5	2	4	5	1	3	1	1	4	4	Outbreak	Female	18-30	Single	Left	yes	no	no	yes	11424.099	3808.033
1162	4	1	5	1	5	5	1	5	1	1	3	5	Outbreak	Female	18-30	Single	Left	yes	no	no	yes	11424.099	3808.033
1163	2	2	4	4	4	4	2	4	2	2	2	2	Outbreak	Male	31-40	Single	Left	yes	no		yes	55546.199	18515.4
1164	4	2	4	3	4	2	1	5	1	1	1	1	Outbreak	Male	18-30	Single	Left	no	no	no	yes	21400.063	7133.354
1165	2	2	4	2	5	5	1	5	1	2	2	2	Outbreak	Male	31-40	Married	Other	yes	no		no	76192.289	25397.43
1166	2	3	5	4	3	4	1	3	1	2	3	4	Outbreak	Female	31-40	Domestic partner	Left	no	no		no	29028.336	9676.1123
1167	2	2	1	2	4	4	5	5	2	1	5	5	Outbreak	Female	31-40	Single	Left	no	no		yes	29028.336	9676.1123
1168	2	4	5	3	4	5	1	2	1	2	2	2	Outbreak	Female	31-40	Single	Left	yes	no		yes	29028.336	9676.1123
1169	2	2	5	2	2	1	1	5	1	1	2	2	Outbreak	Female	31-40	Married	Left	no	no		no	29028.336	9676.1123
1170	3	4	5	4	4	4	1	1	1	2	2	2	Outbreak	Female	18-30	Single	Left	no	no	no	yes	11424.099	3808.033
1171	4	2	4	3	2	4	2	4	1	3	2	2	Outbreak	Female	18-30	Domestic partner	Left	no	no	no	no	11424.099	3808.033
1172	2	4	4	3	4	5	1	1	2	1	1	2	Outbreak	Female	60+	Married	Right	no	no	yes	no	60048.949	20016.316
1173	3	2	4	3	4	4	2	4	2	2	3	3	Outbreak	Female	31-40	Married	Left	no	no		no	29028.336	9676.1123
1174	2	2	2	2	1	4	1	4	1	3	2	4	Outbreak	Female	31-40	Domestic partner	Left	yes	no		no	29028.336	9676.1123
1175	5	3	5	2	5	5	1	1	1	1	1	1	Outbreak	Female	60+	Single	Right	no	no	yes	yes	60048.949	20016.316
1176	5	5	3	1	5	5	1	1	1	1	4	1	Outbreak	Female	18-30	Married	Right	yes	no	no	no	6967.5195	2322.5066
1177	2	4	4	4	4	4	1	3	1	3	3	2	Outbreak	Male	18-30	Single	Right	yes	no	no	yes	13051.827	4350.6089
1178	1	5	4	4	4	4	2	2	1	1	2	2	Outbreak	Female	31-40	Married	Left	yes	no		no	29028.336	9676.1123
1179	4	2	4	2	4	5	1	5	1	1	1	1	Outbreak	Male	41-50	Married	Left	yes	no	yes	no	58488.836	19496.279
1180	4	2	4	5	4	5	1	5	1	1	4	5	Outbreak	Female	41-50	Married	Left	yes	no	yes	no	44026.371	14675.457
1181	4	5	5	3	5	5	1	1	1	1	1	1	Outbreak	Male	41-50	Married	Other	yes	no	yes	no	80228.68	26742.893
1182	2	5	4	2	4	4	1	1	1	2	2	4	Outbreak	Female	51-60	Divorced	Right	yes	no	yes		24721.924	8240.6416
1183	3	4	5	1	2	4	1	3	1	2	3	4	Outbreak	Female	18-30	Single	Other	no	no	no	yes	15670.347	5223.4487
1184	4	5	4	4	5	5	1	1	1	1	2	2	Outbreak	Female	41-50	Married	Left	yes	no	yes	no	44026.371	14675.457
1185	5	5	5	4	2	4	1	1	1	1	2	1	Outbreak	Female	18-30	Married	Right	yes	no	no	no	6967.5195	2322.5066
1186	2	4	5	3	4	2	2	3	1	2	2	1	Outbreak	Male	18-30	Single	Right	no	no	no	yes	13051.827	4350.6089
1187	4	5	5	5	5	4	1	1	1	1	3	1	Outbreak	Female	41-50	Single	Right	yes	no	yes	yes	26851.537	8950.5127
1188	2	5	5	2	5	2	1	1	1	1	2	2	Outbreak	Male	60+	Single	Right	yes	no	yes	yes	65659.078	21886.359
1189	1	5	3	1	5	3	1	1	1	1	1	1	Outbreak	Male	41-50	Married	Right	yes	no	yes	no	35672.148	11890.716
1190	2	2	3	4	1	5	1	2	1	3	4	2	Outbreak	Female	41-50	Married	Right	no	no	yes	no	26851.537	8950.5127
1191	2	5	1	3	4	4	1	3	1	2	2	2	Outbreak	Female	18-30	Single	Right	yes	no	no	yes	6967.5195	2322.5066
1192	4	4	3	1	5	5	1	1	1	2	2	1	Outbreak	Female	51-60	Single	Right	yes	no	yes	yes	24721.924	8240.6416
1193	4	5	3	2	5	2	3	1	2	3	3	2	Outbreak	Female	51-60	Married	Right	no	no	yes	no	24721.924	8240.6416
1194	3	3	5	2	3	2	1	4	3	1	4	3	Outbreak	Male	18-30	Single	Right	yes	no	no	yes	13051.827	4350.6089
1195	2	4	5	2	5	2	1	2	1	1	2	4	Outbreak	Female	18-30	Single	Right	yes	no	no	yes	6967.5195	2322.5066
1196	2	5	5	2	5	4	1	1	2	2	2	2	Outbreak	Female	31-40	Married	Other	yes	no		no	39817.941	13272.647
1197	1	5	5	1	5	1	1	1	1	1	1	1	Outbreak	Female	60+	Single	Right	yes	no	yes	yes	60048.949	20016.316
1198	3	1	4	2	5	1	1	2	1	1	2	2	Outbreak	Female	31-40	Married	Right	yes	no		no	17704.285	5901.4282
1199	4	5	3	1	5	5	1	1	1	1	1	1	Outbreak	Female	51-60	Married	Right	yes	no	yes	no	24721.924	8240.6416
1200	2	5	4	2	5	4	1	1	1	4	3	1	Outbreak	Female	41-50	Married	Right	yes	no	yes	no	26851.537	8950.5127
1201	2	3	4	4	4	4	1	2	1	1	2	3	Outbreak	Female	18-30	Single	Other	yes	no	no	yes	15670.347	5223.4487
1202	4	4	4	2	2	4	2	4	1	1	2	2	Outbreak	Female	18-30	Single	Left	yes	no	no	yes	11424.099	3808.033
1203	1	2	4	1	4	4	1	5	2	1	2	2	Outbreak	Female	41-50	Married	Left	no	no	yes	no	44026.371	14675.457
1204	2	5	2	2	5	4	1	2	1	4	2	2	Outbreak	Female	60+	Single	Right	yes	no	yes	yes	60048.949	20016.316
1205	3	1	5	1	5	3	2	4	1	1	2	1	Outbreak	Female	18-30	Married	Right	yes	no	no	no	6967.5195	2322.5066
1206	2	1	4	4	5	4	2	3	1	2	1	2	Outbreak	Female	31-40	Married	Left	no	no		no	29028.336	9676.1123
1207	4	5	3	3	5	2	1	1	1	2	3	2	Outbreak	Male	18-30	Single	Right	no	no	no	yes	13051.827	4350.6089
1208	1	1	5	1	1	1	1	5	3	1	5	5	Outbreak	Female	18-30	Single	Right	yes	no	no	yes	6967.5195	2322.5066
1209	4	4	4	2	2	4	2	2	4	4	2	2	Outbreak	Male	18-30	Single	Left	yes	no	no	yes	21400.063	7133.354
1210	2	2	5	4	4	4	1	3	1	2	2	4	Outbreak	Female	18-30	Single	Other	no	no	no	yes	15670.347	5223.4487
1211	3	4	5	3	4	4	1	4	1	1	4	5	Outbreak	Female	41-50	Married	Left	yes	no	yes	no	44026.371	14675.457
1212	4	5	4	3	5	4	1	1	2	1	3	2	Outbreak	Female	18-30	Single	Other	yes	no	no	yes	15670.347	5223.4487
1213	2	1	4	2	2	5	3	5	1	3	3	2	Outbreak	Male	31-40	Single	Other	yes	no		yes	76192.289	25397.43
1214	2	5	5	3	2	4	1	1	1	1	2	2	Outbreak	Female	41-50	Married	Right	no	no	yes	no	26851.537	8950.5127
1215	5	4	5	4	5	4	1	2	1	2	2	2	Outbreak	Male	41-50	Married	Right	no	no	yes	no	35672.148	11890.716
1216	2	5	3	1	5	4	1	1	1	2	1	1	Outbreak	Female	31-40	Married	Right	yes	no		no	17704.285	5901.4282
1217	4	5	5	2	5	4	1	1	1	2	3	1	Outbreak	Female	18-30	Single	Right	yes	no	no	yes	6967.5195	2322.5066
1218	4	4	2	2	4	5	1	3	1	1	4	3	Outbreak	Female	41-50	Widowed	Other	no	no	yes		60390.629	20130.209
1219	3	4	5	5	5	4	1	2	1	5	1	2	Outbreak	Male	31-40	Single	Right	yes	no		yes	33877.441	11292.48
1220	3	3	5	5	5	2	1	5	1	1	2	3	Outbreak	Female	18-30	Single	Left	no	no	no	yes	11424.099	3808.033
1221	2	3	3	3	2	5	1	3	1	1	2	2	Outbreak	Female	41-50	Married	Other	yes	no	yes	no	60390.629	20130.209
1222	2	4	4	1	5	4	1	5	2	1	3	2	Outbreak	Female	18-30	Single	Right	no	no	no	yes	6967.5195	2322.5066
1223	2	3	4	1	4	2	1	3	1	2	1	1	Outbreak	Female	18-30	Single	Right	yes	no	no	yes	6967.5195	2322.5066
1224	4	4	5	4	2	2	1	1	1	3	2	2	Outbreak	Female	18-30	Single	Other	yes	no	no	yes	15670.347	5223.4487
1225	4	1	1	3	5	4	1	5	2	1	4	3	Outbreak	Male	18-30	Single	Left	no	no	no	yes	21400.063	7133.354
1226	2	5	5	4	3	5	1	3	1	1	2	3	Outbreak	Female	31-40	Single	Other	yes	no		yes	39817.941	13272.647
1227	3	5	5	1	2	5	1	1	1	1	3	1	Outbreak	Male	18-30	Single	Right	yes	no	no	yes	13051.827	4350.6089
1228	3	5	4	1	5	1	1	1	1	2	3	1	Outbreak	Female	18-30	Married	Right	no	no	no	no	6967.5195	2322.5066
1229	2	2	4	3	3	4	2	4	2	3	2	4	Outbreak	Female	18-30	Single	Right	no	no	no	yes	6967.5195	2322.5066
1230	2	5	3	2	5	4	1	1	2	1	2	2	Outbreak	Female	51-60	Single	Right	yes	no	yes	yes	24721.924	8240.6416
1231	4	1	5	1	5	5	1	5	1	1	2	1	Outbreak	Female	18-30	Single	Left	yes	no	no	yes	11424.099	3808.033
1232	4	5	4	1	4	4	1	1	1	3	5	2	Outbreak	Female	41-50	Married	Right	yes	no	yes	no	26851.537	8950.5127
1233	2	4	4	1	2	2	4	3	2	2	4	1	Outbreak	Male	18-30	Single	Right	yes	no	no	yes	13051.827	4350.6089
1234	5	1	1	5	5	3	1	3	3	3	1	5	Outbreak	Male	41-50	Married	Other	no	no	yes	no	80228.68	26742.893
1235	2	5	5	2	5	3	3	3	2	2	2	2	Outbreak	Male	31-40	Single	Other	yes	no		yes	76192.289	25397.43
1236	4	1	4	2	5	5	1	5	5	1	5	5	Outbreak	Female	18-30	Single	Left	no	no	no	yes	11424.099	3808.033
1237	2	2	4	2	4	2	1	2	2	2	2	2	Outbreak	Female	31-40	Married	Right	yes	no		no	17704.285	5901.4282
1238	3	3	4	2	3	3	2	1	2	2	2	1	Outbreak	Female	41-50	Married	Other	yes	no	yes	no	60390.629	20130.209
1239	4	2	4	2	2	4	2	4	2	1	2	2	Outbreak	Female	41-50	Married	Left	yes	no	yes	no	44026.371	14675.457
1240	2	2	4	3	4	4	1	3	1	3	2	2	Outbreak	Female	18-30	Single	Right	yes	no	no	yes	6967.5195	2322.5066
1241	2	5	4	3	2	4	1	2	1	1	2	4	Outbreak	Female	31-40	Single	Right	yes	no		yes	17704.285	5901.4282
1242	2	4	5	2	4	4	1	3	1	3	2	2	Outbreak	Female	51-60	Married	Other	yes	no	yes	no	55601.008	18533.67
1243	2	2	4	2	1	3	3	5	3	3	3	3	Outbreak	Male	18-30	Single	Other	no	no	no	yes	29354.299	9784.7666
1244	4	5	5	3	5	4	1	1	1	4	3	2	Outbreak	Male	51-60	Married	Right	yes	no	yes	no	62580.555	20860.186
1245	2	3	4	1	5	3	1	4	2	3	4	2	Outbreak	Male	18-30	Single	Right	no	no	no	yes	13051.827	4350.6089
1246	2	3	4	2	3	3	2	2	1	1	4	3	Outbreak	Male	18-30	Single	Left	no	no	no	yes	21400.063	7133.354
1247	2	5	3	2	5	2	1	1	1	1	1	1	Outbreak	Male	60+	Married	Right	yes	no	yes	no	65659.078	21886.359
1248	4	4	4	4	4	4	2	3	2	4	2	3	Outbreak	Female	31-40	Married	Right	yes	no		no	17704.285	5901.4282
1249	2	4	5	1	3	4	2	1	1	4	2	2	Outbreak	Female	51-60	Married	Right	yes	no	yes	no	24721.924	8240.6416
1250	2	1	5	1	2	3	1	3	1	2	4	3	Outbreak	Male	18-30	Single	Right	no	no	no	yes	13051.827	4350.6089
1251	2	5	5	1	5	5	1	3	1	1	2	1	Outbreak	Female	31-40	Married	Left	yes	no		no	29028.336	9676.1123
1252	2	4	4	1	4	3	1	3	1	1	2	2	Outbreak	Male	31-40	Married	Other	no	no		no	76192.289	25397.43
1253	2	1	5	2	3	3	1	1	1	2	2	2	Outbreak	Male	18-30	Single	Right	no	no	no	yes	13051.827	4350.6089
1254	5	5	4	1	5	1	1	1	1	1	1	1	Outbreak	Male	51-60	Married	Right	yes	no	yes	no	62580.555	20860.186
1255	3	2	4	4	4	5	2	5	1	2	2	3	Outbreak	Female	31-40	Single	Left	no	no		yes	29028.336	9676.1123
1256	4	2	4	1	4	4	1	4	1	1	2	2	Outbreak	Male	60+	Married	Left	yes	no	yes	no	107656.07	35885.355
1257	4	3	5	4	4	4	1	4	1	1	3	4	Outbreak	Female	31-40	Single	Left	yes	no		yes	29028.336	9676.1123
1258	2	4	2	2	2	4	2	2	1	1	3	3	Outbreak	Male	31-40	Married	Right	yes	no		no	33877.441	11292.48
1259	2	2	4	2	3	3	1	1	1	1	3	5	Outbreak	Female	18-30	Married	Right	yes	no	no	no	6967.5195	2322.5066
1260	4	5	4	2	4	3	1	5	2	2	3	2	Outbreak	Male	18-30	Single	Right	yes	no	no	yes	13051.827	4350.6089
1261	3	1	4	3	5	2	1	5	1	1	4	4	Outbreak	Female	18-30	Single	Left	no	no	no	yes	11424.099	3808.033
1262	2	2	5	3	4	5	1	4	1	1	4	5	Outbreak	Female	18-30	Single	Other	no	no	no	yes	15670.347	5223.4487
1263	4	2	4	2	4	3	4	3	2	2	2	3	Outbreak	Male	18-30	Single	Right	yes	no	no	yes	13051.827	4350.6089
1264	2	5	5	1	5	5	1	1	1	1	3	1	Outbreak	Female	41-50	Single	Right	yes	no	yes	yes	26851.537	8950.5127
1265	3	2	4	3	4	2	1	3	1	1	3	2	Outbreak	Female	31-40	Single	Right	no	no		yes	17704.285	5901.4282
1266	1	2	5	1	3	5	1	4	2	1	2	1	De-escalation	Male	18-30	Single	Right	yes	yes	no	yes	38759.191	12919.73
1267	4	5	4	1	5	4	2	4	2	1	2	2	De-escalation	Female	18-30	Single	Right	yes	yes	no	yes	36388.137	12129.379
1268	2	4	4	2	4	4	1	1	1	1	2	2	De-escalation	Female	18-30	Single	Right	yes	yes	no	yes	36388.137	12129.379
1269	4	5	3	1	5	5	1	1	1	1	1	1	De-escalation	Female	18-30	Single	Right	yes	no	no	yes	36388.137	12129.379
1270	3	3	4	4	4	3	1	5	1	1	3	3	De-escalation	Female	18-30	Single	Left	yes	no	no	yes	86222.805	28740.936
1271	4	5	5	3	5	4	1	1	1	1	2	1	De-escalation	Female	18-30	Single	Right	yes	no	no	yes	36388.137	12129.379
1272	4	5	4	3	4	4	1	1	1	1	2	2	De-escalation	Female	18-30	Single	Right	no	no	no	yes	36388.137	12129.379
1273	4	4	4	2	4	2	2	2	2	4	2	2	De-escalation	Male	18-30	Single	Right	no	no	no	yes	38759.191	12919.73
1274	1	3	5	1	2	3	1	3	1	1	5	3	De-escalation	Female	18-30	Single	Right	no	no	no	yes	36388.137	12129.379
1275	4	1	5	3	4	5	1	5	1	1	2	3	De-escalation	Female	18-30	Single	Left	no	no	no	yes	86222.805	28740.936
1276	2	2	5	2	4	4	1	5	1	3	1	2	De-escalation	Male	18-30	Single	Other	no	no	no	yes	102186.53	34062.176
1277	2	2	4	2	4	5	1	4	1	2	2	1	De-escalation	Female	18-30	Single	Other	no	no	no	yes	95935.375	31978.459
1278	3	1	5	3	3	2	1	5	1	1	1	1	De-escalation	Male	51-60	Married	Left	yes	yes	yes	no	166113.69	55371.23
1279	3	2	4	3	4	4	5	1	4	3	2	2	De-escalation	Female	31-40	Married	Left	no	no		no	82954.516	27651.506
1280	1	2	4	2	4	4	1	4	2	1	3	2	De-escalation	Female	18-30	Single	Right	no	no	no	yes	36388.137	12129.379
1281	2	3	3	3	4	3	1	3	1	1	4	2	De-escalation	Female	18-30	Single	Other	no	no	no	yes	95935.375	31978.459
1282	1	2	4	1	5	2	5	5	3	3	5	5	De-escalation	Male	18-30	Single	Right	no	no	no	yes	38759.191	12919.73
1283	1	2	4	3	5	1	1	5	1	1	1	1	De-escalation	Male	18-30	Single	Left	no	no	no	yes	91841.086	30613.695
1284	2	1	4	2	2	3	2	4	2	2	2	2	De-escalation	Male	18-30	Single	Right	no	no	no	yes	38759.191	12919.73
1285	2	5	5	1	4	4	1	1	1	1	2	3	De-escalation	Male	41-50	Married	Left	no	no	yes	no	78758.383	26252.795
1286	1	5	3	2	5	1	1	1	1	1	3	2	De-escalation	Female	31-40	Married	Right	no	no		no	35008.84	11669.613
1287	4	3	4	3	3	2	1	4	1	1	2	3	De-escalation	Female	18-30	Single	Left	yes	no	no	yes	86222.805	28740.936
1288	1	3	2	1	5	1	5	4	1	3	5	1	De-escalation	Male	31-40	Married	Right	no	no		no	61596.848	20532.283
1289	3	5	4	4	5	4	2	1	1	3	2	2	De-escalation	Male	51-60	Single	Right	no	no	yes	yes	70104.055	23368.018
1290	4	5	3	1	5	4	1	1	1	1	4	1	De-escalation	Female	60+	Married	Right	yes	no	yes	no	115468.06	38489.355
1291	2	5	4	2	2	3	1	1	1	1	4	1	De-escalation	Male	41-50	Married	Right	yes	no	yes	no	33237.969	11079.323
1292	2	5	5	2	4	4	4	4	1	2	3	1	De-escalation	Male	31-40	Domestic partner	Right	yes	no		no	61596.848	20532.283
1293	4	4	4	2	4	4	2	3	1	1	2	1	De-escalation	Male	31-40	Married	Right	yes	no		no	61596.848	20532.283
1294	3	5	3	2	5	3	1	1	1	1	3	2	De-escalation	Male	60+	Married	Right	no	no	yes	no	126298.82	42099.605
1295	2	3	4	5	4	4	1	1	1	1	2	1	De-escalation	Male	41-50	Married	Left	yes	no	yes	no	78758.383	26252.795
1296	2	1	4	4	2	5	1	5	1	1	2	1	De-escalation	Female	31-40	Domestic partner	Left	no	no		no	82954.516	27651.506
1297	4	4	4	2	2	2	2	4	2	1	4	1	De-escalation	Male	41-50	Single	Other	no	no	yes	yes	87630.133	29210.045
1298	4	3	5	4	5	4	1	3	1	1	2	1	De-escalation	Female	31-40	Single	Left	yes	no		yes	82954.516	27651.506
1299	2	5	5	2	3	3	1	4	2	1	2	5	De-escalation	Male	41-50	Married	Left	yes	yes	yes	no	78758.383	26252.795
1300	3	3	4	2	4	4	2	4	2	2	3	3	De-escalation	Male	31-40	Single	Left	no	no		yes	145955.61	48651.871
1301	2	5	4	2	5	4	1	1	1	2	2	1	De-escalation	Male	41-50	Married	Right	no	no	yes	no	33237.969	11079.323
1302	3	3	3	3	3	3	3	3	3	1	1	5	De-escalation	Female	41-50	Married	Left	no	no	yes	no	89351.93	29783.977
1303	2	5	4	4	5	1	1	1	1	1	4	2	De-escalation	Female	31-40	Married	Left	no	no		no	82954.516	27651.506
1304	2	4	4	2	2	3	1	3	1	1	3	4	De-escalation	Female	31-40	Married	Right	yes	no		no	35008.84	11669.613
1305	3	5	4	5	2	2	4	1	1	1	2	5	De-escalation	Female	31-40	Married	Right	no	no		no	35008.84	11669.613
1306	4	1	5	2	4	4	1	3	1	1	2	1	De-escalation	Male	41-50	Married	Left	yes	no	yes	no	78758.383	26252.795
1307	4	1	4	4	2	4	1	5	1	1	1	2	De-escalation	Male	41-50	Married	Left	no	no	yes	no	78758.383	26252.795
1308	2	4	4	2	3	5	5	3	1	1	3	2	De-escalation	Male	41-50	Domestic partner	Left	no	no	yes	no	78758.383	26252.795
1309	3	1	4	2	4	4	1	3	1	3	2	2	De-escalation	Male	41-50	Married	Right	no	no	yes	no	33237.969	11079.323
1310	2	4	4	2	2	4	1	4	1	4	2	2	De-escalation	Female	31-40	Married	Left	yes	yes		no	82954.516	27651.506
1311	1	5	4	1	4	4	1	1	1	1	2	2	De-escalation	Male	41-50	Married	Right	yes	no	yes	no	33237.969	11079.323
1312	4	5	5	2	5	3	1	1	1	1	2	2	De-escalation	Male	41-50	Married	Right	no	no	yes	no	33237.969	11079.323
1313	2	2	4	2	2	4	1	5	1	2	2	2	De-escalation	Male	41-50	Married	Left	yes	no	yes	no	78758.383	26252.795
1314	4	5	4	3	5	2	1	1	1	1	3	2	De-escalation	Female	31-40	Single	Right	no	no		yes	35008.84	11669.613
1315	2	5	4	2	4	2	1	1	1	1	2	2	De-escalation	Female	41-50	Married	Right	no	no	yes	no	37708.707	12569.569
1316	2	4	3	3	4	4	2	1	1	3	2	3	De-escalation	Female	41-50	Single	Right	yes	yes	yes	yes	37708.707	12569.569
1317	2	5	4	4	5	4	5	5	1	2	3	5	De-escalation	Male	51-60	Married	Right	no	no	yes	no	70104.055	23368.018
1318	2	5	4	1	4	4	1	1	1	4	2	2	De-escalation	Female	31-40	Married	Right	yes	no		no	35008.84	11669.613
1319	1	2	5	1	4	5	3	4	1	1	2	3	De-escalation	Male	31-40	Married	Left	yes	no		no	145955.61	48651.871
1320	3	4	4	2	4	4	2	4	2	2	2	4	De-escalation	Female	31-40	Married	Left	no	no		no	82954.516	27651.506
1321	2	5	5	2	5	2	1	2	1	1	2	4	De-escalation	Male	51-60	Single	Right	yes	no	yes	yes	70104.055	23368.018
1322	2	1	5	4	4	4	2	5	1	2	3	2	De-escalation	Male	41-50	Married	Other	no	no	yes	no	87630.133	29210.045
1323	4	2	4	2	4	4	1	2	1	1	5	2	De-escalation	Male	41-50	Single	Right	no	no	yes	yes	33237.969	11079.323
1324	1	4	4	4	4	4	1	3	1	1	1	4	De-escalation	Female	31-40	Married	Right	no	no		no	35008.84	11669.613
1325	3	5	4	4	2	3	1	1	1	2	2	2	De-escalation	Female	18-30	Domestic partner	Right	yes	no	no	no	36388.137	12129.379
1326	5	5	3	1	5	4	1	1	1	1	1	2	De-escalation	Male	51-60	Married	Right	yes	no	yes	no	70104.055	23368.018
1327	4	4	4	4	4	4	1	1	1	4	1	2	De-escalation	Female	41-50	Single	Left	yes	no	yes	yes	89351.93	29783.977
1328	4	5	4	4	4	4	1	1	1	1	1	2	De-escalation	Male	41-50	Married	Left	no	no	yes	no	78758.383	26252.795
1329	3	2	4	4	3	4	2	4	2	3	2	2	De-escalation	Male	31-40	Married	Left	yes	no		no	145955.61	48651.871
1330	4	1	2	2	3	2	2	1	2	4	1	4	De-escalation	Female	51-60	Divorced	Right	no	no	yes		72935.148	24311.717
1331	3	2	4	3	4	4	2	4	1	1	2	3	De-escalation	Male	41-50	Married	Left	no	no	yes	no	78758.383	26252.795
1332	3	5	4	3	5	3	1	3	1	1	2	3	De-escalation	Male	41-50	Married	Right	no	no	yes	no	33237.969	11079.323
1333	2	5	3	5	2	3	1	1	1	1	3	2	De-escalation	Male	18-30	Married	Left	no	no	no	no	91841.086	30613.695
1334	4	3	3	2	3	4	2	5	1	1	4	5	De-escalation	Female	41-50	Married	Left	no	no	yes	no	89351.93	29783.977
1335	2	4	4	3	5	3	2	2	2	2	3	4	De-escalation	Female	41-50	Married	Right	no	no	yes	no	37708.707	12569.569
1336	4	5	4	1	5	4	1	3	1	5	3	3	De-escalation	Female	51-60	Divorced	Left	yes	no	yes		172822.06	57607.355
1337	5	4	5	1	4	4	1	4	2	2	2	2	De-escalation	Female	41-50	Married	Left	no	no	yes	no	89351.93	29783.977
1338	3	2	4	3	4	2	3	4	1	1	5	4	De-escalation	Male	31-40	Single	Other	no	no		yes	162396.8	54132.266
1339	3	5	3	2	5	3	1	1	1	1	2	2	De-escalation	Female	41-50	Married	Right	no	no	yes	no	37708.707	12569.569
1340	3	2	4	2	4	3	1	3	1	1	3	3	De-escalation	Female	51-60	Divorced	Other	no	no	yes		192289.63	64096.543
1341	1	1	1	1	1	1	1	1	1	1	3	3	De-escalation	Male	41-50	Domestic partner	Right	yes	yes	yes	no	33237.969	11079.323
1342	4	4	4	5	4	5	1	1	2	2	2	2	De-escalation	Female	41-50	Married	Right	yes	no	yes	no	37708.707	12569.569
1343	4	2	4	2	4	5	1	3	1	1	2	2	De-escalation	Female	31-40	Single	Right	no	no		yes	35008.84	11669.613
1344	3	1	5	2	5	5	1	5	1	3	5	1	De-escalation	Male	41-50	Married	Left	no	no	yes	no	78758.383	26252.795
1345	3	2	5	2	4	4	1	5	1	3	1	3	De-escalation	Female	41-50	Single	Left	no	no	yes	yes	89351.93	29783.977
1346	1	3	4	2	4	4	2	3	2	1	5	1	De-escalation	Female	41-50	Single	Right	yes	no	yes	yes	37708.707	12569.569
1347	4	4	4	5	3	5	1	1	2	5	2	2	De-escalation	Male	41-50	Married	Right	no	no	yes	no	33237.969	11079.323
1348	3	3	5	5	1	5	1	5	1	1	1	1	De-escalation	Male	41-50	Single	Left	no	no	yes	yes	78758.383	26252.795
1349	3	2	4	4	4	3	1	4	1	2	2	2	De-escalation	Male	41-50	Single	Left	yes	yes	yes	yes	78758.383	26252.795
1350	4	2	4	4	2	5	4	5	1	1	4	3	De-escalation	Female	31-40	Single	Left	no	no		yes	82954.516	27651.506
1351	2	4	4	3	5	4	1	5	1	2	4	2	De-escalation	Male	31-40	Single	Other	no	no		yes	162396.8	54132.266
1352	2	2	4	1	3	3	2	3	2	2	2	2	De-escalation	Female	41-50	Widowed	Right	no	no	yes		37708.707	12569.569
1353	2	5	4	2	4	3	1	2	2	2	3	2	De-escalation	Female	31-40	Married	Right	yes	yes		no	35008.84	11669.613
1354	2	5	4	2	4	5	1	1	1	1	1	3	De-escalation	Male	41-50	Married	Other	yes	yes	yes	no	87630.133	29210.045
1355	4	2	4	4	2	4	5	4	2	1	1	1	De-escalation	Female	51-60	Married	Right	no	no	yes	no	72935.148	24311.717
1356	2	5	4	4	5	4	1	1	1	3	2	2	De-escalation	Male	41-50	Married	Right	no	no	yes	no	33237.969	11079.323
1357	2	5	5	1	5	5	1	1	1	3	4	3	De-escalation	Female	31-40	Married	Other	yes	no		no	92298.938	30766.313
1358	2	5	3	2	5	5	1	1	1	1	2	3	De-escalation	Female	41-50	Married	Other	yes	no	yes	no	99416.984	33138.996
1359	4	5	4	2	5	5	1	1	1	1	1	2	De-escalation	Female	41-50	Married	Right	no	no	yes	no	37708.707	12569.569
1360	2	5	4	2	5	1	1	1	1	1	2	2	De-escalation	Male	60+	Married	Left	yes	no	yes	no	299268.91	99756.305
1361	2	5	4	3	5	5	1	1	1	1	2	3	De-escalation	Male	31-40	Married	Right	yes	no		no	61596.848	20532.283
1362	2	5	4	2	4	1	1	1	1	1	3	1	De-escalation	Female	41-50	Married	Right	no	no	yes	no	37708.707	12569.569
1363	4	3	5	4	2	4	1	3	1	1	2	4	De-escalation	Female	18-30	Single	Right	no	no	no	yes	36388.137	12129.379
1364	4	4	4	2	4	2	2	4	1	1	2	3	De-escalation	Male	41-50	Domestic partner	Other	yes	no	yes	no	87630.133	29210.045
1365	5	5	4	2	4	3	1	2	1	1	1	1	De-escalation	Male	41-50	Married	Right	no	no	yes	no	33237.969	11079.323
1366	4	5	3	2	5	5	1	1	3	1	2	2	De-escalation	Female	31-40	Married	Right	no	yes		no	35008.84	11669.613
1367	2	4	4	2	2	3	2	3	2	1	2	2	De-escalation	Female	41-50	Married	Right	no	no	yes	no	37708.707	12569.569
1368	2	4	4	1	4	3	4	4	2	2	2	2	De-escalation	Male	41-50	Married	Right	no	no	yes	no	33237.969	11079.323
1369	2	3	3	2	2	4	2	3	2	3	3	4	De-escalation	Male	41-50	Single	Other	no	no	yes	yes	87630.133	29210.045
1370	4	4	4	2	3	4	1	2	1	1	2	2	De-escalation	Male	41-50	Married	Right	no	no	yes	no	33237.969	11079.323
1371	2	2	5	3	2	5	1	4	1	1	3	3	De-escalation	Female	18-30	Single	Right	no	no	no	yes	36388.137	12129.379
1372	4	4	4	4	3	4	1	3	2	3	2	2	De-escalation	Female	31-40	Domestic partner	Right	no	no		no	35008.84	11669.613
1373	3	4	4	3	2	3	1	2	1	3	2	2	De-escalation	Male	31-40	Single	Other	no	no		yes	162396.8	54132.266
1374	1	1	5	3	5	3	2	5	1	3	2	3	De-escalation	Female	41-50	Married	Other	no	no	yes	no	99416.984	33138.996
1375	4	1	4	4	4	4	2	5	3	4	2	2	De-escalation	Male	41-50	Married	Left	yes	no	yes	no	78758.383	26252.795
1376	5	5	4	1	5	4	1	1	1	1	1	3	De-escalation	Female	41-50	Married	Right	no	no	yes	no	37708.707	12569.569
1377	4	5	4	1	5	5	1	1	1	1	4	4	De-escalation	Male	18-30	Single	Right	no	no	no	yes	38759.191	12919.73
1378	3	2	3	2	2	3	2	2	1	2	2	2	De-escalation	Male	31-40	Single	Right	yes	no		yes	61596.848	20532.283
1379	2	2	4	2	4	2	2	4	2	2	4	1	De-escalation	Male	41-50	Married	Right	no	no	yes	no	33237.969	11079.323
1380	4	5	5	2	5	3	1	1	1	2	2	2	De-escalation	Female	31-40	Married	Right	no	no		no	35008.84	11669.613
1381	3	2	4	1	4	5	5	5	1	1	2	2	De-escalation	Male	41-50	Married	Left	yes	yes	yes	no	78758.383	26252.795
1382	2	5	4	4	5	1	1	1	1	2	3	1	De-escalation	Male	18-30	Single	Right	yes	no	no	yes	38759.191	12919.73
1383	2	5	4	2	4	4	1	1	1	1	2	1	De-escalation	Male	41-50	Divorced	Right	no	no	yes		33237.969	11079.323
1384	4	5	5	1	5	5	1	1	1	1	1	1	De-escalation	Female	41-50	Single	Right	no	no	yes	yes	37708.707	12569.569
1385	3	5	5	1	5	1	1	1	2	1	2	1	De-escalation	Female	41-50	Married	Right	yes	no	yes	no	37708.707	12569.569
1386	3	5	5	2	5	2	1	1	1	2	2	1	De-escalation	Male	41-50	Single	Right	yes	no	yes	yes	33237.969	11079.323
1387	5	5	4	2	5	3	1	1	1	3	2	1	De-escalation	Male	51-60	Married	Right	yes	yes	yes	no	70104.055	23368.018
1388	4	5	4	1	5	5	1	1	1	1	1	2	De-escalation	Female	41-50	Married	Right	no	no	yes	no	37708.707	12569.569
1389	2	1	4	5	4	3	1	1	3	1	3	2	De-escalation	Male	41-50	Married	Left	yes	no	yes	no	78758.383	26252.795
1390	2	5	4	2	5	2	1	1	1	2	3	2	De-escalation	Male	41-50	Single	Right	no	no	yes	yes	33237.969	11079.323
1391	4	5	4	4	5	4	1	1	1	3	2	2	De-escalation	Male	18-30	Single	Other	yes	no	no	yes	102186.53	34062.176
1392	3	4	3	2	4	3	1	1	1	1	4	1	De-escalation	Female	51-60	Single	Right	no	no	yes	yes	72935.148	24311.717
1393	4	2	4	3	4	4	1	3	1	1	2	2	De-escalation	Female	41-50	Married	Left	no	no	yes	no	89351.93	29783.977
1394	4	5	3	4	5	4	1	1	1	1	1	4	De-escalation	Female	31-40	Single	Right	no	no		yes	35008.84	11669.613
1395	2	5	3	5	5	1	1	1	1	1	1	1	De-escalation	Male	41-50	Married	Right	no	no	yes	no	33237.969	11079.323
1396	4	5	4	2	5	2	1	1	1	1	2	3	De-escalation	Female	31-40	Married	Right	yes	no		no	35008.84	11669.613
1397	3	4	5	4	5	3	1	2	2	2	2	4	De-escalation	Female	51-60	Married	Right	no	no	yes	no	72935.148	24311.717
1398	2	2	4	2	2	2	1	4	1	1	2	2	De-escalation	Male	41-50	Divorced	Left	yes	no	yes		78758.383	26252.795
1399	3	5	4	3	5	5	1	3	2	3	2	4	De-escalation	Female	31-40	Married	Right	no	no		no	35008.84	11669.613
1400	2	5	3	1	5	1	1	1	1	1	2	1	De-escalation	Female	41-50	Married	Right	no	no	yes	no	37708.707	12569.569
1401	2	5	3	2	5	4	1	1	1	1	3	2	De-escalation	Female	41-50	Married	Right	no	no	yes	no	37708.707	12569.569
1402	2	5	2	1	5	1	1	1	1	1	2	1	De-escalation	Female	31-40	Single	Right	yes	yes		yes	35008.84	11669.613
1403	2	2	3	2	4	2	1	4	2	3	2	2	De-escalation	Male	60+	Married	Right	yes	no	yes	no	126298.82	42099.605
1404	4	5	5	4	5	4	1	1	1	2	3	4	De-escalation	Female	18-30	Single	Right	no	no	no	yes	36388.137	12129.379
1405	2	5	3	1	5	2	1	1	2	1	2	2	De-escalation	Female	18-30	Single	Right	no	no	no	yes	36388.137	12129.379
1406	2	5	3	2	5	3	1	1	1	2	2	2	De-escalation	Female	31-40	Single	Right	yes	yes		yes	35008.84	11669.613
1407	2	5	3	2	4	2	1	1	2	1	2	2	De-escalation	Male	41-50	Married	Right	no	no	yes	no	33237.969	11079.323
1408	4	5	2	3	4	3	5	5	1	3	2	2	De-escalation	Male	31-40	Married	Right	no	no		no	61596.848	20532.283
1409	3	2	4	2	5	3	1	5	1	2	2	3	De-escalation	Female	41-50	Married	Left	yes	no	yes	no	89351.93	29783.977
1410	4	5	3	4	5	5	1	1	1	1	1	1	De-escalation	Male	60+	Married	Right	no	no	yes	no	126298.82	42099.605
1411	2	4	4	1	4	2	3	1	2	1	2	3	De-escalation	Female	51-60	Divorced	Right	no	no	yes		72935.148	24311.717
1412	3	5	3	2	5	3	1	1	1	3	2	3	De-escalation	Male	41-50	Married	Right	yes	yes	yes	no	33237.969	11079.323
1413	3	4	4	2	5	3	1	1	1	1	2	3	De-escalation	Female	60+	Married	Right		no	yes	no	115468.06	38489.355
1414	2	3	4	2	5	4	5	4	1	4	2	2	De-escalation	Male	41-50	Married	Right	yes	no	yes	no	33237.969	11079.323
1415	4	4	4	1	4	4	1	2	1	1	3	3	De-escalation	Female	41-50	Married	Right	no	no	yes	no	37708.707	12569.569
1416	2	5	4	2	2	5	1	1	1	1	2	2	De-escalation	Male	41-50	Married	Right	yes	no	yes	no	33237.969	11079.323
1417	3	4	4	4	2	2	1	2	1	2	2	2	De-escalation	Male	31-40	Married	Other	no	no		no	162396.8	54132.266
1418	1	5	3	3	5	3	1	1	5	1	1	2	De-escalation	Female	41-50	Married	Right	yes	no	yes	no	37708.707	12569.569
1419	2	4	4	2	4	3	1	1	2	1	2	2	De-escalation	Female	51-60	Single	Right	no	no	yes	yes	72935.148	24311.717
1420	2	5	4	5	4	4	1	1	2	2	3	2	De-escalation	Female	51-60	Single	Right	yes	no	yes	yes	72935.148	24311.717
1421	2	4	4	2	2	2	1	4	2	3	1	2	De-escalation	Male	18-30	Single	Right	no	no	no	yes	38759.191	12919.73
1422	4	5	4	2	5	3	5	5	4	2	3	2	De-escalation	Male	31-40	Married	Right	no	no		no	61596.848	20532.283
1423	3	5	3	2	4	4	1	1	1	1	1	2	De-escalation	Female	18-30	Single	Right	no	no	no	yes	36388.137	12129.379
1424	2	5	4	3	4	5	1	3	1	1	2	4	De-escalation	Male	31-40	Domestic partner	Left	no	no		no	145955.61	48651.871
1425	4	5	3	4	4	5	1	1	1	3	1	3	De-escalation	Female	41-50	Married	Right	no	no	yes	no	37708.707	12569.569
1426	4	5	4	3	5	5	1	1	1	1	3	2	De-escalation	Female	31-40	Married	Right	no	no		no	35008.84	11669.613
1427	1	5	3	1	5	5	1	1	1	1	3	1	De-escalation	Male	31-40	Married	Right	yes	no		no	61596.848	20532.283
1428	4	5	4	2	5	4	1	1	1	1	2	1	De-escalation	Male	60+	Single	Right	yes	yes	yes	yes	126298.82	42099.605
1429	4	5	4	2	5	4	1	1	1	2	2	2	De-escalation	Female	18-30	Single	Right	no	no	no	yes	36388.137	12129.379
1430	4	5	3	5	5	2	1	1	1	4	2	1	De-escalation	Male	18-30	Single	Other	no	no	no	yes	102186.53	34062.176
1431	2	4	4	2	4	4	2	1	1	1	4	2	De-escalation	Female	60+	Married	Right	no	no	yes	no	115468.06	38489.355
1432	3	5	5	2	4	2	5	1	1	2	2	3	De-escalation	Female	41-50	Married	Right	yes	no	yes	no	37708.707	12569.569
1433	3	5	4	2	5	2	1	1	1	2	2	3	De-escalation	Male	31-40	Married	Right	no	no		no	61596.848	20532.283
1434	5	5	5	1	4	2	1	1	1	1	1	1	De-escalation	Female	18-30	Single	Right	no	no	no	yes	36388.137	12129.379
1435	4	5	5	2	4	4	1	1	1	1	3	1	De-escalation	Female	31-40	Married	Right	yes	no		no	35008.84	11669.613
1436	4	2	4	2	4	4	1	4	2	2	2	2	De-escalation	Male	60+	Married	Left	no	no	yes	no	299268.91	99756.305
1437	4	5	5	1	5	5	1	1	1	1	1	2	De-escalation	Female	41-50	Single	Right	yes	no	yes	yes	37708.707	12569.569
1438	3	3	5	4	4	4	2	3	1	2	1	2	De-escalation	Female	41-50	Married	Left	yes	no	yes	no	89351.93	29783.977
1439	2	2	4	2	4	5	1	4	2	3	2	2	De-escalation	Male	41-50	Married	Right	no	no	yes	no	33237.969	11079.323
1440	1	1	4	1	3	1	1	1	1	1	1	1	De-escalation	Male	18-30	Single	Right	no	no	no	yes	38759.191	12919.73
1441	3	2	4	4	5	5	1	3	2	1	1	3	De-escalation	Male	41-50	Married	Left	no	no	yes	no	78758.383	26252.795
1442	4	3	3	2	4	4	1	3	1	1	2	3	De-escalation	Female	18-30	Single	Right	no	no	no	yes	36388.137	12129.379
1443	3	5	3	2	5	2	1	1	2	2	2	2	De-escalation	Female	31-40	Single	Right	yes	no		yes	35008.84	11669.613
1444	2	4	4	2	2	4	1	2	1	2	2	2	De-escalation	Male	31-40	Single	Right	no	no		yes	61596.848	20532.283
1445	2	5	4	2	4	2	1	1	1	1	4	2	De-escalation	Male	41-50	Married	Right	yes	no	yes	no	33237.969	11079.323
1446	3	3	4	2	4	1	1	2	1	1	4	5	De-escalation	Female	18-30	Single	Right	no	no	no	yes	36388.137	12129.379
1447	4	5	5	1	5	3	1	1	1	1	2	2	De-escalation	Female	18-30	Single	Right	no	no	no	yes	36388.137	12129.379
1448	3	3	5	1	5	5	2	1	2	1	1	1	De-escalation	Female	51-60	Married	Right	yes	yes	yes	no	72935.148	24311.717
1449	2	5	4	3	5	4	1	1	1	2	2	2	De-escalation	Female	18-30	Single	Right	no	no	no	yes	36388.137	12129.379
1450	4	5	4	5	4	4	1	1	1	3	3	1	De-escalation	Male	31-40	Married	Right	no	no		no	61596.848	20532.283
1451	4	5	3	1	5	5	1	1	1	1	4	2	De-escalation	Female	31-40	Married	Left	yes	no		no	82954.516	27651.506
1452	4	3	5	5	5	5	1	1	1	1	1	1	De-escalation	Female	31-40	Married	Left	yes	no		no	82954.516	27651.506
1453	4	4	5	2	2	4	5	4	1	4	2	2	De-escalation	Female	41-50	Married	Other	no	no	yes	no	99416.984	33138.996
1454	4	5	5	2	5	4	1	1	1	1	2	2	De-escalation	Female	31-40	Married	Right	no	no		no	35008.84	11669.613
1455	2	4	4	2	4	4	2	2	2	2	2	3	De-escalation	Male	41-50	Married	Other	no	no	yes	no	87630.133	29210.045
1456	2	3	3	1	2	3	2	1	1	2	3	2	De-escalation	Female	31-40	Married	Right	no	no		no	35008.84	11669.613
1457	4	2	4	4	4	4	2	4	2	2	2	2	De-escalation	Female	41-50	Married	Left	yes	no	yes	no	89351.93	29783.977
1458	2	5	4	5	5	1	1	1	1	1	2	2	De-escalation	Male	60+	Married	Other	no	no	yes	no	332980.09	110993.37
1459	2	5	4	2	5	3	1	1	1	3	3	2	De-escalation	Male	60+	Married	Right	no	no	yes	no	126298.82	42099.605
1460	3	5	1	5	5	5	1	1	1	1	2	3	De-escalation	Female	18-30	Single	Right	yes	no	no	yes	36388.137	12129.379
1461	4	4	4	2	4	1	1	1	1	2	2	3	De-escalation	Female	31-40	Married	Other	no	no		no	92298.938	30766.313
1462	4	5	5	1	5	1	1	1	1	1	5	2	De-escalation	Male	31-40	Married	Right	yes	no		no	61596.848	20532.283
1463	4	3	5	2	2	4	2	3	1	1	2	3	De-escalation	Male	18-30	Single	Other	no	no	no	yes	102186.53	34062.176
1464	2	5	4	2	4	3	1	1	1	1	2	2	De-escalation	Male	31-40	Married	Right	no	no		no	61596.848	20532.283
1465	2	4	4	1	5	2	2	2	2	2	4	2	De-escalation	Male	31-40	Married	Right	no	no		no	61596.848	20532.283
1466	2	5	3	1	5	5	5	1	1	1	2	1	De-escalation	Male	18-30	Married	Right	no	no	no	no	38759.191	12919.73
1467	1	5	3	1	5	3	1	1	1	3	2	2	De-escalation	Male	51-60	Married	Right	no	no	yes	no	70104.055	23368.018
1468	3	5	2	2	5	3	1	1	1	3	2	1	De-escalation	Female	41-50	Married	Right	no	no	yes	no	37708.707	12569.569
1469	2	2	2	3	2	4	5	5	1	2	3	2	De-escalation	Female	31-40	Single	Other	no	no		yes	92298.938	30766.313
1470	3	5	4	1	5	4	1	1	1	1	2	1	De-escalation	Male	31-40	Married	Right	no	no		no	61596.848	20532.283
1471	4	2	4	2	2	3	2	3	4	2	2	2	De-escalation	Female	31-40	Married	Right	no	no		no	35008.84	11669.613
1472	2	3	4	4	4	3	1	3	1	2	2	4	De-escalation	Female	41-50	Domestic partner	Other	no	no	yes	no	99416.984	33138.996
1473	4	5	3	2	5	2	1	1	1	1	2	3	De-escalation	Female	41-50	Married	Right	no	yes	yes	no	37708.707	12569.569
1474	4	4	4	2	4	3	2	2	2	3	3	2	De-escalation	Male	41-50	Married	Right	yes	no	yes	no	33237.969	11079.323
1475	4	5	5	2	5	4	1	3	2	1	3	1	De-escalation	Male	41-50	Married	Right	no	no	yes	no	33237.969	11079.323
1476	1	5	1	2	2	2	1	1	1	1	1	5	De-escalation	Female	41-50	Domestic partner	Left	yes	no	yes	no	89351.93	29783.977
1477	2	4	4	4	4	4	1	2	1	1	2	2	De-escalation	Male	60+	Single	Left	no	no	yes	yes	299268.91	99756.305
1478	2	5	5	2	4	5	1	2	1	2	1	4	De-escalation	Female	60+	Married	Other	no	no	yes	no	304425.38	101475.13
1479	4	4	4	2	3	2	1	3	2	2	2	4	De-escalation	Female	51-60	Married	Other	no	no	yes	no	192289.63	64096.543
1480	3	2	3	2	3	3	1	3	3	1	2	3	De-escalation	Female	60+	Widowed	Other	yes	no	yes		304425.38	101475.13
1481	1	3	4	4	4	2	1	2	1	1	1	2	De-escalation	Female	31-40	Married	Other	no	no		no	92298.938	30766.313
1482	3	5	4	2	4	4	1	4	1	2	1	4	De-escalation	Female	41-50	Married	Other	no	no	yes	no	99416.984	33138.996
1483	2	5	4	2	5	4	1	1	1	1	2	2	De-escalation	Female	41-50	Married	Right	no	no	yes	no	37708.707	12569.569
1484	4	4	4	2	5	4	2	2	2	2	2	2	De-escalation	Female	41-50	Married	Left	yes	no	yes	no	89351.93	29783.977
1485	4	5	5	2	5	5	1	1	1	1	1	2	De-escalation	Male	41-50	Married	Right	no	no	yes	no	33237.969	11079.323
1486	4	4	4	2	5	4	1	1	1	1	3	2	De-escalation	Male	41-50	Single	Right	no	no	yes	yes	33237.969	11079.323
1487	4	4	4	2	5	3	1	4	1	2	4	2	De-escalation	Male	18-30	Single	Other	no	no	no	yes	102186.53	34062.176
1488	3	2	4	3	4	3	2	4	2	1	4	2	De-escalation	Female	60+	Domestic partner	Other	no	no	yes	no	304425.38	101475.13
1489	4	4	4	1	5	4	1	1	1	1	3	2	De-escalation	Male	51-60	Married	Right	no	no	yes	no	70104.055	23368.018
1490	2	4	3	2	5	4	1	1	1	2	2	2	De-escalation	Male	18-30	Single	Other	yes	yes	no	yes	102186.53	34062.176
1491	2	2	4	2	2	4	2	4	1	1	2	3	De-escalation	Male	18-30	Single	Left	no	no	no	yes	91841.086	30613.695
1492	2	2	5	4	5	4	1	4	1	1	3	2	De-escalation	Female	18-30	Single	Other	no	no	no	yes	95935.375	31978.459
1493	5	5	4	4	3	1	1	1	2	2	2	3	De-escalation	Female	18-30	Single	Right	yes	no	no	yes	36388.137	12129.379
1494	2	5	4	4	5	5	1	1	1	1	1	1	De-escalation	Female	31-40	Married	Right	yes	no		no	35008.84	11669.613
1495	4	5	5	2	5	4	1	1	1	1	2	1	De-escalation	Female	31-40	Married	Right	yes	no		no	35008.84	11669.613
1496	2	5	4	2	5	4	1	1	1	2	2	3	De-escalation	Female	18-30	Single	Other	no	no	no	yes	95935.375	31978.459
1497	2	4	5	1	4	4	2	1	1	4	4	2	De-escalation	Female	31-40	Married	Right	no	no		no	35008.84	11669.613
1498	2	5	5	2	5	5	1	1	1	1	2	1	De-escalation	Female	41-50	Married	Right	yes	no	yes	no	37708.707	12569.569
1499	1	3	5	2	4	3	1	1	1	1	2	3	De-escalation	Male	18-30	Single	Other	yes	no	no	yes	102186.53	34062.176
1500	2	2	3	5	3	2	1	1	1	1	2	2	De-escalation	Female	41-50	Single	Right	no	no	yes	yes	37708.707	12569.569
1501	1	5	5	1	1	3	1	1	1	1	2	3	De-escalation	Male	41-50	Married	Right	yes	no	yes	no	33237.969	11079.323
1502	2	5	3	2	5	4	1	1	1	1	2	4	De-escalation	Male	18-30	Single	Right	yes	no	no	yes	38759.191	12919.73
1503	3	4	3	2	4	3	1	2	2	2	2	3	De-escalation	Female	41-50	Married	Other	no	no	yes	no	99416.984	33138.996
1504	4	5	4	2	4	5	1	1	2	4	2	1	De-escalation	Female	31-40	Married	Other	no	no		no	92298.938	30766.313
1505	3	5	5	2	5	2	1	1	1	1	3	2	De-escalation	Female	18-30	Single	Right	no	no	no	yes	36388.137	12129.379
1506	4	3	5	4	5	4	1	4	1	1	2	2	De-escalation	Female	51-60	Widowed	Left	no	no	yes		172822.06	57607.355
1507	5	5	4	3	5	4	1	1	1	1	1	1	De-escalation	Male	41-50	Married	Right	no	no	yes	no	33237.969	11079.323
1508	3	5	3	1	4	3	5	1	1	3	1	2	De-escalation	Female	41-50	Married	Right	yes	no	yes	no	37708.707	12569.569
1509	2	5	5	1	5	1	1	1	2	1	3	2	De-escalation	Female	41-50	Married	Right	no	no	yes	no	37708.707	12569.569
1510	4	5	4	1	5	3	1	1	1	1	1	2	De-escalation	Female	60+	Married	Other	no	no	yes	no	304425.38	101475.13
1511	2	5	3	1	4	2	1	1	3	1	3	2	De-escalation	Female	31-40	Single	Right	yes	no		yes	35008.84	11669.613
1512	2	2	4	1	4	5	1	1	1	5	1	1	De-escalation	Male	60+	Married	Left	yes	no	yes	no	299268.91	99756.305
1513	4	2	4	3	4	4	1	4	3	2	3	2	De-escalation	Male	18-30	Single	Other	no	no	no	yes	102186.53	34062.176
1514	1	4	4	2	4	3	2	3	2	2	2	2	De-escalation	Male	41-50	Married	Right	no	no	yes	no	33237.969	11079.323
1515	2	5	3	2	5	3	1	1	1	1	3	3	De-escalation	Female	41-50	Married	Right	no	no	yes	no	37708.707	12569.569
1516	3	5	5	3	5	4	2	1	2	4	2	2	De-escalation	Female	60+	Married	Right	yes	no	yes	no	115468.06	38489.355
1517	2	5	4	2	2	5	4	1	2	1	2	2	De-escalation	Female	41-50	Married	Right	no	no	yes	no	37708.707	12569.569
1518	4	2	5	2	5	1	1	4	1	1	2	1	De-escalation	Male	41-50	Married	Left	no	no	yes	no	78758.383	26252.795
1519	1	5	4	5	4	4	1	1	1	1	1	2	De-escalation	Male	60+	Married	Right	yes	yes	yes	no	126298.82	42099.605
1520	3	2	3	3	2	3	2	4	1	1	2	4	De-escalation	Male	51-60	Married	Left	no	no	yes	no	166113.69	55371.23
1521	2	5	4	4	4	5	1	1	1	2	1	1	De-escalation	Female	60+	Married	Right	yes	no	yes	no	115468.06	38489.355
1522	3	5	4	2	4	3	1	4	1	2	2	2	De-escalation	Female	18-30	Single	Left	yes	no	no	yes	86222.805	28740.936
1523	1	5	5	2	5	4	1	1	1	2	2	2	De-escalation	Male	60+	Married	Right	no	no	yes	no	126298.82	42099.605
1524	4	5	4	4	4	4	1	1	2	2	2	2	De-escalation	Female	18-30	Single	Right	no	no	no	yes	36388.137	12129.379
1525	2	4	4	4	4	3	1	3	1	1	2	1	De-escalation	Female	18-30	Single	Left	yes	no	no	yes	86222.805	28740.936
1526	3	5	4	2	5	4	3	1	3	2	2	4	De-escalation	Female	18-30	Single	Right	no	no	no	yes	36388.137	12129.379
1527	2	5	5	1	3	3	1	1	1	1	3	1	De-escalation	Female	31-40	Married	Right	yes	no		no	35008.84	11669.613
1528	3	5	4	1	4	3	1	1	2	2	3	3	De-escalation	Female	31-40	Married	Right	yes	no		no	35008.84	11669.613
1529	3	5	1	1	5	2	1	1	1	1	5	1	De-escalation	Female	31-40	Single	Right	no	no		yes	35008.84	11669.613
1530	3	2	4	2	4	5	4	4	2	2	3	4	De-escalation	Male	31-40	Single	Left	no	no		yes	145955.61	48651.871
1531	3	5	5	2	5	4	1	1	1	1	2	1	De-escalation	Male	41-50	Married	Right	no	no	yes	no	33237.969	11079.323
1532	2	4	4	2	4	3	1	1	1	1	2	2	De-escalation	Male	41-50	Married	Left	no	no	yes	no	78758.383	26252.795
1533	4	5	3	1	4	3	1	1	2	1	2	1	De-escalation	Female	18-30	Married	Right	no	no	no	no	36388.137	12129.379
1534	2	2	4	2	4	3	2	4	2	2	2	2	De-escalation	Male	51-60	Married	Left	no	no	yes	no	166113.69	55371.23
1535	3	2	4	2	4	5	1	4	2	4	3	2	De-escalation	Male	60+	Married	Other	no	no	yes	no	332980.09	110993.37
1536	4	2	4	4	2	3	2	4	2	4	3	2	De-escalation	Male	18-30	Domestic partner	Other	no	no	no	no	102186.53	34062.176
1537	3	2	3	3	4	4	2	4	1	1	4	5	De-escalation	Female	41-50	Single	Left	yes	yes	yes	yes	89351.93	29783.977
1538	2	2	4	3	3	4	2	4	2	2	2	4	De-escalation	Male	51-60	Married	Left	no	no	yes	no	166113.69	55371.23
1539	3	2	4	3	4	3	1	5	2	1	3	1	De-escalation	Female	51-60	Single	Left	yes	no	yes	yes	172822.06	57607.355
1540	4	2	4	4	4	2	1	4	2	2	3	2	De-escalation	Female	41-50	Married	Left	yes	no	yes	no	89351.93	29783.977
1541	2	4	4	2	2	5	1	1	1	1	1	5	De-escalation	Female	51-60	Married	Left	no	no	yes	no	172822.06	57607.355
1542	2	4	4	5	4	4	2	4	1	1	2	3	De-escalation	Female	31-40	Married	Right	yes	yes		no	35008.84	11669.613
1543	2	2	4	1	5	1	1	1	1	1	4	2	De-escalation	Male	60+	Married	Right	no	no	yes	no	126298.82	42099.605
1544	2	2	4	2	4	4	1	3	1	1	3	2	De-escalation	Male	60+	Divorced	Left	no	no	yes		299268.91	99756.305
1545	2	1	4	3	2	4	1	5	1	1	3	3	De-escalation	Male	18-30	Single	Left	yes	no	no	yes	91841.086	30613.695
1546	2	4	4	1	3	2	1	2	1	1	2	2	De-escalation	Male	41-50	Married	Right	no	no	yes	no	33237.969	11079.323
1547	4	2	5	2	5	2	1	5	1	1	2	2	De-escalation	Male	51-60	Married	Right	yes	no	yes	no	70104.055	23368.018
1548	1	5	4	1	4	5	1	1	1	1	2	2	De-escalation	Female	51-60	Married	Right	yes	no	yes	no	72935.148	24311.717
1549	3	4	3	2	5	3	1	1	2	1	3	4	De-escalation	Female	31-40	Single	Right	yes	no		yes	35008.84	11669.613
1550	2	3	4	1	2	1	1	3	2	1	1	1	De-escalation	Female	31-40	Married	Right	no	no		no	35008.84	11669.613
1551	2	3	4	1	4	4	1	4	1	1	1	1	De-escalation	Female	60+	Widowed	Right	yes	no	yes		115468.06	38489.355
1552	3	4	4	2	4	3	1	1	3	1	2	3	De-escalation	Male	41-50	Widowed	Right	no	no	yes		33237.969	11079.323
1553	4	3	4	4	4	4	1	3	1	2	2	2	De-escalation	Female	31-40	Single	Right	no	no		yes	35008.84	11669.613
1554	4	2	4	3	2	4	2	4	2	2	2	2	De-escalation	Male	18-30	Single	Right	no	no	no	yes	38759.191	12919.73
1555	4	3	5	3	2	4	1	3	1	1	4	3	De-escalation	Male	18-30	Single	Other	no	no	no	yes	102186.53	34062.176
1556	2	1	4	2	5	4	1	5	1	1	2	2	De-escalation	Female	18-30	Single	Left	no	no	no	yes	86222.805	28740.936
1557	4	2	4	2	2	3	2	4	2	2	2	4	De-escalation	Male	41-50	Married	Left	no	no	yes	no	78758.383	26252.795
1558	4	2	4	4	4	4	1	4	2	4	3	4	De-escalation	Female	18-30	Single	Left	yes	no	no	yes	86222.805	28740.936
1559	4	5	4	1	5	4	1	1	3	1	2	2	De-escalation	Female	41-50	Married	Right	no	no	yes	no	37708.707	12569.569
1560	2	5	3	2	5	4	1	1	1	2	2	1	De-escalation	Female	18-30	Single	Right	no	no	no	yes	36388.137	12129.379
1561	2	2	4	2	5	4	1	3	1	1	1	4	De-escalation	Female	18-30	Domestic partner	Right	no	no	no	no	36388.137	12129.379
1562	3	5	5	2	3	5	1	2	1	1	1	5	De-escalation	Female	41-50	Married	Other	no	no	yes	no	99416.984	33138.996
1563	3	2	3	2	4	2	1	5	1	5	3	4	De-escalation	Female	41-50	Divorced	Left	no	no	yes		89351.93	29783.977
1564	4	5	4	3	2	1	1	1	1	1	2	1	De-escalation	Male	18-30	Single	Right	no	no	no	yes	38759.191	12919.73
1565	4	2	4	2	2	4	1	4	1	1	2	5	De-escalation	Female	18-30	Single	Left	no	no	no	yes	86222.805	28740.936
1566	1	1	4	4	1	5	1	5	1	1	2	3	De-escalation	Female	18-30	Single	Left	no	no	no	yes	86222.805	28740.936
1567	4	4	4	2	5	5	1	1	1	1	3	4	De-escalation	Female	18-30	Single	Right	no	no	no	yes	36388.137	12129.379
1568	3	1	5	2	4	4	1	5	1	1	2	2	De-escalation	Male	18-30	Single	Other	no	no	no	yes	102186.53	34062.176
1569	1	5	2	1	5	5	1	1	1	1	5	5	De-escalation	Male	41-50	Domestic partner	Other	no	no	yes	no	87630.133	29210.045
1570	3	5	4	5	4	1	1	1	1	1	2	1	De-escalation	Male	18-30	Single	Right	no	no	no	yes	38759.191	12919.73
1571	5	2	5	3	4	4	1	5	1	2	4	4	De-escalation	Female	18-30	Single	Left	yes	no	no	yes	86222.805	28740.936
1572	3	3	4	1	5	1	1	3	1	1	5	2	De-escalation	Female	41-50	Married	Right	no	no	yes	no	37708.707	12569.569
1573	4	2	4	3	3	3	4	4	2	4	3	2	De-escalation	Male	31-40	Domestic partner	Left	no	no		no	145955.61	48651.871
1574	4	3	4	3	4	3	1	4	1	1	3	2	De-escalation	Female	18-30	Single	Other	yes	no	no	yes	95935.375	31978.459
1575	2	3	4	2	4	3	2	1	1	3	3	1	De-escalation	Male	18-30	Single	Right	no	no	no	yes	38759.191	12919.73
1576	2	4	4	2	4	4	4	4	1	5	2	2	De-escalation	Male	60+	Single	Right	yes	no	yes	yes	126298.82	42099.605
1577	3	5	5	4	5	4	1	1	1	2	2	1	De-escalation	Male	51-60	Single	Right	no	no	yes	yes	70104.055	23368.018
1578	2	1	3	1	1	1	2	5	2	1	4	1	De-escalation	Male	18-30	Domestic partner	Right	no	no	no	no	38759.191	12919.73
1579	4	2	2	1	4	3	2	4	1	2	3	4	De-escalation	Female	31-40	Single	Left	no	no		yes	82954.516	27651.506
1580	3	4	4	2	5	3	1	1	1	3	2	1	De-escalation	Female	31-40	Married	Right	yes	no		no	35008.84	11669.613
1581	4	2	5	4	2	2	1	2	1	2	1	2	De-escalation	Male	31-40	Single	Right	no	no		yes	61596.848	20532.283
1582	4	5	3	2	5	3	1	1	1	3	3	2	De-escalation	Male	18-30	Single	Right	yes	yes	no	yes	38759.191	12919.73
1583	4	5	5	2	5	4	1	1	1	1	1	1	De-escalation	Male	18-30	Single	Right	no	no	no	yes	38759.191	12919.73
1584	3	3	5	1	5	2	1	3	3	1	1	3	De-escalation	Female	60+	Divorced	Left	yes	yes	yes		273605.09	91201.695
1585	2	5	5	3	3	3	1	1	2	3	1	3	De-escalation	Female	18-30	Single	Left	yes	yes	no	yes	86222.805	28740.936
1586	4	5	5	3	5	4	2	1	1	1	3	2	De-escalation	Female	60+	Widowed	Right	no	no	yes		115468.06	38489.355
1587	2	2	3	2	4	2	2	4	1	1	3	2	De-escalation	Male	18-30	Single	Right	yes	no	no	yes	38759.191	12919.73
1588	3	5	3	2	5	3	1	1	1	1	2	1	De-escalation	Male	41-50	Single	Right	yes	no	yes	yes	33237.969	11079.323
1589	3	2	4	3	3	3	1	1	1	1	2	3	De-escalation	Female	51-60	Married	Right	no	no	yes	no	72935.148	24311.717
1590	4	2	4	2	4	4	2	4	2	2	2	2	De-escalation	Male	60+	Divorced	Left	no	no	yes		299268.91	99756.305
1591	3	2	4	4	4	3	1	5	1	2	2	2	De-escalation	Female	18-30	Single	Left	no	no	no	yes	86222.805	28740.936
1592	3	4	4	1	4	3	2	3	2	2	4	3	De-escalation	Female	31-40	Married	Right	no	no		no	35008.84	11669.613
1593	4	5	5	1	5	1	1	1	1	1	2	2	De-escalation	Male	31-40	Married	Right	no	no		no	61596.848	20532.283
1594	1	5	4	1	5	4	1	1	1	2	2	2	De-escalation	Female	18-30	Married	Right	yes	yes	no	no	36388.137	12129.379
1595	4	4	4	3	5	4	5	1	2	2	2	2	De-escalation	Male	60+	Married	Right	yes	no	yes	no	126298.82	42099.605
1596	3	4	4	2	4	4	1	1	1	1	1	2	De-escalation	Male	51-60	Single	Right	no	no	yes	yes	70104.055	23368.018
1597	2	5	5	2	4	4	1	1	1	1	2	2	De-escalation	Female	51-60	Married	Left	no	no	yes	no	172822.06	57607.355
1598	2	5	4	2	5	5	1	1	1	1	3	2	De-escalation	Female	51-60	Married	Right	yes	yes	yes	no	72935.148	24311.717
1599	3	5	2	1	5	4	1	1	1	1	2	2	De-escalation	Male	31-40	Married	Right	yes	no		no	61596.848	20532.283
1600	4	5	4	5	2	5	1	4	1	1	1	4	De-escalation	Female	31-40	Married	Left	no	no		no	82954.516	27651.506
1601	2	1	3	2	3	3	2	2	2	5	2	2	De-escalation	Male	41-50	Single	Right	yes	no	yes	yes	33237.969	11079.323
1602	2	5	3	2	5	2	1	1	1	3	1	1	De-escalation	Female	41-50	Married	Right	no	no	yes	no	37708.707	12569.569
1603	3	5	4	4	4	4	5	5	5	5	2	2	De-escalation	Female	41-50	Married	Right	no	no	yes	no	37708.707	12569.569
1604	3	3	4	1	2	3	4	4	2	2	2	3	De-escalation	Male	18-30	Single	Other	no	no	no	yes	102186.53	34062.176
1605	2	1	5	3	4	3	1	5	1	1	1	1	De-escalation	Female	51-60	Married	Right	no	no	yes	no	72935.148	24311.717
1606	2	2	3	1	2	3	2	4	2	1	2	2	De-escalation	Male	51-60	Married	Other	no	no	yes	no	184825.58	61608.527
1607	1	5	5	3	4	3	1	1	1	1	4	1	De-escalation	Female	60+	Married	Right	no	no	yes	no	115468.06	38489.355
1608	2	5	5	1	5	1	1	1	1	5	1	4	De-escalation	Male	51-60	Married	Right	no	no	yes	no	70104.055	23368.018
1609	2	2	4	2	5	4	2	4	2	2	2	2	De-escalation	Male	31-40	Married	Right	no	no		no	61596.848	20532.283
1610	3	5	4	2	4	3	1	3	3	1	2	2	De-escalation	Female	41-50	Married	Right	no	no	yes	no	37708.707	12569.569
1611	4	2	4	1	4	3	2	3	2	2	2	1	De-escalation	Male	41-50	Single	Left	no	no	yes	yes	78758.383	26252.795
1612	4	4	4	2	4	2	1	2	1	1	2	3	De-escalation	Male	51-60	Married	Other	no	no	yes	no	184825.58	61608.527
1613	4	4	4	3	5	5	5	1	1	1	1	2	De-escalation	Female	31-40	Married	Right	no	no		no	35008.84	11669.613
1614	5	5	4	1	5	2	1	5	2	4	4	3	De-escalation	Female	18-30	Single	Right	yes	no	no	yes	36388.137	12129.379
1615	2	1	4	4	4	4	1	5	1	1	1	1	De-escalation	Female	31-40	Domestic partner	Left	yes	no		no	82954.516	27651.506
1616	2	3	4	1	2	1	1	4	1	1	2	2	De-escalation	Male	51-60	Married	Left	yes	yes	yes	no	166113.69	55371.23
1617	3	5	5	1	5	2	1	1	1	1	2	2	De-escalation	Female	41-50	Single	Right	no	no	yes	yes	37708.707	12569.569
1618	2	5	3	2	5	4	1	1	1	1	1	1	De-escalation	Male	51-60	Single	Right	no	no	yes	yes	70104.055	23368.018
1619	2	5	4	2	5	1	1	1	1	1	2	1	De-escalation	Female	60+	Married	Right	no	no	yes	no	115468.06	38489.355
1620	2	5	4	5	2	5	1	2	1	1	1	2	De-escalation	Male	60+	Married	Right	no	no	yes	no	126298.82	42099.605
1621	3	4	5	3	4	3	1	2	1	4	2	2	De-escalation	Male	41-50	Married	Right	yes	no	yes	no	33237.969	11079.323
1622	2	4	5	4	2	5	2	5	2	4	2	2	De-escalation	Male	18-30	Single	Left	no	no	no	yes	91841.086	30613.695
1623	2	4	4	2	4	4	2	3	2	4	2	2	De-escalation	Male	41-50	Married	Other	no	no	yes	no	87630.133	29210.045
1624	2	1	4	1	2	2	1	5	1	1	2	5	De-escalation	Female	51-60	Single	Left	no	no	yes	yes	172822.06	57607.355
1625	4	5	5	4	5	2	1	1	1	4	1	2	De-escalation	Male	31-40	Single	Right	yes	no		yes	61596.848	20532.283
1626	2	2	4	4	5	3	1	3	1	1	2	5	De-escalation	Female	18-30	Single	Left	no	no	no	yes	86222.805	28740.936
1627	5	1	1	3	5	5	1	5	1	2	5	5	De-escalation	Female	60+	Married	Left	no	no	yes	no	273605.09	91201.695
1628	4	2	4	2	4	4	2	4	2	2	2	4	De-escalation	Female	60+	Divorced	Left	no	no	yes		273605.09	91201.695
1629	2	5	3	4	5	4	1	1	2	2	2	4	De-escalation	Female	31-40	Married	Right	no	no		no	35008.84	11669.613
1630	2	4	4	1	5	4	2	2	1	1	2	2	De-escalation	Male	60+	Married	Right	no	no	yes	no	126298.82	42099.605
1631	1	1	5	3	2	1	1	3	2	1	1	1	De-escalation	Male	18-30	Single	Right	no	no	no	yes	38759.191	12919.73
1632	3	1	5	3	5	3	1	2	1	1	5	5	De-escalation	Female	31-40	Single	Left	no	no		yes	82954.516	27651.506
1633	4	3	4	4	4	4	1	2	1	1	2	3	De-escalation	Female	18-30	Single	Right	no	no	no	yes	36388.137	12129.379
1634	2	2	4	3	4	3	1	4	1	2	2	4	De-escalation	Male	31-40	Single	Other	no	no		yes	162396.8	54132.266
1635	4	3	4	2	4	3	1	3	2	2	1	2	De-escalation	Female	18-30	Single	Right	yes	no	no	yes	36388.137	12129.379
1636	4	1	4	1	5	4	2	2	1	1	2	1	De-escalation	Male	60+	Married	Right	yes	yes	yes	no	126298.82	42099.605
1637	2	1	4	4	4	4	1	4	1	1	1	3	De-escalation	Male	60+	Married	Left	no	no	yes	no	299268.91	99756.305
1638	4	2	4	4	4	4	2	4	2	2	4	2	De-escalation	Male	51-60	Married	Left	no	no	yes	no	166113.69	55371.23
1639	2	1	4	4	4	4	2	4	2	2	2	2	De-escalation	Female	60+	Single	Left	no	no	yes	yes	273605.09	91201.695
1640	2	1	5	1	5	2	1	5	1	2	2	4	De-escalation	Female	51-60	Married	Other	no	no	yes	no	192289.63	64096.543
1641	4	4	4	2	4	4	5	2	1	1	2	3	De-escalation	Female	51-60	Married	Other	yes	no	yes	no	192289.63	64096.543
1642	2	2	3	2	2	4	1	4	1	1	2	2	De-escalation	Female	60+	Married	Other	yes	yes	yes	no	304425.38	101475.13
1643	3	3	5	1	5	5	5	3	1	2	1	2	De-escalation	Male	51-60	Married	Other	yes	no	yes	no	184825.58	61608.527
1644	2	2	4	2	2	4	2	4	1	1	1	2	De-escalation	Female	60+	Widowed	Left	yes	yes	yes		273605.09	91201.695
1645	4	2	4	2	4	5	1	5	1	1	3	4	De-escalation	Female	41-50	Married	Left	no	no	yes	no	89351.93	29783.977
1646	3	4	3	2	2	4	1	2	2	2	3	2	De-escalation	Female	18-30	Married	Left	no	no	no	no	86222.805	28740.936
1647	4	5	5	5	4	2	1	3	1	3	1	2	De-escalation	Female	41-50	Married	Right	no	no	yes	no	37708.707	12569.569
1648	4	3	5	4	5	4	1	1	1	3	2	2	De-escalation	Female	18-30	Single	Right	no	no	no	yes	36388.137	12129.379
1649	2	4	2	5	5	3	1	4	1	3	4	2	De-escalation	Female	18-30	Single	Right	no	no	no	yes	36388.137	12129.379
1650	3	1	5	5	4	5	1	3	1	4	1	3	De-escalation	Female	51-60	Married	Left	no	no	yes	no	172822.06	57607.355
1651	4	2	5	2	4	3	1	5	2	1	2	2	De-escalation	Female	18-30	Single	Right	no	no	no	yes	36388.137	12129.379
1652	4	5	5	2	5	4	1	1	1	2	2	2	De-escalation	Female	18-30	Single	Right	no	yes	no	yes	36388.137	12129.379
1653	2	4	4	2	5	3	1	1	1	1	2	2	De-escalation	Female	60+	Married	Other	yes	no	yes	no	304425.38	101475.13
1654	2	5	4	1	5	3	1	1	1	1	2	3	De-escalation	Male	18-30	Single	Right	yes	no	no	yes	38759.191	12919.73
1655	2	3	4	2	4	2	1	5	2	4	2	2	De-escalation	Female	18-30	Domestic partner	Left		no	no	no	86222.805	28740.936
1656	3	4	4	4	4	4	2	3	2	2	2	2	De-escalation	Female	41-50	Married	Left	no	no	yes	no	89351.93	29783.977
1657	4	2	4	2	2	4	2	4	2	2	4	2	De-escalation	Male	31-40	Married	Left	no	no		no	145955.61	48651.871
1658	4	2	4	5	3	2	1	4	1	2	2	2	De-escalation	Male	51-60	Married	Left	no	no	yes	no	166113.69	55371.23
1659	4	2	4	2	5	5	1	4	2	1	4	4	De-escalation	Male	41-50	Single	Left	no	no	yes	yes	78758.383	26252.795
1660	2	4	5	4	4	3	1	5	1	2	2	5	De-escalation	Female	51-60	Single	Left	no	no	yes	yes	172822.06	57607.355
1661	2	2	2	4	4	4	1	5	1	1	1	5	De-escalation	Male	51-60	Domestic partner	Left	no	no	yes	no	166113.69	55371.23
1662	2	5	3	1	5	4	1	1	1	1	2	2	De-escalation	Female	51-60	Single	Right	no	no	yes	yes	72935.148	24311.717
1663	2	1	4	4	4	5	1	5	1	2	5	4	De-escalation	Female	18-30	Domestic partner	Left	no	no	no	no	86222.805	28740.936
1664	4	1	4	4	4	1	1	1	1	1	1	1	De-escalation	Female	18-30	Single	Other	no	no	no	yes	95935.375	31978.459
1665	3	4	2	3	4	4	2	2	2	2	2	2	De-escalation	Male	51-60	Married	Other	no	no	yes	no	184825.58	61608.527
1666	2	4	4	2	5	4	2	2	2	2	2	2	De-escalation	Female	31-40	Married	Right	no	no		no	35008.84	11669.613
1667	4	4	2	4	4	5	2	1	1	1	2	2	De-escalation	Male	60+	Married	Left	no	no	yes	no	299268.91	99756.305
1668	4	2	4	2	2	4	4	4	1	4	2	1	De-escalation	Male	18-30	Single	Right	yes	no	no	yes	38759.191	12919.73
1669	2	5	3	2	5	2	1	1	1	4	2	2	De-escalation	Male	51-60	Single	Right	yes	no	yes	yes	70104.055	23368.018
1670	5	3	4	2	4	2	5	5	5	2	2	2	De-escalation	Male	18-30	Single	Right	yes	no	no	yes	38759.191	12919.73
1671	2	5	5	1	5	4	1	1	1	1	1	2	De-escalation	Male	51-60	Single	Right	no	yes	yes	yes	70104.055	23368.018
1672	5	4	5	1	3	4	1	1	2	2	3	2	De-escalation	Male	18-30	Single	Right	no	no	no	yes	38759.191	12919.73
1673	4	4	4	2	4	1	1	2	1	1	2	3	De-escalation	Male	18-30	Single	Right	yes	no	no	yes	38759.191	12919.73
1674	4	5	4	3	2	4	1	1	1	1	3	2	De-escalation	Male	18-30	Single	Other	no	no	no	yes	102186.53	34062.176
1675	4	1	5	3	5	2	2	1	1	1	2	2	De-escalation	Male	18-30	Single	Right	no	no	no	yes	38759.191	12919.73
1676	3	5	3	2	5	3	2	1	2	2	2	2	De-escalation	Male	51-60	Single	Right	no	no	yes	yes	70104.055	23368.018
1677	4	5	5	2	5	3	1	1	1	1	2	2	De-escalation	Male	60+	Single	Right	yes	no	yes	yes	126298.82	42099.605
1678	2	4	4	2	4	2	1	2	1	5	3	4	De-escalation	Male	51-60	Married	Left	no	no	yes	no	166113.69	55371.23
1679	4	4	4	2	4	3	1	5	1	1	3	4	De-escalation	Male	18-30	Single	Left	no	no	no	yes	91841.086	30613.695
1680	3	5	4	3	5	3	2	1	1	1	2	2	De-escalation	Male	18-30	Single	Right	no	no	no	yes	38759.191	12919.73
1681	2	4	3	2	5	2	1	1	1	1	1	2	De-escalation	Male	18-30	Single	Right	no	no	no	yes	38759.191	12919.73
1682	4	5	5	4	5	1	1	2	1	1	4	2	De-escalation	Male	18-30	Single	Right	no	no	no	yes	38759.191	12919.73
1683	2	4	4	2	4	2	2	2	2	2	2	2	De-escalation	Male	31-40	Single	Right	yes	yes		yes	61596.848	20532.283
1684	4	5	4	3	5	4	1	1	1	2	2	2	De-escalation	Male	18-30	Single	Right	no	no	no	yes	38759.191	12919.73
1685	3	5	3	2	5	3	1	1	1	2	3	3	De-escalation	Male	41-50	Single	Right	yes	yes	yes	yes	33237.969	11079.323
1686	1	4	4	3	4	3	1	2	2	3	3	2	De-escalation	Male	51-60	Married	Right	no	no	yes	no	70104.055	23368.018
1687	2	5	4	1	5	4	1	1	1	1	2	2	De-escalation	Female	31-40	Married	Right	yes	no		no	35008.84	11669.613
1688	4	3	4	2	4	4	4	4	2	3	2	2	De-escalation	Female	41-50	Married	Other	no	no	yes	no	99416.984	33138.996
1689	4	2	5	4	4	4	5	5	1	4	2	2	De-escalation	Male	41-50	Married	Left	no	no	yes	no	78758.383	26252.795
1690	2	4	5	3	5	5	1	3	1	1	2	1	De-escalation	Female	41-50	Married	Right	no	no	yes	no	37708.707	12569.569
1691	2	4	4	3	5	5	1	2	1	3	4	2	De-escalation	Female	41-50	Married	Right	yes	no	yes	no	37708.707	12569.569
1692	3	3	3	3	3	3	1	3	3	1	3	3	De-escalation	Female	41-50	Divorced	Other	no	no	yes		99416.984	33138.996
1693	4	4	3	2	2	2	1	2	1	1	1	2	De-escalation	Female	31-40	Married	Right	no	no		no	35008.84	11669.613
1694	2	1	5	5	4	5	1	5	1	1	2	3	De-escalation	Female	31-40	Single	Left	no	no		yes	82954.516	27651.506
1695	4	5	5	3	5	2	1	1	2	1	3	2	De-escalation	Female	41-50	Married	Right	yes	no	yes	no	37708.707	12569.569
1696	5	1	5	2	5	4	2	5	1	1	2	5	De-escalation	Male	41-50	Married	Left	no	no	yes	no	78758.383	26252.795
1697	2	5	3	1	5	1	1	1	1	1	1	4	De-escalation	Male	41-50	Single	Right	yes	no	yes	yes	33237.969	11079.323
1698	4	5	4	4	5	4	2	1	1	4	2	1	De-escalation	Male	18-30	Single	Right	no	no	no	yes	38759.191	12919.73
1699	3	4	4	4	4	4	1	3	1	2	2	3	De-escalation	Female	51-60	Married	Left	no	no	yes	no	172822.06	57607.355
1700	1	5	4	4	5	5	4	2	2	2	4	4	De-escalation	Female	41-50	Married	Right	no	no	yes	no	37708.707	12569.569
1701	3	3	3	3	3	3	3	1	3	3	1	3	De-escalation	Male	51-60	Divorced	Left	no	no	yes		166113.69	55371.23
1702	3	5	4	5	5	2	1	1	1	1	3	2	De-escalation	Male	18-30	Single	Left	no	no	no	yes	91841.086	30613.695
1703	5	5	4	3	5	2	1	3	1	3	2	5	De-escalation	Female	41-50	Single	Right	no	no	yes	yes	37708.707	12569.569
1704	4	4	4	3	4	5	1	3	2	3	2	2	De-escalation	Female	41-50	Married	Right	no	no	yes	no	37708.707	12569.569
1705	2	1	5	3	5	4	1	5	1	3	2	1	De-escalation	Female	31-40	Single	Left	yes	no		yes	82954.516	27651.506
1706	2	4	5	2	4	4	1	2	1	1	3	5	De-escalation	Female	51-60	Divorced	Left	no	no	yes		172822.06	57607.355
