# Supplementary material for: Polarization of beliefs as a consequence of the COVID-19 pandemic: The case of Spain
Source: PLoS One. 2021 Jul 13;16(7):e0254511. doi: 10.1371/journal.pone.0254511 (PMC8277027; doi:10.1371/journal.pone.0254511)
Supplement: S1 File — (ZIP) [file pone.0254511.s003.zip]

Archive with 24 entries (17 files):
- CORRECT_AFTER_R2/
- CORRECT_AFTER_R2/analyses_on_longitudinal_data/
- CORRECT_AFTER_R2/analyses_on_longitudinal_data/Table_4-related-Mixed_models_all_items_longitudinal_data.log
- CORRECT_AFTER_R2/analyses_on_longitudinal_data/Table_4-related-Mixed_models_and_contrasts_items_4_6_longitudinal_data.log
- CORRECT_AFTER_R2/analyses_on_longitudinal_data/Table_4-related-percentages_by_wave_and_politics_longitudinal_data.log
- CORRECT_AFTER_R2/analyses_on_weighted_data/
- CORRECT_AFTER_R2/analyses_on_weighted_data/Ordinal_regressions_and_margins_on_weighted_data.log
- CORRECT_AFTER_R2/analyses_on_weighted_data/Table_S3-related-Proportions_by_wave_weighted_data.log
- CORRECT_AFTER_R2/analyses_on_weighted_data/Table_S4-related-Sick_acquaintance_weighted_data.log
- CORRECT_AFTER_R2/COVID-affected_acquaintance/
- CORRECT_AFTER_R2/COVID-affected_acquaintance/percentage_COVID-19_sick_acquaintace.log
- CORRECT_AFTER_R2/COVID-affected_acquaintance/S4_Table_COVID-19_sick_relative.log
- CORRECT_AFTER_R2/COVID-affected_acquaintance/S4_Table_COVID-19_sick_relative_with_interaction_Xwave.log
- CORRECT_AFTER_R2/COVID-affected_acquaintance/S5_Table_COVID-19_dead_relative.log
- CORRECT_AFTER_R2/main_ordinal_regressions/
- CORRECT_AFTER_R2/main_ordinal_regressions/Main_ordinal_regressions_without_interaction.log
- CORRECT_AFTER_R2/main_ordinal_regressions/Main_ordinal_regressions_with_interaction_waveXpolitics.log
- CORRECT_AFTER_R2/Percentages_raw_data/
- CORRECT_AFTER_R2/Percentages_raw_data/Table_S1-related-Proportions_irrespective_wave.log
- CORRECT_AFTER_R2/Percentages_raw_data/Table_S3-related-Proportions_by_wave_and_chi2_tests.log
- CORRECT_AFTER_R2/raking/
- CORRECT_AFTER_R2/raking/raking_before_COVID-19.log
- CORRECT_AFTER_R2/raking/raking_deescalation.log
- CORRECT_AFTER_R2/raking/raking_outbreak.log
