# Supplementary material for: Polarization of beliefs as a consequence of the COVID-19 pandemic: The case of Spain
Source: PLoS One. 2021 Jul 13;16(7):e0254511. doi: 10.1371/journal.pone.0254511 (PMC8277027; doi:10.1371/journal.pone.0254511)
Supplement: S1 File — (ZIP) [file pone.0254511.s003.zip › CORRECT_AFTER_R2/analyses_on_longitudinal_data/Table_4-related-Mixed_models_all_items_longitudinal_data.log]

USE LONGITUDINAL DATASET
-----------------------------------------------------------------------------------------------------------------------------------------------------------------------------------------
     

. meologit response1 wave##right_voter sex older single covid_sick covid_dead ||subject: ||wave: , cov(uns) or allbaselevels nolog

Mixed-effects ologit regression                 Number of obs     =        190

-------------------------------------------------------------
                |     No. of       Observations per Group
 Group Variable |     Groups    Minimum    Average    Maximum
----------------+--------------------------------------------
        subject |         95          2        2.0          2
           wave |        190          1        1.0          1
-------------------------------------------------------------

Integration method: mvaghermite                 Integration pts.  =          7

                                                Wald chi2(8)      =       1.72
Log likelihood = -263.97301                     Prob > chi2       =     0.9883
----------------------------------------------------------------------------------
       response1 | Odds Ratio   Std. Err.      z    P>|z|     [95% Conf. Interval]
-----------------+----------------------------------------------------------------
            wave |
       outbreak  |          1  (base)
  de-escalation  |    .773737   .7022316    -0.28   0.777      .130634    4.582797
                 |
     right_voter |
              0  |          1  (base)
              1  |   1.362106   1.230149     0.34   0.732      .231991    7.997432
                 |
wave#right_voter |
     outbreak#0  |          1  (base)
     outbreak#1  |          1  (base)
de-escalation#0  |          1  (base)
de-escalation#1  |   .5394919   .6475403    -0.51   0.607     .0513223    5.671052
                 |
             sex |   1.879899   1.455732     0.82   0.415     .4120899    8.575847
           older |   .3299723   .3666567    -1.00   0.318     .0373804      2.9128
          single |   .8392846   .6863588    -0.21   0.830     .1689682    4.168825
      covid_sick |   3.245341   3.403078     1.12   0.262     .4156108    25.34158
      covid_dead |   .4132036   .6864999    -0.53   0.595      .015921    10.72401
-----------------+----------------------------------------------------------------
           /cut1 |  -4.945709   3.543755                     -11.89134    1.999923
           /cut2 |  -1.102748   1.336526                      -3.72229    1.516795
           /cut3 |   1.190358   1.374753                     -1.504108    3.884825
           /cut4 |   7.023161   4.798875                      -2.38246    16.42878
-----------------+----------------------------------------------------------------
subject          |
       var(_cons)|   2.618311   4.170603                      .1153922    59.41088
-----------------+----------------------------------------------------------------
subject>wave     |
       var(_cons)|   8.734835    15.6403                      .2612898    292.0027
----------------------------------------------------------------------------------
Note: Estimates are transformed only in the first equation.
LR test vs. ologit model: chi2(2) = 3.26                  Prob > chi2 = 0.1957

Note: LR test is conservative and provided only for reference.

. meologit response2 wave##right_voter sex older single covid_sick covid_dead ||subject: ||wave: , cov(uns) or allbaselevels nolog

Mixed-effects ologit regression                 Number of obs     =        190

-------------------------------------------------------------
                |     No. of       Observations per Group
 Group Variable |     Groups    Minimum    Average    Maximum
----------------+--------------------------------------------
        subject |         95          2        2.0          2
           wave |        190          1        1.0          1
-------------------------------------------------------------

Integration method: mvaghermite                 Integration pts.  =          7

                                                Wald chi2(8)      =       0.34
Log likelihood = -265.63284                     Prob > chi2       =     1.0000
----------------------------------------------------------------------------------
       response2 | Odds Ratio   Std. Err.      z    P>|z|     [95% Conf. Interval]
-----------------+----------------------------------------------------------------
            wave |
       outbreak  |          1  (base)
  de-escalation  |   .4644573   .6793142    -0.52   0.600     .0264229    8.164155
                 |
     right_voter |
              0  |          1  (base)
              1  |     1.6376   1.690289     0.48   0.633     .2165805    12.38216
                 |
wave#right_voter |
     outbreak#0  |          1  (base)
     outbreak#1  |          1  (base)
de-escalation#0  |          1  (base)
de-escalation#1  |   4.174973   11.19857     0.53   0.594     .0217504    801.3835
                 |
             sex |   1.012715   .4739022     0.03   0.978     .4047304    2.534013
           older |   .7739269   .6067325    -0.33   0.744     .1664895    3.597602
          single |   .3259961   .6937639    -0.53   0.598      .005032    21.11955
      covid_sick |   2.071849   2.921646     0.52   0.605     .1306244    32.86183
      covid_dead |   1.769157   2.946486     0.34   0.732     .0676257    46.28294
-----------------+----------------------------------------------------------------
           /cut1 |  -3.864745   6.645608                      -16.8899    9.160408
           /cut2 |  -1.356184   2.525162                     -6.305411    3.593043
           /cut3 |   -.647925   1.414213                     -3.419732    2.123882
           /cut4 |   .6713094   1.424375                     -2.120414    3.463033
-----------------+----------------------------------------------------------------
subject          |
       var(_cons)|   .2414699   1.490341                      1.35e-06    43295.02
-----------------+----------------------------------------------------------------
subject>wave     |
       var(_cons)|   4.619374   25.68656                      .0000854    249912.2
----------------------------------------------------------------------------------
Note: Estimates are transformed only in the first equation.
LR test vs. ologit model: chi2(2) = 0.29                  Prob > chi2 = 0.8654

Note: LR test is conservative and provided only for reference.

. meologit response3 wave##right_voter sex older single covid_sick covid_dead ||subject: ||wave: , cov(uns) or allbaselevels nolog

Mixed-effects ologit regression                 Number of obs     =        190

-------------------------------------------------------------
                |     No. of       Observations per Group
 Group Variable |     Groups    Minimum    Average    Maximum
----------------+--------------------------------------------
        subject |         95          2        2.0          2
           wave |        190          1        1.0          1
-------------------------------------------------------------

Integration method: mvaghermite                 Integration pts.  =          7

                                                Wald chi2(8)      =       9.81
Log likelihood = -201.65502                     Prob > chi2       =     0.2785
----------------------------------------------------------------------------------
       response3 | Odds Ratio   Std. Err.      z    P>|z|     [95% Conf. Interval]
-----------------+----------------------------------------------------------------
            wave |
       outbreak  |          1  (base)
  de-escalation  |   1.233203   .5948852     0.43   0.664     .4790968    3.174285
                 |
     right_voter |
              0  |          1  (base)
              1  |   1.742975   .8195628     1.18   0.237     .6935031    4.380603
                 |
wave#right_voter |
     outbreak#0  |          1  (base)
     outbreak#1  |          1  (base)
de-escalation#0  |          1  (base)
de-escalation#1  |   .4942955    .301329    -1.16   0.248     .1496522    1.632639
                 |
             sex |   .7666332   .2569561    -0.79   0.428     .3974535     1.47873
           older |    1.66049   .7050182     1.19   0.232     .7224859    3.816306
          single |   2.895055   1.249651     2.46   0.014     1.242325    6.746495
      covid_sick |   1.081734   .3654416     0.23   0.816     .5579036    2.097401
      covid_dead |   1.845711   1.566189     0.72   0.470     .3498418     9.73769
-----------------+----------------------------------------------------------------
           /cut1 |  -4.098474   .9141528                     -5.890181   -2.306768
           /cut2 |  -2.962206   .7034801                     -4.341002    -1.58341
           /cut3 |  -.9237724   .5796378                     -2.059842    .2122968
           /cut4 |   1.991873   .6145933                      .7872925    3.196454
-----------------+----------------------------------------------------------------
subject          |
       var(_cons)|    .570394   .5580888                      .0838179    3.881623
-----------------+----------------------------------------------------------------
subject>wave     |
       var(_cons)|   1.55e-33   1.38e-17                             .           .
----------------------------------------------------------------------------------
Note: Estimates are transformed only in the first equation.
LR test vs. ologit model: chibar2(01) = 1.46          Prob >= chibar2 = 0.1136

. meologit response4 wave##right_voter sex older single covid_sick covid_dead ||subject: ||wave: , cov(uns) or allbaselevels nolog

Mixed-effects ologit regression                 Number of obs     =        190

-------------------------------------------------------------
                |     No. of       Observations per Group
 Group Variable |     Groups    Minimum    Average    Maximum
----------------+--------------------------------------------
        subject |         95          2        2.0          2
           wave |        190          1        1.0          1
-------------------------------------------------------------

Integration method: mvaghermite                 Integration pts.  =          7

                                                Wald chi2(8)      =      22.51
Log likelihood = -262.05961                     Prob > chi2       =     0.0041
----------------------------------------------------------------------------------
       response4 | Odds Ratio   Std. Err.      z    P>|z|     [95% Conf. Interval]
-----------------+----------------------------------------------------------------
            wave |
       outbreak  |          1  (base)
  de-escalation  |   2.059508   .9088421     1.64   0.102     .8672333    4.890925
                 |
     right_voter |
              0  |          1  (base)
              1  |    3.73891   1.529374     3.22   0.001     1.677132     8.33533
                 |
wave#right_voter |
     outbreak#0  |          1  (base)
     outbreak#1  |          1  (base)
de-escalation#0  |          1  (base)
de-escalation#1  |   .1310464   .0749051    -3.56   0.000      .042745    .4017586
                 |
             sex |   1.107841   .3003379     0.38   0.706      .651201     1.88469
           older |   1.070891   .3562812     0.21   0.837     .5578966    2.055591
          single |   1.686663   .5592653     1.58   0.115     .8806153    3.230506
      covid_sick |   .8953152    .263389    -0.38   0.707      .502996     1.59363
      covid_dead |   .5081473   .3413217    -1.01   0.314     .1362194    1.895572
-----------------+----------------------------------------------------------------
           /cut1 |  -.6287685   .4747946                     -1.559349    .3018119
           /cut2 |   1.272731   .4850263                      .3220972    2.223365
           /cut3 |   2.109938   .5016288                      1.126764    3.093113
           /cut4 |   4.144061   .6017279                      2.964696    5.323426
-----------------+----------------------------------------------------------------
subject          |
       var(_cons)|   1.32e-33   1.33e-17                             .           .
-----------------+----------------------------------------------------------------
subject>wave     |
       var(_cons)|   1.74e-33   1.11e-17                             .           .
----------------------------------------------------------------------------------
Note: Estimates are transformed only in the first equation.
LR test vs. ologit model: chi2(0) = 0.00                  Prob > chi2 =      .

Note: LR test is conservative and provided only for reference.

. meologit response5 wave##right_voter sex older single covid_sick covid_dead ||subject: ||wave: , cov(uns) or allbaselevels nolog

Mixed-effects ologit regression                 Number of obs     =        190

-------------------------------------------------------------
                |     No. of       Observations per Group
 Group Variable |     Groups    Minimum    Average    Maximum
----------------+--------------------------------------------
        subject |         95          2        2.0          2
           wave |        190          1        1.0          1
-------------------------------------------------------------

Integration method: mvaghermite                 Integration pts.  =          7

                                                Wald chi2(8)      =      13.47
Log likelihood = -229.12733                     Prob > chi2       =     0.0967
----------------------------------------------------------------------------------
       response5 | Odds Ratio   Std. Err.      z    P>|z|     [95% Conf. Interval]
-----------------+----------------------------------------------------------------
            wave |
       outbreak  |          1  (base)
  de-escalation  |   .3130647   .1493955    -2.43   0.015     .1228677    .7976828
                 |
     right_voter |
              0  |          1  (base)
              1  |    1.11223   .5197691     0.23   0.820     .4450508    2.779582
                 |
wave#right_voter |
     outbreak#0  |          1  (base)
     outbreak#1  |          1  (base)
de-escalation#0  |          1  (base)
de-escalation#1  |   2.186099   1.291618     1.32   0.186     .6866772    6.959645
                 |
             sex |   1.319471   .4580848     0.80   0.425     .6681682    2.605638
           older |   1.474795   .6479892     0.88   0.377     .6233535    3.489225
          single |   .6623663   .2891044    -0.94   0.345      .281561    1.558203
      covid_sick |   1.029679   .3454609     0.09   0.931     .5334835    1.987389
      covid_dead |   3.253057   2.785463     1.38   0.168     .6073536    17.42375
-----------------+----------------------------------------------------------------
           /cut1 |  -4.228005   .7963485                     -5.788819   -2.667191
           /cut2 |  -2.063912   .6368092                     -3.312035   -.8157889
           /cut3 |  -1.638086   .6213521                     -2.855914   -.4202582
           /cut4 |   .4606139   .5934067                     -.7024419     1.62367
-----------------+----------------------------------------------------------------
subject          |
       var(_cons)|   .7564341   .6020302                      .1589708    3.599356
-----------------+----------------------------------------------------------------
subject>wave     |
       var(_cons)|   5.10e-32   2.13e-16                             .           .
----------------------------------------------------------------------------------
Note: Estimates are transformed only in the first equation.
LR test vs. ologit model: chibar2(01) = 2.38          Prob >= chibar2 = 0.0614

. meologit response6 wave##right_voter sex older single covid_sick covid_dead ||subject: ||wave: , cov(uns) or allbaselevels nolog

Mixed-effects ologit regression                 Number of obs     =        190

-------------------------------------------------------------
                |     No. of       Observations per Group
 Group Variable |     Groups    Minimum    Average    Maximum
----------------+--------------------------------------------
        subject |         95          2        2.0          2
           wave |        190          1        1.0          1
-------------------------------------------------------------

Integration method: mvaghermite                 Integration pts.  =          7

                                                Wald chi2(8)      =      17.70
Log likelihood = -262.62971                     Prob > chi2       =     0.0236
----------------------------------------------------------------------------------
       response6 | Odds Ratio   Std. Err.      z    P>|z|     [95% Conf. Interval]
-----------------+----------------------------------------------------------------
            wave |
       outbreak  |          1  (base)
  de-escalation  |   .8412018   .3865964    -0.38   0.707     .3417498    2.070581
                 |
     right_voter |
              0  |          1  (base)
              1  |   2.356513   1.185539     1.70   0.088     .8791004     6.31686
                 |
wave#right_voter |
     outbreak#0  |          1  (base)
     outbreak#1  |          1  (base)
de-escalation#0  |          1  (base)
de-escalation#1  |   .3216117   .1896047    -1.92   0.054     .1012768    1.021301
                 |
             sex |   1.265762    .484546     0.62   0.538     .5977283    2.680404
           older |   .6410466   .3098351    -0.92   0.358     .2485885    1.653097
          single |   .7560635   .3637367    -0.58   0.561     .2944769    1.941177
      covid_sick |   1.060925    .368113     0.17   0.865     .5374529    2.094253
      covid_dead |   10.73783   10.01454     2.55   0.011     1.726042    66.80085
-----------------+----------------------------------------------------------------
           /cut1 |  -3.954404   .7760733                      -5.47548   -2.433328
           /cut2 |  -1.789018   .6645389                      -3.09149   -.4865457
           /cut3 |  -.5106072   .6425867                     -1.770054    .7488396
           /cut4 |   1.736809   .6632538                      .4368555    3.036763
-----------------+----------------------------------------------------------------
subject          |
       var(_cons)|   1.516727   .7505373                      .5750407    4.000517
-----------------+----------------------------------------------------------------
subject>wave     |
       var(_cons)|   1.22e-33   1.21e-17                             .           .
----------------------------------------------------------------------------------
Note: Estimates are transformed only in the first equation.
LR test vs. ologit model: chibar2(01) = 7.95          Prob >= chibar2 = 0.0024

. meologit response7 wave##right_voter sex older single covid_sick covid_dead ||subject: ||wave: , cov(uns) or allbaselevels nolog

Mixed-effects ologit regression                 Number of obs     =        190

-------------------------------------------------------------
                |     No. of       Observations per Group
 Group Variable |     Groups    Minimum    Average    Maximum
----------------+--------------------------------------------
        subject |         95          2        2.0          2
           wave |        190          1        1.0          1
-------------------------------------------------------------

Integration method: mvaghermite                 Integration pts.  =          7

                                                Wald chi2(8)      =       6.56
Log likelihood =  -143.2549                     Prob > chi2       =     0.5847
----------------------------------------------------------------------------------
       response7 | Odds Ratio   Std. Err.      z    P>|z|     [95% Conf. Interval]
-----------------+----------------------------------------------------------------
            wave |
       outbreak  |          1  (base)
  de-escalation  |   .9497631   .5234563    -0.09   0.925     .3224635    2.797371
                 |
     right_voter |
              0  |          1  (base)
              1  |   .5309669   .2804602    -1.20   0.231     .1885634    1.495125
                 |
wave#right_voter |
     outbreak#0  |          1  (base)
     outbreak#1  |          1  (base)
de-escalation#0  |          1  (base)
de-escalation#1  |   1.626709   1.173016     0.67   0.500     .3958315    6.685124
                 |
             sex |   .6976477    .250131    -1.00   0.315     .3455022     1.40871
           older |   1.194345   .5378863     0.39   0.693     .4940627    2.887206
          single |   .5985356   .2785534    -1.10   0.270     .2404075    1.490157
      covid_sick |   .7101273   .2851415    -0.85   0.394     .3232573    1.559998
      covid_dead |   1.336188   1.187237     0.33   0.744      .234182    7.623976
-----------------+----------------------------------------------------------------
           /cut1 |   .5840245   .6174814                     -.6262169    1.794266
           /cut2 |   1.578971   .6350239                      .3343475    2.823595
           /cut3 |   1.703432   .6386644                      .4516725    2.955191
           /cut4 |   1.997139   .6509432                      .7213143    3.272965
-----------------+----------------------------------------------------------------
subject          |
       var(_cons)|   9.37e-36   1.00e-18                             .           .
-----------------+----------------------------------------------------------------
subject>wave     |
       var(_cons)|   1.04e-29   1.91e-14                             .           .
----------------------------------------------------------------------------------
Note: Estimates are transformed only in the first equation.
LR test vs. ologit model: chi2(0) = 0.00                  Prob > chi2 =      .

Note: LR test is conservative and provided only for reference.

. meologit response8 wave##right_voter sex older single covid_sick covid_dead ||subject: ||wave: , cov(uns) or allbaselevels nolog

Mixed-effects ologit regression                 Number of obs     =        190

-------------------------------------------------------------
                |     No. of       Observations per Group
 Group Variable |     Groups    Minimum    Average    Maximum
----------------+--------------------------------------------
        subject |         95          2        2.0          2
           wave |        190          1        1.0          1
-------------------------------------------------------------

Integration method: mvaghermite                 Integration pts.  =          7

                                                Wald chi2(8)      =      20.90
Log likelihood = -252.22536                     Prob > chi2       =     0.0074
----------------------------------------------------------------------------------
       response8 | Odds Ratio   Std. Err.      z    P>|z|     [95% Conf. Interval]
-----------------+----------------------------------------------------------------
            wave |
       outbreak  |          1  (base)
  de-escalation  |   1.144886   .5188586     0.30   0.765     .4709778    2.783069
                 |
     right_voter |
              0  |          1  (base)
              1  |   .3177241   .1499727    -2.43   0.015     .1259692    .8013753
                 |
wave#right_voter |
     outbreak#0  |          1  (base)
     outbreak#1  |          1  (base)
de-escalation#0  |          1  (base)
de-escalation#1  |   .8269087    .485759    -0.32   0.746     .2614737    2.615093
                 |
             sex |    .864162   .2969414    -0.42   0.671     .4406636    1.694662
           older |   1.091221   .4870576     0.20   0.845     .4549735    2.617216
          single |   2.545637   1.152389     2.06   0.039     1.048249    6.181994
      covid_sick |   .5450507   .1906979    -1.73   0.083     .2745526    1.082053
      covid_dead |   .4870105   .4819509    -0.73   0.467     .0700132    3.387636
-----------------+----------------------------------------------------------------
           /cut1 |  -.7373124   .5877771                     -1.889334    .4147096
           /cut2 |  -.2898173    .584418                     -1.435256    .8556209
           /cut3 |   .5260383   .5891536                     -.6286815    1.680758
           /cut4 |   1.389506   .6043667                      .2049687    2.574043
-----------------+----------------------------------------------------------------
subject          |
       var(_cons)|   .7052538   .5530103                      .1516677    3.279425
-----------------+----------------------------------------------------------------
subject>wave     |
       var(_cons)|   2.34e-30   1.62e-14                             .           .
----------------------------------------------------------------------------------
Note: Estimates are transformed only in the first equation.
LR test vs. ologit model: chibar2(01) = 2.60          Prob >= chibar2 = 0.0533

. meologit response9 wave##right_voter sex older single covid_sick covid_dead ||subject: ||wave: , cov(uns) or allbaselevels nolog

Mixed-effects ologit regression                 Number of obs     =        190

-------------------------------------------------------------
                |     No. of       Observations per Group
 Group Variable |     Groups    Minimum    Average    Maximum
----------------+--------------------------------------------
        subject |         95          2        2.0          2
           wave |        190          1        1.0          1
-------------------------------------------------------------

Integration method: mvaghermite                 Integration pts.  =          7

                                                Wald chi2(8)      =       8.76
Log likelihood = -145.12645                     Prob > chi2       =     0.3626
----------------------------------------------------------------------------------
       response9 | Odds Ratio   Std. Err.      z    P>|z|     [95% Conf. Interval]
-----------------+----------------------------------------------------------------
            wave |
       outbreak  |          1  (base)
  de-escalation  |   1.054798   .5616405     0.10   0.920     .3714811    2.995038
                 |
     right_voter |
              0  |          1  (base)
              1  |   .5188668   .2789513    -1.22   0.222     .1808989    1.488249
                 |
wave#right_voter |
     outbreak#0  |          1  (base)
     outbreak#1  |          1  (base)
de-escalation#0  |          1  (base)
de-escalation#1  |   2.226684   1.554803     1.15   0.252     .5666294    8.750199
                 |
             sex |   1.013811   .3634152     0.04   0.969     .5021475    2.046833
           older |   .7484511    .342509    -0.63   0.527     .3052343    1.835242
          single |   .5983535   .2747431    -1.12   0.263     .2432852    1.471634
      covid_sick |    .602016    .241311    -1.27   0.206     .2744188    1.320694
      covid_dead |   2.741203   2.105776     1.31   0.189     .6082096    12.35461
-----------------+----------------------------------------------------------------
           /cut1 |   .4721257   .6235065                     -.7499246    1.694176
           /cut2 |   2.412291   .7076836                      1.025256    3.799325
           /cut3 |   3.064038   .7618217                      1.570895    4.557181
           /cut4 |    3.77675   .8647243                      2.081921    5.471578
-----------------+----------------------------------------------------------------
subject          |
       var(_cons)|     .21241   .5654954                      .0011509    39.20251
-----------------+----------------------------------------------------------------
subject>wave     |
       var(_cons)|   1.59e-32   6.79e-17                             .           .
----------------------------------------------------------------------------------
Note: Estimates are transformed only in the first equation.
LR test vs. ologit model: chibar2(01) = 0.16          Prob >= chibar2 = 0.3423

. meologit response10 wave##right_voter sex older single covid_sick covid_dead ||subject: ||wave: , cov(uns) or allbaselevels nolog
convergence not achieved

Mixed-effects ologit regression                 Number of obs     =        190

-------------------------------------------------------------
                |     No. of       Observations per Group
 Group Variable |     Groups    Minimum    Average    Maximum
----------------+--------------------------------------------
        subject |         95          2        2.0          2
           wave |        190          1        1.0          1
-------------------------------------------------------------

Integration method: mvaghermite                 Integration pts.  =          7

                                                Wald chi2(8)      =       1.88
Log likelihood = -227.89275                     Prob > chi2       =     0.9846
----------------------------------------------------------------------------------
      response10 | Odds Ratio   Std. Err.      z    P>|z|     [95% Conf. Interval]
-----------------+----------------------------------------------------------------
            wave |
       outbreak  |          1  (base)
  de-escalation  |   1.670057   1.303989     0.66   0.511     .3615007    7.715313
                 |
     right_voter |
              0  |          1  (base)
              1  |   1.450217   1.020751     0.53   0.597     .3650106    5.761829
                 |
wave#right_voter |
     outbreak#0  |          1  (base)
     outbreak#1  |          1  (base)
de-escalation#0  |          1  (base)
de-escalation#1  |   .4282802   .4555241    -0.80   0.425     .0532574    3.444105
                 |
             sex |   .7909403   .3579176    -0.52   0.604     .3258042    1.920131
           older |   1.849808   1.183627     0.96   0.336     .5278042    6.483066
          single |   .8806911   .4888894    -0.23   0.819      .296691    2.614224
      covid_sick |   1.106521   .6030296     0.19   0.853     .3802539    3.219925
      covid_dead |   .5349943   .6500223    -0.51   0.607     .0494462    5.788496
-----------------+----------------------------------------------------------------
           /cut1 |   .4965773   .8515576                     -1.172445    2.165599
           /cut2 |   2.274372   1.540389                     -.7447348    5.293478
           /cut3 |   3.324858   2.031344                     -.6565035    7.306219
           /cut4 |   6.626656   3.397637                     -.0325911     13.2859
-----------------+----------------------------------------------------------------
subject          |
       var(_cons)|    .023844   1.645022                      4.49e-61    1.27e+57
-----------------+----------------------------------------------------------------
subject>wave     |
       var(_cons)|   3.572732   6.262918                      .1150439    110.9526
----------------------------------------------------------------------------------
Note: Estimates are transformed only in the first equation.
convergence not achieved
r(430);

. meologit response11 wave##right_voter sex older single covid_sick covid_dead ||subject: ||wave: , cov(uns) or allbaselevels nolog

Mixed-effects ologit regression                 Number of obs     =        190

-------------------------------------------------------------
                |     No. of       Observations per Group
 Group Variable |     Groups    Minimum    Average    Maximum
----------------+--------------------------------------------
        subject |         95          2        2.0          2
           wave |        190          1        1.0          1
-------------------------------------------------------------

Integration method: mvaghermite                 Integration pts.  =          7

                                                Wald chi2(8)      =      21.52
Log likelihood = -219.55114                     Prob > chi2       =     0.0059
----------------------------------------------------------------------------------
      response11 | Odds Ratio   Std. Err.      z    P>|z|     [95% Conf. Interval]
-----------------+----------------------------------------------------------------
            wave |
       outbreak  |          1  (base)
  de-escalation  |   .9127005   .4260439    -0.20   0.845     .3655879    2.278583
                 |
     right_voter |
              0  |          1  (base)
              1  |   1.132677   .4755815     0.30   0.767     .4974038    2.579309
                 |
wave#right_voter |
     outbreak#0  |          1  (base)
     outbreak#1  |          1  (base)
de-escalation#0  |          1  (base)
de-escalation#1  |   1.676371   .9900775     0.87   0.382     .5267979    5.334531
                 |
             sex |   .6264027   .1831448    -1.60   0.110     .3531694    1.111026
           older |   .4801716   .1782657    -1.98   0.048     .2319446     .994051
          single |   1.921604   .6938167     1.81   0.070      .946952    3.899418
      covid_sick |   1.209139   .3801489     0.60   0.546     .6529226     2.23919
      covid_dead |   .3644169    .275397    -1.34   0.182     .0828569    1.602759
-----------------+----------------------------------------------------------------
           /cut1 |  -1.893385   .5224111                     -2.917292    -.869478
           /cut2 |   1.133525   .5044896                      .1447439    2.122307
           /cut3 |    1.90065   .5210779                      .8793562    2.921944
           /cut4 |   3.261427   .6030348                      2.079501    4.443353
-----------------+----------------------------------------------------------------
subject          |
       var(_cons)|   1.75e-33   1.70e-17                             .           .
-----------------+----------------------------------------------------------------
subject>wave     |
       var(_cons)|   2.24e-33   2.29e-17                             .           .
----------------------------------------------------------------------------------
Note: Estimates are transformed only in the first equation.
LR test vs. ologit model: chi2(0) = 0.00                  Prob > chi2 =      .

Note: LR test is conservative and provided only for reference.

. meologit response12 wave##right_voter sex older single covid_sick covid_dead ||subject: ||wave: , cov(uns) or allbaselevels nolog

Mixed-effects ologit regression                 Number of obs     =        190

-------------------------------------------------------------
                |     No. of       Observations per Group
 Group Variable |     Groups    Minimum    Average    Maximum
----------------+--------------------------------------------
        subject |         95          2        2.0          2
           wave |        190          1        1.0          1
-------------------------------------------------------------

Integration method: mvaghermite                 Integration pts.  =          7

                                                Wald chi2(8)      =       1.95
Log likelihood = -244.31116                     Prob > chi2       =     0.9824
----------------------------------------------------------------------------------
      response12 | Odds Ratio   Std. Err.      z    P>|z|     [95% Conf. Interval]
-----------------+----------------------------------------------------------------
            wave |
       outbreak  |          1  (base)
  de-escalation  |   1.226272   1.168338     0.21   0.830      .189496     7.93549
                 |
     right_voter |
              0  |          1  (base)
              1  |   .2072463   .2778496    -1.17   0.240     .0149728    2.868603
                 |
wave#right_voter |
     outbreak#0  |          1  (base)
     outbreak#1  |          1  (base)
de-escalation#0  |          1  (base)
de-escalation#1  |   .8373259   1.014085    -0.15   0.883     .0779838    8.990518
                 |
             sex |   3.894205   4.380237     1.21   0.227     .4295162    35.30677
           older |   .6011264   .4937164    -0.62   0.535     .1201871    3.006586
          single |   1.526191   1.228254     0.53   0.599     .3151921    7.389966
      covid_sick |   .5580141   .4207922    -0.77   0.439      .127281    2.446396
      covid_dead |   .5579437   .8912822    -0.37   0.715     .0243695    12.77423
-----------------+----------------------------------------------------------------
           /cut1 |  -3.576959   2.848755                     -9.160416    2.006498
           /cut2 |   1.499248   1.576301                     -1.590244     4.58874
           /cut3 |   4.055299   3.182101                     -2.181505     10.2921
           /cut4 |   6.033545   4.519619                     -2.824745    14.89184
-----------------+----------------------------------------------------------------
subject          |
       var(_cons)|   7.66e-33   5.75e-17                             .           .
-----------------+----------------------------------------------------------------
subject>wave     |
       var(_cons)|    10.5224   19.54291                      .2761892    400.8881
----------------------------------------------------------------------------------
Note: Estimates are transformed only in the first equation.
LR test vs. ologit model: chibar2(01) = 1.16          Prob >= chibar2 = 0.1407

. log close
      
-----------------------------------------------------------------------------------------------------------------------------------------------------------------------------------------
