# Supplementary material for: Polarization of beliefs as a consequence of the COVID-19 pandemic: The case of Spain
Source: PLoS One. 2021 Jul 13;16(7):e0254511. doi: 10.1371/journal.pone.0254511 (PMC8277027; doi:10.1371/journal.pone.0254511)
Supplement: S1 File — (ZIP) [file pone.0254511.s003.zip › CORRECT_AFTER_R2/analyses_on_longitudinal_data/Table_4-related-Mixed_models_and_contrasts_items_4_6_longitudinal_data.log]

USE LONGITUDINAL DATASET
--------------------------------------------------------------------------------------------------


. meologit response4 wave##right_voter sex older single covid_sick covid_dead ||subject: ||wave: ,
>  cov(uns) or allbaselevels nolog

Mixed-effects ologit regression                 Number of obs     =        190

-------------------------------------------------------------
                |     No. of       Observations per Group
 Group Variable |     Groups    Minimum    Average    Maximum
----------------+--------------------------------------------
        subject |         95          2        2.0          2
           wave |        190          1        1.0          1
-------------------------------------------------------------

Integration method: mvaghermite                 Integration pts.  =          7

                                                Wald chi2(8)      =      22.51
Log likelihood = -262.05961                     Prob > chi2       =     0.0041
------------------------------------------------------------------------------------
         response4 | Odds Ratio   Std. Err.      z    P>|z|     [95% Conf. Interval]
-------------------+----------------------------------------------------------------
              wave |
         outbreak  |          1  (base)
    de-escalation  |   2.059508   .9088421     1.64   0.102     .8672333    4.890925
                   |
       right_voter |
               No  |          1  (base)
              Yes  |    3.73891   1.529374     3.22   0.001     1.677132     8.33533
                   |
  wave#right_voter |
      outbreak#No  |          1  (base)
     outbreak#Yes  |          1  (base)
 de-escalation#No  |          1  (base)
de-escalation#Yes  |   .1310464   .0749051    -3.56   0.000      .042745    .4017586
                   |
               sex |   1.107841   .3003379     0.38   0.706      .651201     1.88469
             older |   1.070891   .3562812     0.21   0.837     .5578966    2.055591
            single |   1.686663   .5592653     1.58   0.115     .8806153    3.230506
        covid_sick |   .8953152    .263389    -0.38   0.707      .502996     1.59363
        covid_dead |   .5081473   .3413217    -1.01   0.314     .1362194    1.895572
-------------------+----------------------------------------------------------------
             /cut1 |  -.6287685   .4747946                     -1.559349    .3018119
             /cut2 |   1.272731   .4850263                      .3220972    2.223365
             /cut3 |   2.109938   .5016288                      1.126764    3.093113
             /cut4 |   4.144061   .6017279                      2.964696    5.323426
-------------------+----------------------------------------------------------------
subject            |
         var(_cons)|   1.32e-33   1.33e-17                             .           .
-------------------+----------------------------------------------------------------
subject>wave       |
         var(_cons)|   1.74e-33   1.11e-17                             .           .
------------------------------------------------------------------------------------
Note: Estimates are transformed only in the first equation.
LR test vs. ologit model: chi2(0) = 0.00                  Prob > chi2 =      .

Note: LR test is conservative and provided only for reference.

. margins r.wave , over(right_voter)

Contrasts of predictive margins                 Number of obs     =        190
Model VCE    : OIM

over         : right_voter
1._predict   : Marginal predicted mean (1.response4), predict(pr outcome(1))
2._predict   : Marginal predicted mean (2.response4), predict(pr outcome(2))
3._predict   : Marginal predicted mean (3.response4), predict(pr outcome(3))
4._predict   : Marginal predicted mean (4.response4), predict(pr outcome(4))
5._predict   : Marginal predicted mean (5.response4), predict(pr outcome(5))

----------------------------------------------------------------------
                                   |         df        chi2     P>chi2
-----------------------------------+----------------------------------
         wave@_predict#right_voter |
 (de-escalation vs outbreak) 1#No  |          1        2.60     0.1066
(de-escalation vs outbreak) 1#Yes  |          1       12.37     0.0004
 (de-escalation vs outbreak) 2#No  |          1        1.25     0.2633
(de-escalation vs outbreak) 2#Yes  |          1        7.22     0.0072
 (de-escalation vs outbreak) 3#No  |          1        2.55     0.1102
(de-escalation vs outbreak) 3#Yes  |          1        8.07     0.0045
 (de-escalation vs outbreak) 4#No  |          1        2.64     0.1043
(de-escalation vs outbreak) 4#Yes  |          1       12.51     0.0004
 (de-escalation vs outbreak) 5#No  |          1        1.94     0.1635
(de-escalation vs outbreak) 5#Yes  |          1        5.58     0.0181
                            Joint  |          8       55.01     0.0000
----------------------------------------------------------------------

------------------------------------------------------------------------------------
                                   |            Delta-method
                                   |   Contrast   Std. Err.     [95% Conf. Interval]
-----------------------------------+------------------------------------------------
         wave@_predict#right_voter |
 (de-escalation vs outbreak) 1#No  |   -.124025   .0768556     -.2746593    .0266093
(de-escalation vs outbreak) 1#Yes  |   .1928462   .0548223      .0853964    .3002959
 (de-escalation vs outbreak) 2#No  |  -.0358819   .0320797     -.0987569     .026993
(de-escalation vs outbreak) 2#Yes  |    .108479   .0403654      .0293643    .1875937
 (de-escalation vs outbreak) 3#No  |   .0502619   .0314677     -.0114137    .1119374
(de-escalation vs outbreak) 3#Yes  |  -.0710018    .024991     -.1199832   -.0220204
 (de-escalation vs outbreak) 4#No  |   .0883734   .0544072     -.0182627    .1950095
(de-escalation vs outbreak) 4#Yes  |  -.1784268   .0504465     -.2773002   -.0795533
 (de-escalation vs outbreak) 5#No  |   .0212716   .0152668     -.0086507     .051194
(de-escalation vs outbreak) 5#Yes  |  -.0518966   .0219612     -.0949397   -.0088535
------------------------------------------------------------------------------------

. meologit response6 wave##right_voter sex older single covid_sick covid_dead ||subject: ||wave: ,
>  cov(uns) or allbaselevels nolog

Mixed-effects ologit regression                 Number of obs     =        190

-------------------------------------------------------------
                |     No. of       Observations per Group
 Group Variable |     Groups    Minimum    Average    Maximum
----------------+--------------------------------------------
        subject |         95          2        2.0          2
           wave |        190          1        1.0          1
-------------------------------------------------------------

Integration method: mvaghermite                 Integration pts.  =          7

                                                Wald chi2(8)      =      17.70
Log likelihood = -262.62971                     Prob > chi2       =     0.0236
------------------------------------------------------------------------------------
         response6 | Odds Ratio   Std. Err.      z    P>|z|     [95% Conf. Interval]
-------------------+----------------------------------------------------------------
              wave |
         outbreak  |          1  (base)
    de-escalation  |   .8412018   .3865964    -0.38   0.707     .3417498    2.070581
                   |
       right_voter |
               No  |          1  (base)
              Yes  |   2.356513   1.185539     1.70   0.088     .8791004     6.31686
                   |
  wave#right_voter |
      outbreak#No  |          1  (base)
     outbreak#Yes  |          1  (base)
 de-escalation#No  |          1  (base)
de-escalation#Yes  |   .3216117   .1896047    -1.92   0.054     .1012768    1.021301
                   |
               sex |   1.265762    .484546     0.62   0.538     .5977283    2.680404
             older |   .6410466   .3098351    -0.92   0.358     .2485885    1.653097
            single |   .7560635   .3637367    -0.58   0.561     .2944769    1.941177
        covid_sick |   1.060925    .368113     0.17   0.865     .5374529    2.094253
        covid_dead |   10.73783   10.01454     2.55   0.011     1.726042    66.80085
-------------------+----------------------------------------------------------------
             /cut1 |  -3.954404   .7760733                      -5.47548   -2.433328
             /cut2 |  -1.789018   .6645389                      -3.09149   -.4865457
             /cut3 |  -.5106072   .6425867                     -1.770054    .7488396
             /cut4 |   1.736809   .6632538                      .4368555    3.036763
-------------------+----------------------------------------------------------------
subject            |
         var(_cons)|   1.516727   .7505373                      .5750407    4.000517
-------------------+----------------------------------------------------------------
subject>wave       |
         var(_cons)|   1.22e-33   1.21e-17                             .           .
------------------------------------------------------------------------------------
Note: Estimates are transformed only in the first equation.
LR test vs. ologit model: chibar2(01) = 7.95          Prob >= chibar2 = 0.0024

. margins r.wave , over(right_voter)

Contrasts of predictive margins                 Number of obs     =        190
Model VCE    : OIM

over         : right_voter
1._predict   : Marginal predicted mean (1.response6), predict(pr outcome(1))
2._predict   : Marginal predicted mean (2.response6), predict(pr outcome(2))
3._predict   : Marginal predicted mean (3.response6), predict(pr outcome(3))
4._predict   : Marginal predicted mean (4.response6), predict(pr outcome(4))
5._predict   : Marginal predicted mean (5.response6), predict(pr outcome(5))

----------------------------------------------------------------------
                                   |         df        chi2     P>chi2
-----------------------------------+----------------------------------
         wave@_predict#right_voter |
 (de-escalation vs outbreak) 1#No  |          1        0.14     0.7098
(de-escalation vs outbreak) 1#Yes  |          1        5.18     0.0228
 (de-escalation vs outbreak) 2#No  |          1        0.14     0.7072
(de-escalation vs outbreak) 2#Yes  |          1       10.85     0.0010
 (de-escalation vs outbreak) 3#No  |          1        0.14     0.7079
(de-escalation vs outbreak) 3#Yes  |          1        8.41     0.0037
 (de-escalation vs outbreak) 4#No  |          1        0.14     0.7084
(de-escalation vs outbreak) 4#Yes  |          1        3.45     0.0633
 (de-escalation vs outbreak) 5#No  |          1        0.14     0.7073
(de-escalation vs outbreak) 5#Yes  |          1       12.59     0.0004
                            Joint  |          8       40.02     0.0000
----------------------------------------------------------------------

------------------------------------------------------------------------------------
                                   |            Delta-method
                                   |   Contrast   Std. Err.     [95% Conf. Interval]
-----------------------------------+------------------------------------------------
         wave@_predict#right_voter |
 (de-escalation vs outbreak) 1#No  |   .0068373   .0183768     -.0291806    .0428551
(de-escalation vs outbreak) 1#Yes  |   .0412325   .0181101      .0057373    .0767276
 (de-escalation vs outbreak) 2#No  |   .0175948   .0468381     -.0742061    .1093958
(de-escalation vs outbreak) 2#Yes  |   .1184161   .0359476        .04796    .1888722
 (de-escalation vs outbreak) 3#No  |   .0079172   .0211331      -.033503    .0493373
(de-escalation vs outbreak) 3#Yes  |   .0699073   .0240997      .0226727    .1171418
 (de-escalation vs outbreak) 4#No  |  -.0119346   .0319131      -.074483    .0506139
(de-escalation vs outbreak) 4#Yes  |  -.0531378   .0286119      -.109216    .0029405
 (de-escalation vs outbreak) 5#No  |  -.0204147   .0543676     -.1269732    .0861439
(de-escalation vs outbreak) 5#Yes  |  -.1764181   .0497223     -.2738719   -.0789642
------------------------------------------------------------------------------------

. log close
      
--------------------------------------------------------------------------------------------------
