# Supplementary material for: Polarization of beliefs as a consequence of the COVID-19 pandemic: The case of Spain
Source: PLoS One. 2021 Jul 13;16(7):e0254511. doi: 10.1371/journal.pone.0254511 (PMC8277027; doi:10.1371/journal.pone.0254511)
Supplement: S1 File — (ZIP) [file pone.0254511.s003.zip › CORRECT_AFTER_R2/analyses_on_longitudinal_data/Table_4-related-percentages_by_wave_and_politics_longitudinal_data.log]

####USE LONGITUDINAL DATASET

--------------------------------------------------------------------------------------------------
      

. by right_voter , sort: tab response1 wave , nofreq col

--------------------------------------------------------------------------------------------------
-> right_voter = No

           |         wave
 response1 |  outbreak  de-escala |     Total
-----------+----------------------+----------
         1 |      5.41       8.11 |      6.76 
         2 |     29.73      35.14 |     32.43 
         3 |     32.43      21.62 |     27.03 
         4 |     27.03      35.14 |     31.08 
         5 |      5.41       0.00 |      2.70 
-----------+----------------------+----------
     Total |    100.00     100.00 |    100.00 

--------------------------------------------------------------------------------------------------
-> right_voter = Yes

           |         wave
 response1 |  outbreak  de-escala |     Total
-----------+----------------------+----------
         1 |     10.00      15.00 |     12.50 
         2 |     23.33      30.00 |     26.67 
         3 |     21.67      20.00 |     20.83 
         4 |     38.33      31.67 |     35.00 
         5 |      6.67       3.33 |      5.00 
-----------+----------------------+----------
     Total |    100.00     100.00 |    100.00 


. by right_voter , sort: tab response2 wave , nofreq col

--------------------------------------------------------------------------------------------------
-> right_voter = No

           |         wave
 response2 |  outbreak  de-escala |     Total
-----------+----------------------+----------
         1 |     13.51      10.81 |     12.16 
         2 |     27.03      37.84 |     32.43 
         3 |      5.41      16.22 |     10.81 
         4 |     16.22      16.22 |     16.22 
         5 |     37.84      18.92 |     28.38 
-----------+----------------------+----------
     Total |    100.00     100.00 |    100.00 

--------------------------------------------------------------------------------------------------
-> right_voter = Yes

           |         wave
 response2 |  outbreak  de-escala |     Total
-----------+----------------------+----------
         1 |     10.00       6.67 |      8.33 
         2 |     20.00      15.00 |     17.50 
         3 |      8.33       6.67 |      7.50 
         4 |     15.00      20.00 |     17.50 
         5 |     46.67      51.67 |     49.17 
-----------+----------------------+----------
     Total |    100.00     100.00 |    100.00 


. by right_voter , sort: tab response3 wave , nofreq col

--------------------------------------------------------------------------------------------------
-> right_voter = No

           |         wave
 response3 |  outbreak  de-escala |     Total
-----------+----------------------+----------
         1 |      2.70       2.70 |      2.70 
         2 |      5.41       2.70 |      4.05 
         3 |     16.22       8.11 |     12.16 
         4 |     51.35      64.86 |     58.11 
         5 |     24.32      21.62 |     22.97 
-----------+----------------------+----------
     Total |    100.00     100.00 |    100.00 

--------------------------------------------------------------------------------------------------
-> right_voter = Yes

           |         wave
 response3 |  outbreak  de-escala |     Total
-----------+----------------------+----------
         2 |      0.00       1.67 |      0.83 
         3 |     11.67      23.33 |     17.50 
         4 |     58.33      46.67 |     52.50 
         5 |     30.00      28.33 |     29.17 
-----------+----------------------+----------
     Total |    100.00     100.00 |    100.00 


. by right_voter , sort: tab response4 wave , nofreq col

--------------------------------------------------------------------------------------------------
-> right_voter = No

           |         wave
 response4 |  outbreak  de-escala |     Total
-----------+----------------------+----------
         1 |     27.03      18.92 |     22.97 
         2 |     43.24      35.14 |     39.19 
         3 |     10.81      24.32 |     17.57 
         4 |     16.22      18.92 |     17.57 
         5 |      2.70       2.70 |      2.70 
-----------+----------------------+----------
     Total |    100.00     100.00 |    100.00 

--------------------------------------------------------------------------------------------------
-> right_voter = Yes

           |         wave
 response4 |  outbreak  de-escala |     Total
-----------+----------------------+----------
         1 |     13.33      26.67 |     20.00 
         2 |     26.67      51.67 |     39.17 
         3 |     20.00      10.00 |     15.00 
         4 |     35.00       6.67 |     20.83 
         5 |      5.00       5.00 |      5.00 
-----------+----------------------+----------
     Total |    100.00     100.00 |    100.00 


. by right_voter , sort: tab response5 wave , nofreq col

--------------------------------------------------------------------------------------------------
-> right_voter = No

           |         wave
 response5 |  outbreak  de-escala |     Total
-----------+----------------------+----------
         1 |      5.41       2.70 |      4.05 
         2 |      5.41      27.03 |     16.22 
         3 |      2.70      10.81 |      6.76 
         4 |     43.24      35.14 |     39.19 
         5 |     43.24      24.32 |     33.78 
-----------+----------------------+----------
     Total |    100.00     100.00 |    100.00 

--------------------------------------------------------------------------------------------------
-> right_voter = Yes

           |         wave
 response5 |  outbreak  de-escala |     Total
-----------+----------------------+----------
         1 |      3.33       0.00 |      1.67 
         2 |      6.67      16.67 |     11.67 
         3 |      6.67       3.33 |      5.00 
         4 |     36.67      40.00 |     38.33 
         5 |     46.67      40.00 |     43.33 
-----------+----------------------+----------
     Total |    100.00     100.00 |    100.00 


. by right_voter , sort: tab response6 wave , nofreq col

--------------------------------------------------------------------------------------------------
-> right_voter = No

           |         wave
 response6 |  outbreak  de-escala |     Total
-----------+----------------------+----------
         1 |      2.70       8.11 |      5.41 
         2 |     24.32      16.22 |     20.27 
         3 |     21.62      21.62 |     21.62 
         4 |     24.32      37.84 |     31.08 
         5 |     27.03      16.22 |     21.62 
-----------+----------------------+----------
     Total |    100.00     100.00 |    100.00 

--------------------------------------------------------------------------------------------------
-> right_voter = Yes

           |         wave
 response6 |  outbreak  de-escala |     Total
-----------+----------------------+----------
         1 |      1.67       5.00 |      3.33 
         2 |     11.67      20.00 |     15.83 
         3 |     10.00      26.67 |     18.33 
         4 |     48.33      31.67 |     40.00 
         5 |     28.33      16.67 |     22.50 
-----------+----------------------+----------
     Total |    100.00     100.00 |    100.00 


. by right_voter , sort: tab response7 wave , nofreq col

--------------------------------------------------------------------------------------------------
-> right_voter = No

           |         wave
 response7 |  outbreak  de-escala |     Total
-----------+----------------------+----------
         1 |     75.68      75.68 |     75.68 
         2 |      5.41      10.81 |      8.11 
         3 |      2.70       0.00 |      1.35 
         4 |      8.11       2.70 |      5.41 
         5 |      8.11      10.81 |      9.46 
-----------+----------------------+----------
     Total |    100.00     100.00 |    100.00 

--------------------------------------------------------------------------------------------------
-> right_voter = Yes

           |         wave
 response7 |  outbreak  de-escala |     Total
-----------+----------------------+----------
         1 |     83.33      75.00 |     79.17 
         2 |     11.67      18.33 |     15.00 
         3 |      1.67       0.00 |      0.83 
         5 |      3.33       6.67 |      5.00 
-----------+----------------------+----------
     Total |    100.00     100.00 |    100.00 


. by right_voter , sort: tab response8 wave , nofreq col

--------------------------------------------------------------------------------------------------
-> right_voter = No

           |         wave
 response8 |  outbreak  de-escala |     Total
-----------+----------------------+----------
         1 |     35.14      24.32 |     29.73 
         2 |      2.70       8.11 |      5.41 
         3 |     24.32      18.92 |     21.62 
         4 |      5.41      24.32 |     14.86 
         5 |     32.43      24.32 |     28.38 
-----------+----------------------+----------
     Total |    100.00     100.00 |    100.00 

--------------------------------------------------------------------------------------------------
-> right_voter = Yes

           |         wave
 response8 |  outbreak  de-escala |     Total
-----------+----------------------+----------
         1 |     56.67      56.67 |     56.67 
         2 |     10.00      10.00 |     10.00 
         3 |     11.67      10.00 |     10.83 
         4 |     10.00      13.33 |     11.67 
         5 |     11.67      10.00 |     10.83 
-----------+----------------------+----------
     Total |    100.00     100.00 |    100.00 


. by right_voter , sort: tab response9 wave , nofreq col

--------------------------------------------------------------------------------------------------
-> right_voter = No

           |         wave
 response9 |  outbreak  de-escala |     Total
-----------+----------------------+----------
         1 |     72.97      67.57 |     70.27 
         2 |     21.62      24.32 |     22.97 
         3 |      0.00       5.41 |      2.70 
         4 |      0.00       2.70 |      1.35 
         5 |      5.41       0.00 |      2.70 
-----------+----------------------+----------
     Total |    100.00     100.00 |    100.00 

--------------------------------------------------------------------------------------------------
-> right_voter = Yes

           |         wave
 response9 |  outbreak  de-escala |     Total
-----------+----------------------+----------
         1 |     83.33      65.00 |     74.17 
         2 |     13.33      26.67 |     20.00 
         3 |      0.00       6.67 |      3.33 
         4 |      1.67       1.67 |      1.67 
         5 |      1.67       0.00 |      0.83 
-----------+----------------------+----------
     Total |    100.00     100.00 |    100.00 


. by right_voter , sort: tab response10 wave , nofreq col

--------------------------------------------------------------------------------------------------
-> right_voter = No

           |         wave
response10 |  outbreak  de-escala |     Total
-----------+----------------------+----------
         1 |     54.05      48.65 |     51.35 
         2 |     24.32      29.73 |     27.03 
         3 |     13.51      10.81 |     12.16 
         4 |      8.11       8.11 |      8.11 
         5 |      0.00       2.70 |      1.35 
-----------+----------------------+----------
     Total |    100.00     100.00 |    100.00 

--------------------------------------------------------------------------------------------------
-> right_voter = Yes

           |         wave
response10 |  outbreak  de-escala |     Total
-----------+----------------------+----------
         1 |     56.67      51.67 |     54.17 
         2 |     15.00      31.67 |     23.33 
         3 |      5.00      11.67 |      8.33 
         4 |     21.67       5.00 |     13.33 
         5 |      1.67       0.00 |      0.83 
-----------+----------------------+----------
     Total |    100.00     100.00 |    100.00 


. by right_voter , sort: tab response11 wave , nofreq col

--------------------------------------------------------------------------------------------------
-> right_voter = No

           |         wave
response11 |  outbreak  de-escala |     Total
-----------+----------------------+----------
         1 |     24.32      16.22 |     20.27 
         2 |     54.05      70.27 |     62.16 
         3 |     13.51       5.41 |      9.46 
         4 |      2.70       5.41 |      4.05 
         5 |      5.41       2.70 |      4.05 
-----------+----------------------+----------
     Total |    100.00     100.00 |    100.00 

--------------------------------------------------------------------------------------------------
-> right_voter = Yes

           |         wave
response11 |  outbreak  de-escala |     Total
-----------+----------------------+----------
         1 |     15.00      15.00 |     15.00 
         2 |     61.67      50.00 |     55.83 
         3 |      5.00      18.33 |     11.67 
         4 |     13.33      13.33 |     13.33 
         5 |      5.00       3.33 |      4.17 
-----------+----------------------+----------
     Total |    100.00     100.00 |    100.00 


. by right_voter , sort: tab response12 wave , nofreq col

--------------------------------------------------------------------------------------------------
-> right_voter = No

           |         wave
response12 |  outbreak  de-escala |     Total
-----------+----------------------+----------
         1 |     18.92       8.11 |     13.51 
         2 |     43.24      54.05 |     48.65 
         3 |     21.62      21.62 |     21.62 
         4 |      8.11       8.11 |      8.11 
         5 |      8.11       8.11 |      8.11 
-----------+----------------------+----------
     Total |    100.00     100.00 |    100.00 

--------------------------------------------------------------------------------------------------
-> right_voter = Yes

           |         wave
response12 |  outbreak  de-escala |     Total
-----------+----------------------+----------
         1 |     31.67      23.33 |     27.50 
         2 |     40.00      53.33 |     46.67 
         3 |     16.67      16.67 |     16.67 
         4 |      8.33       5.00 |      6.67 
         5 |      3.33       1.67 |      2.50 
-----------+----------------------+----------
     Total |    100.00     100.00 |    100.00 


. log close
      
--------------------------------------------------------------------------------------------------
