# Supplementary material for: Polarization of beliefs as a consequence of the COVID-19 pandemic: The case of Spain
Source: PLoS One. 2021 Jul 13;16(7):e0254511. doi: 10.1371/journal.pone.0254511 (PMC8277027; doi:10.1371/journal.pone.0254511)
Supplement: S1 File — (ZIP) [file pone.0254511.s003.zip › CORRECT_AFTER_R2/analyses_on_weighted_data/Ordinal_regressions_and_margins_on_weighted_data.log]

USE MAIN DATASET WITH WEIGHTS
--------------------------------------------------------------------------------------------------
      
. svy : ologit response1 ib1.wave##ib0.politics i.sex i.age i.civil i.relative_sick i.relative_dea
> d , allbaselevels or
(running ologit on estimation sample)

Survey: Ordered logistic regression

Number of strata   =         1                 Number of obs     =       1,650
Number of PSUs     =     1,650                 Population size   =  36,344,714
                                               Design df         =       1,649
                                               F(  19,   1631)   =        2.80
                                               Prob > F          =      0.0001

----------------------------------------------------------------------------------------
                       |             Linearized
             response1 | Odds Ratio   Std. Err.      t    P>|t|     [95% Conf. Interval]
-----------------------+----------------------------------------------------------------
                  wave |
      Before COVID-19  |   13.86572   7.026476     5.19   0.000     5.131899    37.46338
             Outbreak  |          1  (base)
        De-escalation  |   .9023953   .1457499    -0.64   0.525      .657377    1.238737
                       |
              politics |
                Right  |          1  (base)
                 Left  |   1.127996   .1678898     0.81   0.419     .8424077    1.510402
                Other  |    1.09478   .2082713     0.48   0.634      .753833    1.589933
                       |
         wave#politics |
Before COVID-19#Right  |          1  (base)
 Before COVID-19#Left  |   .1259944   .1015735    -2.57   0.010     .0259197    .6124526
Before COVID-19#Other  |   1.095017   1.213836     0.08   0.935     .1244984    9.631148
       Outbreak#Right  |          1  (base)
        Outbreak#Left  |          1  (base)
       Outbreak#Other  |          1  (base)
  De-escalation#Right  |          1  (base)
   De-escalation#Left  |   1.037027   .2573257     0.15   0.884     .6374114    1.687177
  De-escalation#Other  |   .8626938   .2534464    -0.50   0.615     .4848449    1.535008
                       |
                   sex |
                 Male  |          1  (base)
               Female  |   1.371618   .2847079     1.52   0.128     .9128904    2.060856
                       |
                   age |
                18-30  |          1  (base)
                31-40  |   1.041293   .3225825     0.13   0.896     .5671338     1.91188
                41-50  |   1.134842   .4987755     0.29   0.774     .4792344     2.68734
                51-60  |   1.196386   .4239378     0.51   0.613      .597073    2.397259
                  60+  |   1.980379   .7934577     1.71   0.088     .9025181    4.345511
                       |
                 civil |
               Single  |          1  (base)
             Divorced  |   .8496049   .3096971    -0.45   0.655     .4156329    1.736697
              Widowed  |   .6621241   .3012267    -0.91   0.365     .2712748    1.616104
     Domestic partner  |   1.291895   .7021124     0.47   0.638     .4449189     3.75123
              Married  |    .803278   .2404411    -0.73   0.464     .4465734    1.444903
                       |
         relative_sick |
                   no  |          1  (base)
                  yes  |   .9156423   .1103379    -0.73   0.465     .7228996    1.159775
                       |
         relative_dead |
                   no  |          1  (base)
                  yes  |   .5730089   .1691013    -1.89   0.059     .3212018    1.022221
-----------------------+----------------------------------------------------------------
                 /cut1 |  -2.179294   .2837006                     -2.735745   -1.622842
                 /cut2 |    .015926   .2369272                     -.4487839    .4806359
                 /cut3 |   .7802041   .2445752                      .3004934    1.259915
                 /cut4 |   2.421424   .2822774                      1.867764    2.975084
----------------------------------------------------------------------------------------
Note: Estimates are transformed only in the first equation.

. margins r.wave , over(politics)

Contrasts of predictive margins

Number of strata   =         1                 Number of obs     =       1,650
Number of PSUs     =     1,650                 Population size   =  36,344,714
Model VCE    : Linearized                      Design df         =       1,649

over         : politics
1._predict   : Pr(response1==1), predict(pr outcome(1))
2._predict   : Pr(response1==2), predict(pr outcome(2))
3._predict   : Pr(response1==3), predict(pr outcome(3))
4._predict   : Pr(response1==4), predict(pr outcome(4))
5._predict   : Pr(response1==5), predict(pr outcome(5))

-------------------------------------------------------------------------------
                                            |         df           F        P>F
--------------------------------------------+----------------------------------
                     wave@_predict#politics |
     (Outbreak vs Before COVID-19) 1#Right  |          1       26.75     0.0000
      (Outbreak vs Before COVID-19) 1#Left  |          1        1.21     0.2722
     (Outbreak vs Before COVID-19) 1#Other  |          1       15.91     0.0001
     (Outbreak vs Before COVID-19) 2#Right  |          1       81.69     0.0000
      (Outbreak vs Before COVID-19) 2#Left  |          1        0.73     0.3927
     (Outbreak vs Before COVID-19) 2#Other  |          1       36.97     0.0000
     (Outbreak vs Before COVID-19) 3#Right  |          1       23.72     0.0000
      (Outbreak vs Before COVID-19) 3#Left  |          1        0.16     0.6910
     (Outbreak vs Before COVID-19) 3#Other  |          1       10.89     0.0010
     (Outbreak vs Before COVID-19) 4#Right  |          1        0.11     0.7431
      (Outbreak vs Before COVID-19) 4#Left  |          1        1.02     0.3119
     (Outbreak vs Before COVID-19) 4#Other  |          1        0.05     0.8313
     (Outbreak vs Before COVID-19) 5#Right  |          1       18.57     0.0000
      (Outbreak vs Before COVID-19) 5#Left  |          1        0.49     0.4831
     (Outbreak vs Before COVID-19) 5#Other  |          1        6.37     0.0117
(De-escalation vs Before COVID-19) 1#Right  |          1       24.50     0.0000
 (De-escalation vs Before COVID-19) 1#Left  |          1        1.48     0.2234
(De-escalation vs Before COVID-19) 1#Other  |          1       16.57     0.0000
(De-escalation vs Before COVID-19) 2#Right  |          1       78.73     0.0000
 (De-escalation vs Before COVID-19) 2#Left  |          1        0.87     0.3505
(De-escalation vs Before COVID-19) 2#Other  |          1       43.82     0.0000
(De-escalation vs Before COVID-19) 3#Right  |          1       22.57     0.0000
 (De-escalation vs Before COVID-19) 3#Left  |          1        0.15     0.7028
(De-escalation vs Before COVID-19) 3#Other  |          1       10.14     0.0015
(De-escalation vs Before COVID-19) 4#Right  |          1        0.27     0.6059
 (De-escalation vs Before COVID-19) 4#Left  |          1        1.21     0.2706
(De-escalation vs Before COVID-19) 4#Other  |          1        0.00     0.9670
(De-escalation vs Before COVID-19) 5#Right  |          1       19.33     0.0000
 (De-escalation vs Before COVID-19) 5#Left  |          1        0.58     0.4457
(De-escalation vs Before COVID-19) 5#Other  |          1        6.94     0.0085
                                     Joint  |         20    1.33e+06     0.0000
                                     Design |       1649
-------------------------------------------------------------------------------
Note: F statistics are adjusted for the survey design.

---------------------------------------------------------------------------------------------
                                            |            Delta-method
                                            |   Contrast   Std. Err.     [95% Conf. Interval]
--------------------------------------------+------------------------------------------------
                     wave@_predict#politics |
     (Outbreak vs Before COVID-19) 1#Right  |   .0807793   .0156188      .0501446     .111414
      (Outbreak vs Before COVID-19) 1#Left  |    .030861   .0280966     -.0242478    .0859697
     (Outbreak vs Before COVID-19) 1#Other  |   .0710002   .0178005      .0360862    .1059143
     (Outbreak vs Before COVID-19) 2#Right  |   .3146991   .0348187      .2464056    .3829925
      (Outbreak vs Before COVID-19) 2#Left  |   .0934525   .1092985      -.120926     .307831
     (Outbreak vs Before COVID-19) 2#Other  |   .3019637   .0496615      .2045575    .3993699
     (Outbreak vs Before COVID-19) 3#Right  |   .1235703   .0253706      .0738084    .1733322
      (Outbreak vs Before COVID-19) 3#Left  |   .0107608   .0270623     -.0423192    .0638409
     (Outbreak vs Before COVID-19) 3#Other  |   .1368026   .0414523      .0554979    .2181073
     (Outbreak vs Before COVID-19) 4#Right  |  -.0221969   .0677012     -.1549863    .1105925
      (Outbreak vs Before COVID-19) 4#Left  |  -.0654951   .0647448     -.1924857    .0614955
     (Outbreak vs Before COVID-19) 4#Other  |   .0284964   .1337073     -.2337576    .2907504
     (Outbreak vs Before COVID-19) 5#Right  |  -.4968518   .1153093     -.7230199   -.2706837
      (Outbreak vs Before COVID-19) 5#Left  |  -.0695792    .099178     -.2641072    .1249489
     (Outbreak vs Before COVID-19) 5#Other  |   -.538263   .2133014     -.9566332   -.1198927
(De-escalation vs Before COVID-19) 1#Right  |   .0892817   .0180391      .0538998    .1246636
 (De-escalation vs Before COVID-19) 1#Left  |    .035613   .0292412     -.0217409    .0929668
(De-escalation vs Before COVID-19) 1#Other  |   .0905259   .0222417       .046901    .1341508
(De-escalation vs Before COVID-19) 2#Right  |   .3311002   .0373161      .2579083    .4042921
 (De-escalation vs Before COVID-19) 2#Left  |   .1045794   .1119819     -.1150623    .3242212
(De-escalation vs Before COVID-19) 2#Other  |   .3431282   .0518369      .2414551    .4448012
(De-escalation vs Before COVID-19) 3#Right  |   .1215036   .0255773      .0713361    .1716711
 (De-escalation vs Before COVID-19) 3#Left  |   .0103497    .027123     -.0428495     .063549
(De-escalation vs Before COVID-19) 3#Other  |   .1330755   .0417905      .0511074    .2150436
(De-escalation vs Before COVID-19) 4#Right  |  -.0360736     .06991     -.1731954    .1010482
 (De-escalation vs Before COVID-19) 4#Left  |  -.0743857    .067499     -.2067784    .0580071
(De-escalation vs Before COVID-19) 4#Other  |  -.0055427    .133971     -.2683138    .2572284
(De-escalation vs Before COVID-19) 5#Right  |   -.505812   .1150525     -.7314765   -.2801475
 (De-escalation vs Before COVID-19) 5#Left  |  -.0761565   .0998379      -.271979     .119666
(De-escalation vs Before COVID-19) 5#Other  |  -.5611868   .2130869     -.9791362   -.1432375
---------------------------------------------------------------------------------------------

. svy : ologit response2 ib1.wave##ib0.politics i.sex i.age i.civil i.relative_sick i.relative_dea
> d , allbaselevels or
(running ologit on estimation sample)

Survey: Ordered logistic regression

Number of strata   =         1                 Number of obs     =       1,650
Number of PSUs     =     1,650                 Population size   =  36,344,714
                                               Design df         =       1,649
                                               F(  19,   1631)   =        9.66
                                               Prob > F          =      0.0000

----------------------------------------------------------------------------------------
                       |             Linearized
             response2 | Odds Ratio   Std. Err.      t    P>|t|     [95% Conf. Interval]
-----------------------+----------------------------------------------------------------
                  wave |
      Before COVID-19  |   1.483189   .8410553     0.70   0.487     .4877087    4.510579
             Outbreak  |          1  (base)
        De-escalation  |   1.571587   .2849069     2.49   0.013     1.101321    2.242656
                       |
              politics |
                Right  |          1  (base)
                 Left  |   .1940109    .032811    -9.70   0.000     .1392406    .2703251
                Other  |   .4061383   .0780992    -4.69   0.000     .2785288    .5922128
                       |
         wave#politics |
Before COVID-19#Right  |          1  (base)
 Before COVID-19#Left  |   2.896674   2.301254     1.34   0.181     .6097735    13.76039
Before COVID-19#Other  |   3.545886   3.727173     1.20   0.229     .4511778    27.86775
       Outbreak#Right  |          1  (base)
        Outbreak#Left  |          1  (base)
       Outbreak#Other  |          1  (base)
  De-escalation#Right  |          1  (base)
   De-escalation#Left  |   .6683114   .1829162    -1.47   0.141     .3906922    1.143202
  De-escalation#Other  |   .6962444   .2226926    -1.13   0.258     .3717974    1.303818
                       |
                   sex |
                 Male  |          1  (base)
               Female  |   1.390509   .3119394     1.47   0.142     .8955284    2.159077
                       |
                   age |
                18-30  |          1  (base)
                31-40  |    1.19993    .326582     0.67   0.503     .7035842    2.046423
                41-50  |   2.082449   .6742166     2.27   0.024     1.103534    3.929733
                51-60  |   .9672805   .4968844    -0.06   0.948     .3531634    2.649288
                  60+  |   2.672935   1.133856     2.32   0.021     1.163174    6.142318
                       |
                 civil |
               Single  |          1  (base)
             Divorced  |   .6425037   .2815582    -1.01   0.313     .2720118    1.517621
              Widowed  |   .3698138   .2223042    -1.65   0.098     .1137441    1.202367
     Domestic partner  |   .8170756   .3517178    -0.47   0.639      .351225    1.900811
              Married  |   .7688873   .2288073    -0.88   0.377     .4289178    1.378324
                       |
         relative_sick |
                   no  |          1  (base)
                  yes  |    1.25767   .1586384     1.82   0.069     .9820194    1.610695
                       |
         relative_dead |
                   no  |          1  (base)
                  yes  |   .8158803   .3287308    -0.51   0.614     .3701794    1.798211
-----------------------+----------------------------------------------------------------
                 /cut1 |   -2.26266   .2354242                     -2.724422   -1.800898
                 /cut2 |  -.9480595   .2282765                     -1.395802   -.5003171
                 /cut3 |  -.3479852   .2308877                     -.8008493    .1048789
                 /cut4 |   .4364524    .240371                     -.0350123     .907917
----------------------------------------------------------------------------------------
Note: Estimates are transformed only in the first equation.

. margins r.wave , over(politics)

Contrasts of predictive margins

Number of strata   =         1                 Number of obs     =       1,650
Number of PSUs     =     1,650                 Population size   =  36,344,714
Model VCE    : Linearized                      Design df         =       1,649

over         : politics
1._predict   : Pr(response2==1), predict(pr outcome(1))
2._predict   : Pr(response2==2), predict(pr outcome(2))
3._predict   : Pr(response2==3), predict(pr outcome(3))
4._predict   : Pr(response2==4), predict(pr outcome(4))
5._predict   : Pr(response2==5), predict(pr outcome(5))

-------------------------------------------------------------------------------
                                            |         df           F        P>F
--------------------------------------------+----------------------------------
                     wave@_predict#politics |
     (Outbreak vs Before COVID-19) 1#Right  |          1        0.69     0.4079
      (Outbreak vs Before COVID-19) 1#Left  |          1       19.11     0.0000
     (Outbreak vs Before COVID-19) 1#Other  |          1       11.11     0.0009
     (Outbreak vs Before COVID-19) 2#Right  |          1        0.55     0.4574
      (Outbreak vs Before COVID-19) 2#Left  |          1        3.98     0.0463
     (Outbreak vs Before COVID-19) 2#Other  |          1        6.66     0.0099
     (Outbreak vs Before COVID-19) 3#Right  |          1        0.46     0.4984
      (Outbreak vs Before COVID-19) 3#Left  |          1        0.30     0.5854
     (Outbreak vs Before COVID-19) 3#Other  |          1        2.77     0.0964
     (Outbreak vs Before COVID-19) 4#Right  |          1        0.31     0.5790
      (Outbreak vs Before COVID-19) 4#Left  |          1       12.98     0.0003
     (Outbreak vs Before COVID-19) 4#Other  |          1        0.51     0.4765
     (Outbreak vs Before COVID-19) 5#Right  |          1        0.50     0.4790
      (Outbreak vs Before COVID-19) 5#Left  |          1        4.50     0.0341
     (Outbreak vs Before COVID-19) 5#Other  |          1        4.39     0.0363
(De-escalation vs Before COVID-19) 1#Right  |          1        0.01     0.9202
 (De-escalation vs Before COVID-19) 1#Left  |          1       12.13     0.0005
(De-escalation vs Before COVID-19) 1#Other  |          1        7.69     0.0056
(De-escalation vs Before COVID-19) 2#Right  |          1        0.01     0.9190
 (De-escalation vs Before COVID-19) 2#Left  |          1        3.72     0.0538
(De-escalation vs Before COVID-19) 2#Other  |          1        5.46     0.0196
(De-escalation vs Before COVID-19) 3#Right  |          1        0.01     0.9181
 (De-escalation vs Before COVID-19) 3#Left  |          1        0.36     0.5474
(De-escalation vs Before COVID-19) 3#Other  |          1        2.64     0.1044
(De-escalation vs Before COVID-19) 4#Right  |          1        0.01     0.9161
 (De-escalation vs Before COVID-19) 4#Left  |          1        7.81     0.0052
(De-escalation vs Before COVID-19) 4#Other  |          1        0.58     0.4468
(De-escalation vs Before COVID-19) 5#Right  |          1        0.01     0.9184
 (De-escalation vs Before COVID-19) 5#Left  |          1        4.09     0.0434
(De-escalation vs Before COVID-19) 5#Other  |          1        3.84     0.0502
                                     Joint  |         20    4.07e+06     0.0000
                                     Design |       1649
-------------------------------------------------------------------------------
Note: F statistics are adjusted for the survey design.

---------------------------------------------------------------------------------------------
                                            |            Delta-method
                                            |   Contrast   Std. Err.     [95% Conf. Interval]
--------------------------------------------+------------------------------------------------
                     wave@_predict#politics |
     (Outbreak vs Before COVID-19) 1#Right  |   .0211968   .0256038     -.0290226    .0714162
      (Outbreak vs Before COVID-19) 1#Left  |    .184387   .0421836       .101648     .267126
     (Outbreak vs Before COVID-19) 1#Other  |    .111888   .0335736      .0460367    .1777393
     (Outbreak vs Before COVID-19) 2#Right  |   .0354161    .047643     -.0580311    .1288634
      (Outbreak vs Before COVID-19) 2#Left  |   .1382026   .0692956      .0022859    .2741192
     (Outbreak vs Before COVID-19) 2#Other  |    .156227   .0605377      .0374881     .274966
     (Outbreak vs Before COVID-19) 3#Right  |   .0197271   .0291341     -.0374166    .0768708
      (Outbreak vs Before COVID-19) 3#Left  |   .0142323    .026083      -.036927    .0653917
     (Outbreak vs Before COVID-19) 3#Other  |   .0713092   .0428717     -.0127795    .1553979
     (Outbreak vs Before COVID-19) 4#Right  |   .0159096   .0286662     -.0403164    .0721356
      (Outbreak vs Before COVID-19) 4#Left  |  -.0493923   .0137118     -.0762867    -.022498
     (Outbreak vs Before COVID-19) 4#Other  |   .0400972   .0563024     -.0703346     .150529
     (Outbreak vs Before COVID-19) 5#Right  |  -.0922496   .1302832     -.3477875    .1632883
      (Outbreak vs Before COVID-19) 5#Left  |  -.2874296   .1355036     -.5532069   -.0216522
     (Outbreak vs Before COVID-19) 5#Other  |  -.3795215   .1810981     -.7347279    -.024315
(De-escalation vs Before COVID-19) 1#Right  |  -.0025429   .0253668     -.0522974    .0472117
 (De-escalation vs Before COVID-19) 1#Left  |   .1752465   .0503102      .0765679    .2739252
(De-escalation vs Before COVID-19) 1#Other  |   .1013942   .0365573      .0296906    .1730978
(De-escalation vs Before COVID-19) 2#Right  |  -.0046658   .0458739     -.0946431    .0853115
 (De-escalation vs Before COVID-19) 2#Left  |   .1356529   .0702867     -.0022078    .2735135
(De-escalation vs Before COVID-19) 2#Other  |   .1466396   .0627502      .0235611    .2697182
(De-escalation vs Before COVID-19) 3#Right  |  -.0029596   .0287728     -.0593947    .0534755
 (De-escalation vs Before COVID-19) 3#Left  |   .0157386   .0261531     -.0355581    .0670354
(De-escalation vs Before COVID-19) 3#Other  |   .0697677    .042938     -.0144511    .1539865
(De-escalation vs Before COVID-19) 4#Right  |  -.0030231   .0286925     -.0593006    .0532544
 (De-escalation vs Before COVID-19) 4#Left  |  -.0461021   .0164933      -.078452   -.0137522
(De-escalation vs Before COVID-19) 4#Other  |   .0429403   .0564278     -.0677375     .153618
(De-escalation vs Before COVID-19) 5#Right  |   .0131914   .1286894     -.2392205    .2656032
 (De-escalation vs Before COVID-19) 5#Left  |  -.2805359   .1387692     -.5527183   -.0083536
(De-escalation vs Before COVID-19) 5#Other  |  -.3607418   .1840547     -.7217474    .0002638
---------------------------------------------------------------------------------------------

. svy : ologit response3 ib1.wave##ib0.politics i.sex i.age i.civil i.relative_sick i.relative_dea
> d , allbaselevels or
(running ologit on estimation sample)

Survey: Ordered logistic regression

Number of strata   =         1                 Number of obs     =       1,650
Number of PSUs     =     1,650                 Population size   =  36,344,714
                                               Design df         =       1,649
                                               F(  19,   1631)   =        2.46
                                               Prob > F          =      0.0004

----------------------------------------------------------------------------------------
                       |             Linearized
             response3 | Odds Ratio   Std. Err.      t    P>|t|     [95% Conf. Interval]
-----------------------+----------------------------------------------------------------
                  wave |
      Before COVID-19  |   .2410774    .111148    -3.09   0.002     .0975943    .5955093
             Outbreak  |          1  (base)
        De-escalation  |   .5853711   .1152882    -2.72   0.007     .3978001    .8613856
                       |
              politics |
                Right  |          1  (base)
                 Left  |   .9106655   .1480997    -0.58   0.565     .6619543    1.252823
                Other  |   .5834559    .134901    -2.33   0.020     .3707293    .9182462
                       |
         wave#politics |
Before COVID-19#Right  |          1  (base)
 Before COVID-19#Left  |   3.064126   2.248141     1.53   0.127     .7266474     12.9208
Before COVID-19#Other  |   5.847328   3.986583     2.59   0.010     1.535324    22.26972
       Outbreak#Right  |          1  (base)
        Outbreak#Left  |          1  (base)
       Outbreak#Other  |          1  (base)
  De-escalation#Right  |          1  (base)
   De-escalation#Left  |   1.457868   .4016631     1.37   0.171     .8492356    2.502698
  De-escalation#Other  |    1.89208   .6981205     1.73   0.084     .9175743    3.901557
                       |
                   sex |
                 Male  |          1  (base)
               Female  |   1.130757   .2543316     0.55   0.585     .7274027    1.757775
                       |
                   age |
                18-30  |          1  (base)
                31-40  |   1.113681   .3213627     0.37   0.709     .6323511    1.961386
                41-50  |   .7304693   .3436867    -0.67   0.505     .2902795    1.838178
                51-60  |   .8677044   .4468347    -0.28   0.783     .3160192    2.382485
                  60+  |   .4158478   .1773904    -2.06   0.040     .1801218    .9600693
                       |
                 civil |
               Single  |          1  (base)
             Divorced  |   1.464317   .7128525     0.78   0.433     .5635761    3.804676
              Widowed  |    .984931    .677924    -0.02   0.982     .2553271    3.799398
     Domestic partner  |   .7240573   .3253954    -0.72   0.473     .2998867     1.74819
              Married  |   1.482486   .5152436     1.13   0.257      .749782    2.931205
                       |
         relative_sick |
                   no  |          1  (base)
                  yes  |   1.123592   .1470467     0.89   0.373     .8692175    1.452409
                       |
         relative_dead |
                   no  |          1  (base)
                  yes  |   .9966704   .4761175    -0.01   0.994     .3905053     2.54376
-----------------------+----------------------------------------------------------------
                 /cut1 |  -4.508492   .6618091                     -5.806567   -3.210417
                 /cut2 |  -3.468489   .5037745                     -4.456594   -2.480383
                 /cut3 |  -1.722833   .2467305                     -2.206771   -1.238894
                 /cut4 |    .814793   .2254547                      .3725854    1.257001
----------------------------------------------------------------------------------------
Note: Estimates are transformed only in the first equation.

. margins r.wave , over(politics)

Contrasts of predictive margins

Number of strata   =         1                 Number of obs     =       1,650
Number of PSUs     =     1,650                 Population size   =  36,344,714
Model VCE    : Linearized                      Design df         =       1,649

over         : politics
1._predict   : Pr(response3==1), predict(pr outcome(1))
2._predict   : Pr(response3==2), predict(pr outcome(2))
3._predict   : Pr(response3==3), predict(pr outcome(3))
4._predict   : Pr(response3==4), predict(pr outcome(4))
5._predict   : Pr(response3==5), predict(pr outcome(5))

-------------------------------------------------------------------------------
                                            |         df           F        P>F
--------------------------------------------+----------------------------------
                     wave@_predict#politics |
     (Outbreak vs Before COVID-19) 1#Right  |          1        3.05     0.0808
      (Outbreak vs Before COVID-19) 1#Left  |          1        0.17     0.6835
     (Outbreak vs Before COVID-19) 1#Other  |          1        0.56     0.4548
     (Outbreak vs Before COVID-19) 2#Right  |          1        7.45     0.0064
      (Outbreak vs Before COVID-19) 2#Left  |          1        0.21     0.6495
     (Outbreak vs Before COVID-19) 2#Other  |          1        0.68     0.4101
     (Outbreak vs Before COVID-19) 3#Right  |          1        4.86     0.0276
      (Outbreak vs Before COVID-19) 3#Left  |          1        0.22     0.6355
     (Outbreak vs Before COVID-19) 3#Other  |          1        0.58     0.4445
     (Outbreak vs Before COVID-19) 4#Right  |          1        0.49     0.4857
      (Outbreak vs Before COVID-19) 4#Left  |          1        1.33     0.2488
     (Outbreak vs Before COVID-19) 4#Other  |          1        0.02     0.8949
     (Outbreak vs Before COVID-19) 5#Right  |          1       19.78     0.0000
      (Outbreak vs Before COVID-19) 5#Left  |          1        0.30     0.5858
     (Outbreak vs Before COVID-19) 5#Other  |          1        0.52     0.4711
(De-escalation vs Before COVID-19) 1#Right  |          1        2.10     0.1473
 (De-escalation vs Before COVID-19) 1#Left  |          1        0.05     0.8307
(De-escalation vs Before COVID-19) 1#Other  |          1        0.27     0.6042
(De-escalation vs Before COVID-19) 2#Right  |          1        3.64     0.0565
 (De-escalation vs Before COVID-19) 2#Left  |          1        0.05     0.8221
(De-escalation vs Before COVID-19) 2#Other  |          1        0.30     0.5821
(De-escalation vs Before COVID-19) 3#Right  |          1        2.53     0.1119
 (De-escalation vs Before COVID-19) 3#Left  |          1        0.05     0.8193
(De-escalation vs Before COVID-19) 3#Other  |          1        0.28     0.5995
(De-escalation vs Before COVID-19) 4#Right  |          1        1.20     0.2731
 (De-escalation vs Before COVID-19) 4#Left  |          1        0.13     0.7167
(De-escalation vs Before COVID-19) 4#Other  |          1        0.06     0.7992
(De-escalation vs Before COVID-19) 5#Right  |          1        5.79     0.0162
 (De-escalation vs Before COVID-19) 5#Left  |          1        0.06     0.8086
(De-escalation vs Before COVID-19) 5#Other  |          1        0.26     0.6114
                                     Joint  |         18     3937.54     0.0000
                                     Design |       1649
-------------------------------------------------------------------------------
Note: F statistics are adjusted for the survey design.

---------------------------------------------------------------------------------------------
                                            |            Delta-method
                                            |   Contrast   Std. Err.     [95% Conf. Interval]
--------------------------------------------+------------------------------------------------
                     wave@_predict#politics |
     (Outbreak vs Before COVID-19) 1#Right  |  -.0326213   .0186682     -.0692372    .0039946
      (Outbreak vs Before COVID-19) 1#Left  |  -.0043228   .0105999     -.0251134    .0164679
     (Outbreak vs Before COVID-19) 1#Other  |   .0059919   .0080142     -.0097272     .021711
     (Outbreak vs Before COVID-19) 2#Right  |   -.050317   .0184317      -.086469    -.014165
      (Outbreak vs Before COVID-19) 2#Left  |  -.0071967   .0158348     -.0382552    .0238617
     (Outbreak vs Before COVID-19) 2#Other  |   .0097638   .0118514     -.0134816    .0330091
     (Outbreak vs Before COVID-19) 3#Right  |  -.1806483   .0819308     -.3413476    -.019949
      (Outbreak vs Before COVID-19) 3#Left  |  -.0338388   .0713671     -.1738186    .1061409
     (Outbreak vs Before COVID-19) 3#Other  |    .041945   .0548495      -.065637     .149527
     (Outbreak vs Before COVID-19) 4#Right  |   .0449238   .0644258     -.0814413    .1712888
      (Outbreak vs Before COVID-19) 4#Left  |  -.0125965   .0109183     -.0340117    .0088187
     (Outbreak vs Before COVID-19) 4#Other  |   .0018389   .0139143     -.0254526    .0291305
     (Outbreak vs Before COVID-19) 5#Right  |   .2186629   .0491689      .1222228     .315103
      (Outbreak vs Before COVID-19) 5#Left  |   .0579548   .1063252     -.1505919    .2665015
     (Outbreak vs Before COVID-19) 5#Other  |  -.0595396   .0825875     -.2215269    .1024477
(De-escalation vs Before COVID-19) 1#Right  |  -.0250632    .017289     -.0589739    .0088474
 (De-escalation vs Before COVID-19) 1#Left  |   -.002218   .0103704     -.0225586    .0181226
(De-escalation vs Before COVID-19) 1#Other  |   .0039987   .0077125     -.0111285    .0191259
(De-escalation vs Before COVID-19) 2#Right  |   -.037727   .0197667     -.0764975    .0010436
 (De-escalation vs Before COVID-19) 2#Left  |  -.0036679   .0163075     -.0356535    .0283176
(De-escalation vs Before COVID-19) 2#Other  |    .006557   .0119138     -.0168107    .0299248
(De-escalation vs Before COVID-19) 3#Right  |  -.1213578   .0762909     -.2709952    .0282795
 (De-escalation vs Before COVID-19) 3#Left  |  -.0167563   .0733275     -.1605813    .1270686
(De-escalation vs Before COVID-19) 3#Other  |     .02888   .0549815     -.0789609    .1367209
(De-escalation vs Before COVID-19) 4#Right  |   .0685624   .0625331     -.0540903    .1912151
 (De-escalation vs Before COVID-19) 4#Left  |  -.0040036   .0110322     -.0256422    .0176349
(De-escalation vs Before COVID-19) 4#Other  |   .0034842   .0136961     -.0233795    .0303478
(De-escalation vs Before COVID-19) 5#Right  |   .1155856   .0480425      .0213549    .2098163
 (De-escalation vs Before COVID-19) 5#Left  |    .026646   .1099729     -.1890552    .2423471
(De-escalation vs Before COVID-19) 5#Other  |  -.0429199   .0844571     -.2085744    .1227345
---------------------------------------------------------------------------------------------

. svy : ologit response4 ib1.wave##ib0.politics i.sex i.age i.civil i.relative_sick i.relative_dea
> d , allbaselevels or
(running ologit on estimation sample)

Survey: Ordered logistic regression

Number of strata   =         1                 Number of obs     =       1,650
Number of PSUs     =     1,650                 Population size   =  36,344,714
                                               Design df         =       1,649
                                               F(  19,   1631)   =        3.99
                                               Prob > F          =      0.0000

----------------------------------------------------------------------------------------
                       |             Linearized
             response4 | Odds Ratio   Std. Err.      t    P>|t|     [95% Conf. Interval]
-----------------------+----------------------------------------------------------------
                  wave |
      Before COVID-19  |   .5432203   .2589826    -1.28   0.201     .2132377    1.383847
             Outbreak  |          1  (base)
        De-escalation  |   .7621473   .1272935    -1.63   0.104     .5492464    1.057574
                       |
              politics |
                Right  |          1  (base)
                 Left  |   1.759486   .2832925     3.51   0.000     1.283022    2.412889
                Other  |   1.139541   .2606311     0.57   0.568     .7276188    1.784663
                       |
         wave#politics |
Before COVID-19#Right  |          1  (base)
 Before COVID-19#Left  |   .1864676    .121391    -2.58   0.010      .052007    .6685676
Before COVID-19#Other  |   .1667915   .1672776    -1.79   0.074     .0233273    1.192568
       Outbreak#Right  |          1  (base)
        Outbreak#Left  |          1  (base)
       Outbreak#Other  |          1  (base)
  De-escalation#Right  |          1  (base)
   De-escalation#Left  |   1.557509   .4103647     1.68   0.093     .9289565    2.611353
  De-escalation#Other  |   1.203345   .3882752     0.57   0.566     .6390534    2.265914
                       |
                   sex |
                 Male  |          1  (base)
               Female  |   1.064368   .2267394     0.29   0.770     .7008574     1.61642
                       |
                   age |
                18-30  |          1  (base)
                31-40  |   .7949882    .209527    -0.87   0.384     .4740818    1.333116
                41-50  |   .7811634   .2069647    -0.93   0.351     .4645745    1.313495
                51-60  |   .5602638   .2111858    -1.54   0.124     .2674885    1.173492
                  60+  |   .5928795   .1782993    -1.74   0.082     .3286947      1.0694
                       |
                 civil |
               Single  |          1  (base)
             Divorced  |   .4770005   .1639114    -2.15   0.031     .2431118    .9359046
              Widowed  |   .9404925   .3678962    -0.16   0.875     .4366594    2.025666
     Domestic partner  |   .8164418   .3150174    -0.53   0.599     .3830494    1.740186
              Married  |   .7926108   .1914284    -0.96   0.336     .4935486    1.272888
                       |
         relative_sick |
                   no  |          1  (base)
                  yes  |    .736276   .0942797    -2.39   0.017     .5727495     .946491
                       |
         relative_dead |
                   no  |          1  (base)
                  yes  |   .5135392    .173165    -1.98   0.048     .2650564    .9949676
-----------------------+----------------------------------------------------------------
                 /cut1 |  -1.879953   .2150299                     -2.301713   -1.458193
                 /cut2 |  -.0899518   .1927044                     -.4679229    .2880192
                 /cut3 |   .6949491    .194305                      .3138386     1.07606
                 /cut4 |   2.297057   .2877806                      1.732603    2.861511
----------------------------------------------------------------------------------------
Note: Estimates are transformed only in the first equation.

. margins r.wave , over(politics)

Contrasts of predictive margins

Number of strata   =         1                 Number of obs     =       1,650
Number of PSUs     =     1,650                 Population size   =  36,344,714
Model VCE    : Linearized                      Design df         =       1,649

over         : politics
1._predict   : Pr(response4==1), predict(pr outcome(1))
2._predict   : Pr(response4==2), predict(pr outcome(2))
3._predict   : Pr(response4==3), predict(pr outcome(3))
4._predict   : Pr(response4==4), predict(pr outcome(4))
5._predict   : Pr(response4==5), predict(pr outcome(5))

-------------------------------------------------------------------------------
                                            |         df           F        P>F
--------------------------------------------+----------------------------------
                     wave@_predict#politics |
     (Outbreak vs Before COVID-19) 1#Right  |          1        1.34     0.2475
      (Outbreak vs Before COVID-19) 1#Left  |          1       17.61     0.0000
     (Outbreak vs Before COVID-19) 1#Other  |          1        9.14     0.0025
     (Outbreak vs Before COVID-19) 2#Right  |          1        0.16     0.6885
      (Outbreak vs Before COVID-19) 2#Left  |          1        0.20     0.6545
     (Outbreak vs Before COVID-19) 2#Other  |          1        1.95     0.1626
     (Outbreak vs Before COVID-19) 3#Right  |          1        1.50     0.2212
      (Outbreak vs Before COVID-19) 3#Left  |          1       29.92     0.0000
     (Outbreak vs Before COVID-19) 3#Other  |          1       18.22     0.0000
     (Outbreak vs Before COVID-19) 4#Right  |          1        2.04     0.1535
      (Outbreak vs Before COVID-19) 4#Left  |          1       43.48     0.0000
     (Outbreak vs Before COVID-19) 4#Other  |          1       21.49     0.0000
     (Outbreak vs Before COVID-19) 5#Right  |          1        3.49     0.0620
      (Outbreak vs Before COVID-19) 5#Left  |          1       22.83     0.0000
     (Outbreak vs Before COVID-19) 5#Other  |          1       10.57     0.0012
(De-escalation vs Before COVID-19) 1#Right  |          1        0.46     0.4996
 (De-escalation vs Before COVID-19) 1#Left  |          1       18.80     0.0000
(De-escalation vs Before COVID-19) 1#Other  |          1        8.64     0.0033
(De-escalation vs Before COVID-19) 2#Right  |          1        0.04     0.8495
 (De-escalation vs Before COVID-19) 2#Left  |          1        0.01     0.9171
(De-escalation vs Before COVID-19) 2#Other  |          1        2.11     0.1463
(De-escalation vs Before COVID-19) 3#Right  |          1        0.49     0.4831
 (De-escalation vs Before COVID-19) 3#Left  |          1       30.82     0.0000
(De-escalation vs Before COVID-19) 3#Other  |          1       17.15     0.0000
(De-escalation vs Before COVID-19) 4#Right  |          1        0.57     0.4494
 (De-escalation vs Before COVID-19) 4#Left  |          1       36.96     0.0000
(De-escalation vs Before COVID-19) 4#Other  |          1       22.12     0.0000
(De-escalation vs Before COVID-19) 5#Right  |          1        0.75     0.3863
 (De-escalation vs Before COVID-19) 5#Left  |          1       20.40     0.0000
(De-escalation vs Before COVID-19) 5#Other  |          1        9.60     0.0020
                                     Joint  |         20   455185.79     0.0000
                                     Design |       1649
-------------------------------------------------------------------------------
Note: F statistics are adjusted for the survey design.

---------------------------------------------------------------------------------------------
                                            |            Delta-method
                                            |   Contrast   Std. Err.     [95% Conf. Interval]
--------------------------------------------+------------------------------------------------
                     wave@_predict#politics |
     (Outbreak vs Before COVID-19) 1#Right  |  -.1197544   .1035241      -.322807    .0832982
      (Outbreak vs Before COVID-19) 1#Left  |  -.4527064   .1078855     -.6643134   -.2410994
     (Outbreak vs Before COVID-19) 1#Other  |   -.520483   .1722074     -.8582512   -.1827148
     (Outbreak vs Before COVID-19) 2#Right  |  -.0071948    .017944     -.0423902    .0280007
      (Outbreak vs Before COVID-19) 2#Left  |    .029479   .0658635     -.0997059    .1586638
     (Outbreak vs Before COVID-19) 2#Other  |   .1692528    .121151     -.0683732    .4068789
     (Outbreak vs Before COVID-19) 3#Right  |   .0410679   .0335598     -.0247563    .1068922
      (Outbreak vs Before COVID-19) 3#Left  |   .1287649   .0235405      .0825924    .1749373
     (Outbreak vs Before COVID-19) 3#Other  |   .1333203   .0312342      .0720575    .1945832
     (Outbreak vs Before COVID-19) 4#Right  |   .0617465     .04324     -.0230647    .1465576
      (Outbreak vs Before COVID-19) 4#Left  |   .2058615   .0312195      .1446274    .2670956
     (Outbreak vs Before COVID-19) 4#Other  |   .1604486   .0346151      .0925544    .2283428
     (Outbreak vs Before COVID-19) 5#Right  |   .0241347   .0129227     -.0012119    .0494813
      (Outbreak vs Before COVID-19) 5#Left  |   .0886011   .0185422      .0522323    .1249699
     (Outbreak vs Before COVID-19) 5#Other  |   .0574613   .0176716      .0228001    .0921224
(De-escalation vs Before COVID-19) 1#Right  |  -.0702488   .1040238     -.2742815    .1337839
 (De-escalation vs Before COVID-19) 1#Left  |   -.471075   .1086496     -.6841808   -.2579692
(De-escalation vs Before COVID-19) 1#Other  |  -.5066437   .1723139     -.8446208   -.1686665
(De-escalation vs Before COVID-19) 2#Right  |   .0032109   .0169225      -.029981    .0364028
 (De-escalation vs Before COVID-19) 2#Left  |   .0070447   .0676674     -.1256784    .1397679
(De-escalation vs Before COVID-19) 2#Other  |   .1756195   .1208354     -.0613875    .4126266
(De-escalation vs Before COVID-19) 3#Right  |   .0234612   .0334482     -.0421442    .0890665
 (De-escalation vs Before COVID-19) 3#Left  |   .1310201   .0236022      .0847266    .1773135
(De-escalation vs Before COVID-19) 3#Other  |   .1285253   .0310383      .0676468    .1894039
(De-escalation vs Before COVID-19) 4#Right  |   .0318406   .0420816     -.0506984    .1143797
 (De-escalation vs Before COVID-19) 4#Left  |   .2281203   .0375224      .1545238    .3017168
(De-escalation vs Before COVID-19) 4#Other  |   .1499651    .031887      .0874217    .2125085
(De-escalation vs Before COVID-19) 5#Right  |   .0117361   .0135429     -.0148269    .0382991
 (De-escalation vs Before COVID-19) 5#Left  |   .1048899   .0232214      .0593433    .1504365
(De-escalation vs Before COVID-19) 5#Other  |   .0525337   .0169548      .0192785    .0857889
---------------------------------------------------------------------------------------------

. svy : ologit response5 ib1.wave##ib0.politics i.sex i.age i.civil i.relative_sick i.relative_dea
> d , allbaselevels or
(running ologit on estimation sample)

Survey: Ordered logistic regression

Number of strata   =         1                 Number of obs     =       1,650
Number of PSUs     =     1,650                 Population size   =  36,344,714
                                               Design df         =       1,649
                                               F(  19,   1631)   =        6.60
                                               Prob > F          =      0.0000

----------------------------------------------------------------------------------------
                       |             Linearized
             response5 | Odds Ratio   Std. Err.      t    P>|t|     [95% Conf. Interval]
-----------------------+----------------------------------------------------------------
                  wave |
      Before COVID-19  |   1.361413   .6759353     0.62   0.534     .5141171    3.605106
             Outbreak  |          1  (base)
        De-escalation  |   1.436722    .297161     1.75   0.080     .9576069    2.155551
                       |
              politics |
                Right  |          1  (base)
                 Left  |   .4250199   .0707124    -5.14   0.000     .3066812     .589022
                Other  |   .4921218   .1113491    -3.13   0.002     .3157443    .7670254
                       |
         wave#politics |
Before COVID-19#Right  |          1  (base)
 Before COVID-19#Left  |   1.203302   .8421205     0.26   0.791     .3049518    4.748082
Before COVID-19#Other  |   3.673166   3.187496     1.50   0.134     .6696427    20.14827
       Outbreak#Right  |          1  (base)
        Outbreak#Left  |          1  (base)
       Outbreak#Other  |          1  (base)
  De-escalation#Right  |          1  (base)
   De-escalation#Left  |   .6054296   .1616023    -1.88   0.060      .358668    1.021962
  De-escalation#Other  |   .6349503    .238274    -1.21   0.226     .3041443    1.325561
                       |
                   sex |
                 Male  |          1  (base)
               Female  |   1.429555   .2918139     1.75   0.080     .9578957    2.133456
                       |
                   age |
                18-30  |          1  (base)
                31-40  |   .9985939   .3103546    -0.00   0.996     .5428106    1.837086
                41-50  |   1.106368   .3861195     0.29   0.772     .5579742    2.193739
                51-60  |   .7096993   .3129913    -0.78   0.437     .2988148    1.685569
                  60+  |   2.129773   .8343827     1.93   0.054     .9876717    4.592552
                       |
                 civil |
               Single  |          1  (base)
             Divorced  |   1.548592   .5126394     1.32   0.187      .809006      2.9643
              Widowed  |   .3986069   .2568853    -1.43   0.154     .1126104    1.410949
     Domestic partner  |   1.680908   .7527113     1.16   0.246     .6983861    4.045688
              Married  |    2.40326   .6475968     3.25   0.001      1.41665    4.076985
                       |
         relative_sick |
                   no  |          1  (base)
                  yes  |   1.512744   .2031799     3.08   0.002     1.162398    1.968685
                       |
         relative_dead |
                   no  |          1  (base)
                  yes  |   .5344135    .282735    -1.18   0.236     .1893271    1.508488
-----------------------+----------------------------------------------------------------
                 /cut1 |  -3.235643   .3725097                     -3.966285   -2.505001
                 /cut2 |  -1.470377   .2458975                     -1.952682   -.9880733
                 /cut3 |  -.7885833   .2490676                     -1.277105   -.3000612
                 /cut4 |    1.01747   .2553569                      .5166119    1.518328
----------------------------------------------------------------------------------------
Note: Estimates are transformed only in the first equation.

. margins r.wave , over(politics)

Contrasts of predictive margins

Number of strata   =         1                 Number of obs     =       1,650
Number of PSUs     =     1,650                 Population size   =  36,344,714
Model VCE    : Linearized                      Design df         =       1,649

over         : politics
1._predict   : Pr(response5==1), predict(pr outcome(1))
2._predict   : Pr(response5==2), predict(pr outcome(2))
3._predict   : Pr(response5==3), predict(pr outcome(3))
4._predict   : Pr(response5==4), predict(pr outcome(4))
5._predict   : Pr(response5==5), predict(pr outcome(5))

-------------------------------------------------------------------------------
                                            |         df           F        P>F
--------------------------------------------+----------------------------------
                     wave@_predict#politics |
     (Outbreak vs Before COVID-19) 1#Right  |          1        0.44     0.5064
      (Outbreak vs Before COVID-19) 1#Left  |          1        1.62     0.2033
     (Outbreak vs Before COVID-19) 1#Other  |          1        5.20     0.0227
     (Outbreak vs Before COVID-19) 2#Right  |          1        0.46     0.4986
      (Outbreak vs Before COVID-19) 2#Left  |          1        1.03     0.3114
     (Outbreak vs Before COVID-19) 2#Other  |          1       10.48     0.0012
     (Outbreak vs Before COVID-19) 3#Right  |          1        0.46     0.4969
      (Outbreak vs Before COVID-19) 3#Left  |          1        0.77     0.3795
     (Outbreak vs Before COVID-19) 3#Other  |          1        8.27     0.0041
     (Outbreak vs Before COVID-19) 4#Right  |          1        0.33     0.5630
      (Outbreak vs Before COVID-19) 4#Left  |          1        0.01     0.9099
     (Outbreak vs Before COVID-19) 4#Other  |          1        3.32     0.0688
     (Outbreak vs Before COVID-19) 5#Right  |          1        0.40     0.5296
      (Outbreak vs Before COVID-19) 5#Left  |          1        0.79     0.3736
     (Outbreak vs Before COVID-19) 5#Other  |          1        6.64     0.0101
(De-escalation vs Before COVID-19) 1#Right  |          1        0.01     0.9160
 (De-escalation vs Before COVID-19) 1#Left  |          1        2.58     0.1084
(De-escalation vs Before COVID-19) 1#Other  |          1        4.85     0.0278
(De-escalation vs Before COVID-19) 2#Right  |          1        0.01     0.9158
 (De-escalation vs Before COVID-19) 2#Left  |          1        1.60     0.2066
(De-escalation vs Before COVID-19) 2#Other  |          1        8.97     0.0028
(De-escalation vs Before COVID-19) 3#Right  |          1        0.01     0.9159
 (De-escalation vs Before COVID-19) 3#Left  |          1        1.14     0.2859
(De-escalation vs Before COVID-19) 3#Other  |          1        8.46     0.0037
(De-escalation vs Before COVID-19) 4#Right  |          1        0.01     0.9138
 (De-escalation vs Before COVID-19) 4#Left  |          1        0.03     0.8743
(De-escalation vs Before COVID-19) 4#Other  |          1        3.42     0.0646
(De-escalation vs Before COVID-19) 5#Right  |          1        0.01     0.9148
 (De-escalation vs Before COVID-19) 5#Left  |          1        1.21     0.2722
(De-escalation vs Before COVID-19) 5#Other  |          1        7.06     0.0080
                                     Joint  |         21     6819.34     0.0000
                                     Design |       1649
-------------------------------------------------------------------------------
Note: F statistics are adjusted for the survey design.

---------------------------------------------------------------------------------------------
                                            |            Delta-method
                                            |   Contrast   Std. Err.     [95% Conf. Interval]
--------------------------------------------+------------------------------------------------
                     wave@_predict#politics |
     (Outbreak vs Before COVID-19) 1#Right  |   .0045367   .0068257     -.0088514    .0179247
      (Outbreak vs Before COVID-19) 1#Left  |   .0179252   .0140838     -.0096987    .0455492
     (Outbreak vs Before COVID-19) 1#Other  |   .0267275   .0117179       .003744     .049711
     (Outbreak vs Before COVID-19) 2#Right  |   .0173857   .0256839     -.0329908    .0677621
      (Outbreak vs Before COVID-19) 2#Left  |   .0514689   .0508272     -.0482238    .1511615
     (Outbreak vs Before COVID-19) 2#Other  |   .0953052   .0294422      .0375571    .1530533
     (Outbreak vs Before COVID-19) 3#Right  |   .0139408   .0205152     -.0262978    .0541795
      (Outbreak vs Before COVID-19) 3#Left  |   .0260007   .0295791     -.0320158    .0840172
     (Outbreak vs Before COVID-19) 3#Other  |   .0702747   .0244439      .0223305     .118219
     (Outbreak vs Before COVID-19) 4#Right  |    .033385   .0577133     -.0798141    .1465842
      (Outbreak vs Before COVID-19) 4#Left  |   .0021145   .0186918     -.0345477    .0387767
     (Outbreak vs Before COVID-19) 4#Other  |   .1555682   .0854398     -.0120137      .32315
     (Outbreak vs Before COVID-19) 5#Right  |  -.0692482   .1101283     -.2852543    .1467579
      (Outbreak vs Before COVID-19) 5#Left  |  -.0975093   .1095624     -.3124055    .1173868
     (Outbreak vs Before COVID-19) 5#Other  |  -.3478755   .1349881     -.6126417   -.0831093
(De-escalation vs Before COVID-19) 1#Right  |   -.000663   .0062847     -.0129898    .0116639
 (De-escalation vs Before COVID-19) 1#Left  |   .0245831   .0153052     -.0054366    .0546028
(De-escalation vs Before COVID-19) 1#Other  |    .029802   .0135306       .003263     .056341
(De-escalation vs Before COVID-19) 2#Right  |  -.0026373   .0249436     -.0515617    .0462872
 (De-escalation vs Before COVID-19) 2#Left  |   .0679941   .0538153     -.0375595    .1735476
(De-escalation vs Before COVID-19) 2#Other  |   .1042276   .0348071      .0359568    .1724983
(De-escalation vs Before COVID-19) 3#Right  |  -.0022403   .0212108     -.0438432    .0393625
 (De-escalation vs Before COVID-19) 3#Left  |     .03248    .030425     -.0271958    .0921557
(De-escalation vs Before COVID-19) 3#Other  |   .0750111   .0257828      .0244406    .1255815
(De-escalation vs Before COVID-19) 4#Right  |  -.0063827    .058968     -.1220428    .1092773
 (De-escalation vs Before COVID-19) 4#Left  |  -.0030477   .0192542      -.040813    .0347177
(De-escalation vs Before COVID-19) 4#Other  |   .1576736   .0852784     -.0095917    .3249389
(De-escalation vs Before COVID-19) 5#Right  |   .0119233   .1113901     -.2065577    .2304042
 (De-escalation vs Before COVID-19) 5#Left  |  -.1220095   .1110907     -.3399031    .0958842
(De-escalation vs Before COVID-19) 5#Other  |  -.3667143   .1380358     -.6374581   -.0959704
---------------------------------------------------------------------------------------------

. svy : ologit response6 ib1.wave##ib0.politics i.sex i.age i.civil i.relative_sick i.relative_dea
> d , allbaselevels or
(running ologit on estimation sample)

Survey: Ordered logistic regression

Number of strata   =         1                 Number of obs     =       1,650
Number of PSUs     =     1,650                 Population size   =  36,344,714
                                               Design df         =       1,649
                                               F(  19,   1631)   =        2.68
                                               Prob > F          =      0.0001

----------------------------------------------------------------------------------------
                       |             Linearized
             response6 | Odds Ratio   Std. Err.      t    P>|t|     [95% Conf. Interval]
-----------------------+----------------------------------------------------------------
                  wave |
      Before COVID-19  |   2.048187   1.324323     1.11   0.268     .5762262    7.280251
             Outbreak  |          1  (base)
        De-escalation  |   .6751928    .109478    -2.42   0.016     .4912582    .9279953
                       |
              politics |
                Right  |          1  (base)
                 Left  |   1.241278    .188071     1.43   0.154      .922158    1.670832
                Other  |   1.288712   .2294565     1.42   0.154     .9088395    1.827362
                       |
         wave#politics |
Before COVID-19#Right  |          1  (base)
 Before COVID-19#Left  |   .3231374    .261332    -1.40   0.163     .0661434    1.578658
Before COVID-19#Other  |   2.938913   3.005377     1.05   0.292     .3954536    21.84127
       Outbreak#Right  |          1  (base)
        Outbreak#Left  |          1  (base)
       Outbreak#Other  |          1  (base)
  De-escalation#Right  |          1  (base)
   De-escalation#Left  |   1.407052   .3431193     1.40   0.162       .87214    2.270042
  De-escalation#Other  |   .8118107   .2684201    -0.63   0.528     .4244276    1.552766
                       |
                   sex |
                 Male  |          1  (base)
               Female  |   1.666307   .3673961     2.32   0.021     1.081284    2.567854
                       |
                   age |
                18-30  |          1  (base)
                31-40  |   1.376103   .4193724     1.05   0.295     .7569267    2.501775
                41-50  |   1.376413   .5480425     0.80   0.422     .6303462     3.00551
                51-60  |   2.192997   .9582462     1.80   0.072     .9307353    5.167138
                  60+  |   3.382124   1.422219     2.90   0.004     1.482475    7.715989
                       |
                 civil |
               Single  |          1  (base)
             Divorced  |   .4737793   .1768233    -2.00   0.045      .227855    .9851304
              Widowed  |   .3772642   .1576695    -2.33   0.020     .1662045     .856344
     Domestic partner  |   .8778847   .3874506    -0.30   0.768     .3693919    2.086352
              Married  |   .7391938   .2249108    -0.99   0.321     .4069839    1.342578
                       |
         relative_sick |
                   no  |          1  (base)
                  yes  |    1.17871   .1515954     1.28   0.201     .9159095    1.516916
                       |
         relative_dead |
                   no  |          1  (base)
                  yes  |   .7105651    .266423    -0.91   0.362     .3405772    1.482492
-----------------------+----------------------------------------------------------------
                 /cut1 |  -1.989709    .292908                      -2.56422   -1.415198
                 /cut2 |  -.8602144   .2532553                      -1.35695   -.3634785
                 /cut3 |   .3230453   .2325234                      -.133027    .7791175
                 /cut4 |   1.669972   .2370424                      1.205036    2.134908
----------------------------------------------------------------------------------------
Note: Estimates are transformed only in the first equation.

. margins r.wave , over(politics)

Contrasts of predictive margins

Number of strata   =         1                 Number of obs     =       1,650
Number of PSUs     =     1,650                 Population size   =  36,344,714
Model VCE    : Linearized                      Design df         =       1,649

over         : politics
1._predict   : Pr(response6==1), predict(pr outcome(1))
2._predict   : Pr(response6==2), predict(pr outcome(2))
3._predict   : Pr(response6==3), predict(pr outcome(3))
4._predict   : Pr(response6==4), predict(pr outcome(4))
5._predict   : Pr(response6==5), predict(pr outcome(5))

-------------------------------------------------------------------------------
                                            |         df           F        P>F
--------------------------------------------+----------------------------------
                     wave@_predict#politics |
     (Outbreak vs Before COVID-19) 1#Right  |          1        1.98     0.1593
      (Outbreak vs Before COVID-19) 1#Left  |          1        0.42     0.5191
     (Outbreak vs Before COVID-19) 1#Other  |          1       12.01     0.0005
     (Outbreak vs Before COVID-19) 2#Right  |          1        1.87     0.1714
      (Outbreak vs Before COVID-19) 2#Left  |          1        0.51     0.4759
     (Outbreak vs Before COVID-19) 2#Other  |          1       13.20     0.0003
     (Outbreak vs Before COVID-19) 3#Right  |          1        1.19     0.2763
      (Outbreak vs Before COVID-19) 3#Left  |          1        0.72     0.3947
     (Outbreak vs Before COVID-19) 3#Other  |          1       11.88     0.0006
     (Outbreak vs Before COVID-19) 4#Right  |          1        0.00     0.9708
      (Outbreak vs Before COVID-19) 4#Left  |          1        0.25     0.6170
     (Outbreak vs Before COVID-19) 4#Other  |          1        2.38     0.1231
     (Outbreak vs Before COVID-19) 5#Right  |          1        1.07     0.3007
      (Outbreak vs Before COVID-19) 5#Left  |          1        0.68     0.4088
     (Outbreak vs Before COVID-19) 5#Other  |          1        7.43     0.0065
(De-escalation vs Before COVID-19) 1#Right  |          1        5.89     0.0154
 (De-escalation vs Before COVID-19) 1#Left  |          1        0.33     0.5654
(De-escalation vs Before COVID-19) 1#Other  |          1       10.26     0.0014
(De-escalation vs Before COVID-19) 2#Right  |          1        5.44     0.0198
 (De-escalation vs Before COVID-19) 2#Left  |          1        0.39     0.5314
(De-escalation vs Before COVID-19) 2#Other  |          1       15.54     0.0001
(De-escalation vs Before COVID-19) 3#Right  |          1        2.38     0.1227
 (De-escalation vs Before COVID-19) 3#Left  |          1        0.53     0.4679
(De-escalation vs Before COVID-19) 3#Other  |          1       17.63     0.0000
(De-escalation vs Before COVID-19) 4#Right  |          1        0.52     0.4722
 (De-escalation vs Before COVID-19) 4#Left  |          1        0.22     0.6395
(De-escalation vs Before COVID-19) 4#Other  |          1        1.38     0.2403
(De-escalation vs Before COVID-19) 5#Right  |          1        2.29     0.1303
 (De-escalation vs Before COVID-19) 5#Left  |          1        0.50     0.4806
(De-escalation vs Before COVID-19) 5#Other  |          1       11.59     0.0007
                                     Joint  |         20   950249.32     0.0000
                                     Design |       1649
-------------------------------------------------------------------------------
Note: F statistics are adjusted for the survey design.

---------------------------------------------------------------------------------------------
                                            |            Delta-method
                                            |   Contrast   Std. Err.     [95% Conf. Interval]
--------------------------------------------+------------------------------------------------
                     wave@_predict#politics |
     (Outbreak vs Before COVID-19) 1#Right  |   .0351888   .0249893     -.0138252    .0842029
      (Outbreak vs Before COVID-19) 1#Left  |   -.027826   .0431457     -.1124521    .0568002
     (Outbreak vs Before COVID-19) 1#Other  |   .0474143   .0136806      .0205811    .0742476
     (Outbreak vs Before COVID-19) 2#Right  |   .0502849   .0367537     -.0218039    .1223738
      (Outbreak vs Before COVID-19) 2#Left  |  -.0347974   .0487978     -.1305095    .0609148
     (Outbreak vs Before COVID-19) 2#Other  |   .0782608   .0215442      .0360038    .1205177
     (Outbreak vs Before COVID-19) 3#Right  |   .0672137   .0617186     -.0538414    .1882688
      (Outbreak vs Before COVID-19) 3#Left  |  -.0337777   .0396729     -.1115923     .044037
     (Outbreak vs Before COVID-19) 3#Other  |   .1488293   .0431819      .0641321    .2335265
     (Outbreak vs Before COVID-19) 4#Right  |   .0010422   .0284935      -.054845    .0569293
      (Outbreak vs Before COVID-19) 4#Left  |   .0184344   .0368522     -.0538476    .0907165
     (Outbreak vs Before COVID-19) 4#Other  |   .1280739   .0830289     -.0347792     .290927
     (Outbreak vs Before COVID-19) 5#Right  |  -.1537296   .1484899     -.4449782    .1375189
      (Outbreak vs Before COVID-19) 5#Left  |   .0779665   .0943651     -.1071214    .2630545
     (Outbreak vs Before COVID-19) 5#Other  |  -.4025783    .147716      -.692309   -.1128477
(De-escalation vs Before COVID-19) 1#Right  |   .0656404   .0270573      .0125701    .1187106
 (De-escalation vs Before COVID-19) 1#Left  |  -.0248709   .0432536     -.1097087    .0599668
(De-escalation vs Before COVID-19) 1#Other  |   .0893423   .0278942      .0346306     .144054
(De-escalation vs Before COVID-19) 2#Right  |   .0850109   .0364442      .0135292    .1564926
 (De-escalation vs Before COVID-19) 2#Left  |  -.0307836   .0491802     -.1272459    .0656786
(De-escalation vs Before COVID-19) 2#Other  |   .1290955   .0327511      .0648574    .1933337
(De-escalation vs Before COVID-19) 3#Right  |   .0944352   .0611549     -.0255142    .2143846
 (De-escalation vs Before COVID-19) 3#Left  |  -.0290979   .0400753     -.1077017    .0495059
(De-escalation vs Before COVID-19) 3#Other  |   .1959622   .0466648      .1044338    .2874906
(De-escalation vs Before COVID-19) 4#Right  |  -.0226662   .0315194     -.0844884    .0391561
 (De-escalation vs Before COVID-19) 4#Left  |   .0172032   .0367164     -.0548125    .0892189
(De-escalation vs Before COVID-19) 4#Other  |   .1000835   .0851992     -.0670265    .2671935
(De-escalation vs Before COVID-19) 5#Right  |  -.2224203    .146956     -.5106603    .0658196
 (De-escalation vs Before COVID-19) 5#Left  |   .0675493   .0957502     -.1202555     .255354
(De-escalation vs Before COVID-19) 5#Other  |  -.5144835   .1510912     -.8108344   -.2181327
---------------------------------------------------------------------------------------------

. svy : ologit response7 ib1.wave##ib0.politics i.sex i.age i.civil i.relative_sick i.relative_dea
> d , allbaselevels or
(running ologit on estimation sample)

Survey: Ordered logistic regression

Number of strata   =         1                 Number of obs     =       1,650
Number of PSUs     =     1,650                 Population size   =  36,344,714
                                               Design df         =       1,649
                                               F(  19,   1631)   =        3.63
                                               Prob > F          =      0.0000

----------------------------------------------------------------------------------------
                       |             Linearized
             response7 | Odds Ratio   Std. Err.      t    P>|t|     [95% Conf. Interval]
-----------------------+----------------------------------------------------------------
                  wave |
      Before COVID-19  |   .9769691   .5261543    -0.04   0.965     .3397214    2.809563
             Outbreak  |          1  (base)
        De-escalation  |   1.384727   .3467657     1.30   0.194     .8473216    2.262977
                       |
              politics |
                Right  |          1  (base)
                 Left  |   1.722938   .3838686     2.44   0.015     1.112971    2.667201
                Other  |   1.801157   .5224489     2.03   0.043      1.01969    3.181523
                       |
         wave#politics |
Before COVID-19#Right  |          1  (base)
 Before COVID-19#Left  |   .0911847   .0999038    -2.19   0.029     .0106327    .7819886
Before COVID-19#Other  |   1.897587   1.410736     0.86   0.389     .4414916    8.156069
       Outbreak#Right  |          1  (base)
        Outbreak#Left  |          1  (base)
       Outbreak#Other  |          1  (base)
  De-escalation#Right  |          1  (base)
   De-escalation#Left  |   .7206927   .2628301    -0.90   0.369     .3524492    1.473682
  De-escalation#Other  |    .602885   .2930488    -1.04   0.298     .2323704    1.564186
                       |
                   sex |
                 Male  |          1  (base)
               Female  |    .349667   .0773646    -4.75   0.000     .2265615    .5396637
                       |
                   age |
                18-30  |          1  (base)
                31-40  |   3.252113   .8973422     4.27   0.000     1.892887    5.587361
                41-50  |   1.523655   .4592366     1.40   0.163     .8436109    2.751891
                51-60  |   1.478202   .5060735     1.14   0.254     .7552738    2.893097
                  60+  |   1.511512   .5428847     1.15   0.250     .7472464     3.05745
                       |
                 civil |
               Single  |          1  (base)
             Divorced  |   1.688093   .8234865     1.07   0.283     .6484222    4.394758
              Widowed  |   2.339756   1.498572     1.33   0.185     .6661784    8.217704
     Domestic partner  |   1.514071     .68145     0.92   0.357     .6262647    3.660452
              Married  |   .9847754   .2636392    -0.06   0.954     .5824925    1.664884
                       |
         relative_sick |
                   no  |          1  (base)
                  yes  |   .7296047   .1411738    -1.63   0.103     .4991886    1.066377
                       |
         relative_dead |
                   no  |          1  (base)
                  yes  |   .9928129   .4859872    -0.01   0.988     .3800963    2.593231
-----------------------+----------------------------------------------------------------
                 /cut1 |   1.293003   .2343757                      .8332973    1.752708
                 /cut2 |   3.083449    .424094                       2.25163    3.915269
                 /cut3 |   3.344356   .4242147                      2.512299    4.176412
                 /cut4 |   3.901229   .4253291                      3.066987    4.735471
----------------------------------------------------------------------------------------
Note: Estimates are transformed only in the first equation.

. margins r.wave , over(politics)

Contrasts of predictive margins

Number of strata   =         1                 Number of obs     =       1,650
Number of PSUs     =     1,650                 Population size   =  36,344,714
Model VCE    : Linearized                      Design df         =       1,649

over         : politics
1._predict   : Pr(response7==1), predict(pr outcome(1))
2._predict   : Pr(response7==2), predict(pr outcome(2))
3._predict   : Pr(response7==3), predict(pr outcome(3))
4._predict   : Pr(response7==4), predict(pr outcome(4))
5._predict   : Pr(response7==5), predict(pr outcome(5))

-------------------------------------------------------------------------------
                                            |         df           F        P>F
--------------------------------------------+----------------------------------
                     wave@_predict#politics |
     (Outbreak vs Before COVID-19) 1#Right  |          1        0.00     0.9653
      (Outbreak vs Before COVID-19) 1#Left  |          1       27.36     0.0000
     (Outbreak vs Before COVID-19) 1#Other  |          1        1.32     0.2511
     (Outbreak vs Before COVID-19) 2#Right  |          1        0.00     0.9654
      (Outbreak vs Before COVID-19) 2#Left  |          1       20.25     0.0000
     (Outbreak vs Before COVID-19) 2#Other  |          1        1.21     0.2717
     (Outbreak vs Before COVID-19) 3#Right  |          1        0.00     0.9653
      (Outbreak vs Before COVID-19) 3#Left  |          1        6.71     0.0097
     (Outbreak vs Before COVID-19) 3#Other  |          1        1.44     0.2306
     (Outbreak vs Before COVID-19) 4#Right  |          1        0.00     0.9653
      (Outbreak vs Before COVID-19) 4#Left  |          1        7.57     0.0060
     (Outbreak vs Before COVID-19) 4#Other  |          1        1.37     0.2418
     (Outbreak vs Before COVID-19) 5#Right  |          1        0.00     0.9652
      (Outbreak vs Before COVID-19) 5#Left  |          1        8.40     0.0038
     (Outbreak vs Before COVID-19) 5#Other  |          1        1.38     0.2402
(De-escalation vs Before COVID-19) 1#Right  |          1        0.47     0.4926
 (De-escalation vs Before COVID-19) 1#Left  |          1       19.37     0.0000
(De-escalation vs Before COVID-19) 1#Other  |          1        1.89     0.1691
(De-escalation vs Before COVID-19) 2#Right  |          1        0.46     0.4991
 (De-escalation vs Before COVID-19) 2#Left  |          1       15.63     0.0001
(De-escalation vs Before COVID-19) 2#Other  |          1        1.65     0.1991
(De-escalation vs Before COVID-19) 3#Right  |          1        0.46     0.4963
 (De-escalation vs Before COVID-19) 3#Left  |          1        5.90     0.0152
(De-escalation vs Before COVID-19) 3#Other  |          1        2.06     0.1512
(De-escalation vs Before COVID-19) 4#Right  |          1        0.47     0.4911
 (De-escalation vs Before COVID-19) 4#Left  |          1        6.77     0.0094
(De-escalation vs Before COVID-19) 4#Other  |          1        1.99     0.1585
(De-escalation vs Before COVID-19) 5#Right  |          1        0.49     0.4862
 (De-escalation vs Before COVID-19) 5#Left  |          1        7.78     0.0053
(De-escalation vs Before COVID-19) 5#Other  |          1        2.16     0.1418
                                     Joint  |         18      445.88     0.0000
                                     Design |       1649
-------------------------------------------------------------------------------
Note: F statistics are adjusted for the survey design.

---------------------------------------------------------------------------------------------
                                            |            Delta-method
                                            |   Contrast   Std. Err.     [95% Conf. Interval]
--------------------------------------------+------------------------------------------------
                     wave@_predict#politics |
     (Outbreak vs Before COVID-19) 1#Right  |   -.003618   .0832076     -.1668216    .1595856
      (Outbreak vs Before COVID-19) 1#Left  |  -.2759135   .0527536     -.3793846   -.1724424
     (Outbreak vs Before COVID-19) 1#Other  |     .13564   .1181528     -.0961053    .3673853
     (Outbreak vs Before COVID-19) 2#Right  |   .0026315   .0605685     -.1161677    .1214308
      (Outbreak vs Before COVID-19) 2#Left  |   .2027388    .045049      .1143795     .291098
     (Outbreak vs Before COVID-19) 2#Other  |  -.0760999   .0692099     -.2118485    .0596487
     (Outbreak vs Before COVID-19) 3#Right  |   .0002045   .0046993     -.0090127    .0094217
      (Outbreak vs Before COVID-19) 3#Left  |   .0151243   .0058383      .0036731    .0265755
     (Outbreak vs Before COVID-19) 3#Other  |  -.0104578   .0087208     -.0275628    .0066471
     (Outbreak vs Before COVID-19) 4#Right  |   .0003145   .0072215     -.0138498    .0144788
      (Outbreak vs Before COVID-19) 4#Left  |   .0232803   .0084616      .0066836     .039877
     (Outbreak vs Before COVID-19) 4#Other  |  -.0178488   .0152419     -.0477444    .0120467
     (Outbreak vs Before COVID-19) 5#Right  |   .0004674   .0107211     -.0205609    .0214958
      (Outbreak vs Before COVID-19) 5#Left  |   .0347701   .0119971       .011239    .0583012
     (Outbreak vs Before COVID-19) 5#Other  |  -.0312335   .0265838     -.0833749     .020908
(De-escalation vs Before COVID-19) 1#Right  |  -.0586157   .0854029     -.2261254    .1088939
 (De-escalation vs Before COVID-19) 1#Left  |  -.2755073   .0626035      -.398298   -.1527166
(De-escalation vs Before COVID-19) 1#Other  |   .1719678   .1249984     -.0732045    .4171401
(De-escalation vs Before COVID-19) 2#Right  |   .0415548    .061467     -.0790067    .1621164
 (De-escalation vs Before COVID-19) 2#Left  |   .2024793   .0512183      .1020196     .302939
(De-escalation vs Before COVID-19) 2#Other  |  -.0996213   .0775534     -.2517348    .0524922
(De-escalation vs Before COVID-19) 3#Right  |   .0034718   .0051018     -.0065349    .0134784
 (De-escalation vs Before COVID-19) 3#Left  |   .0150966    .006214      .0029084    .0272848
(De-escalation vs Before COVID-19) 3#Other  |  -.0129146   .0089945     -.0305564    .0047273
(De-escalation vs Before COVID-19) 4#Right  |   .0054051   .0078479     -.0099878     .020798
 (De-escalation vs Before COVID-19) 4#Left  |    .023235   .0089312      .0057173    .0407528
(De-escalation vs Before COVID-19) 4#Other  |  -.0218223   .0154691     -.0521635    .0085189
(De-escalation vs Before COVID-19) 5#Right  |   .0081841     .01175     -.0148624    .0312305
 (De-escalation vs Before COVID-19) 5#Left  |   .0346963   .0124396      .0102973    .0590953
(De-escalation vs Before COVID-19) 5#Other  |  -.0376096   .0255848     -.0877917    .0125724
---------------------------------------------------------------------------------------------

. svy : ologit response8 ib1.wave##ib0.politics i.sex i.age i.civil i.relative_sick i.relative_dea
> d , allbaselevels or
(running ologit on estimation sample)

Survey: Ordered logistic regression

Number of strata   =         1                 Number of obs     =       1,650
Number of PSUs     =     1,650                 Population size   =  36,344,714
                                               Design df         =       1,649
                                               F(  19,   1631)   =       14.20
                                               Prob > F          =      0.0000

----------------------------------------------------------------------------------------
                       |             Linearized
             response8 | Odds Ratio   Std. Err.      t    P>|t|     [95% Conf. Interval]
-----------------------+----------------------------------------------------------------
                  wave |
      Before COVID-19  |   .5716884   .2269811    -1.41   0.159     .2623935    1.245563
             Outbreak  |          1  (base)
        De-escalation  |   .5055971   .0990426    -3.48   0.001      .344301    .7424564
                       |
              politics |
                Right  |          1  (base)
                 Left  |   7.654788    1.35575    11.49   0.000     5.408351    10.83431
                Other  |   2.645792   .5365473     4.80   0.000     1.777508     3.93822
                       |
         wave#politics |
Before COVID-19#Right  |          1  (base)
 Before COVID-19#Left  |   1.386988   .9925615     0.46   0.648     .3407887    5.644951
Before COVID-19#Other  |   .3483826   .2916365    -1.26   0.208     .0674495    1.799426
       Outbreak#Right  |          1  (base)
        Outbreak#Left  |          1  (base)
       Outbreak#Other  |          1  (base)
  De-escalation#Right  |          1  (base)
   De-escalation#Left  |   1.370917    .389711     1.11   0.267     .7849867    2.394199
  De-escalation#Other  |   1.821739     .61826     1.77   0.077     .9362548     3.54469
                       |
                   sex |
                 Male  |          1  (base)
               Female  |   .6067559   .1293311    -2.34   0.019     .3994346    .9216847
                       |
                   age |
                18-30  |          1  (base)
                31-40  |   1.631541   .4404224     1.81   0.070     .9608454    2.770399
                41-50  |   .8050298   .3103182    -0.56   0.574     .3779677    1.714625
                51-60  |   1.024094   .5330837     0.05   0.964     .3689166    2.842832
                  60+  |   .3783544   .1587997    -2.32   0.021     .1661029    .8618276
                       |
                 civil |
               Single  |          1  (base)
             Divorced  |   .9011344   .3691075    -0.25   0.799     .4035326    2.012336
              Widowed  |   2.765109   1.332041     2.11   0.035      1.07488    7.113189
     Domestic partner  |    2.40628   1.252829     1.69   0.092     .8666477    6.681125
              Married  |   .8053633    .259949    -0.67   0.503     .4276079    1.516834
                       |
         relative_sick |
                   no  |          1  (base)
                  yes  |   .6844789   .0976095    -2.66   0.008      .517471    .9053867
                       |
         relative_dead |
                   no  |          1  (base)
                  yes  |   1.643987    .649223     1.26   0.208     .7577147    3.566903
-----------------------+----------------------------------------------------------------
                 /cut1 |  -.5034298   .2331597                       -.96075   -.0461096
                 /cut2 |  -.1000441   .2386184                      -.568071    .3679828
                 /cut3 |   .8849503   .2572064                      .3804647    1.389436
                 /cut4 |    2.01651   .2840485                      1.459376    2.573643
----------------------------------------------------------------------------------------
Note: Estimates are transformed only in the first equation.

. margins r.wave , over(politics)

Contrasts of predictive margins

Number of strata   =         1                 Number of obs     =       1,650
Number of PSUs     =     1,650                 Population size   =  36,344,714
Model VCE    : Linearized                      Design df         =       1,649

over         : politics
1._predict   : Pr(response8==1), predict(pr outcome(1))
2._predict   : Pr(response8==2), predict(pr outcome(2))
3._predict   : Pr(response8==3), predict(pr outcome(3))
4._predict   : Pr(response8==4), predict(pr outcome(4))
5._predict   : Pr(response8==5), predict(pr outcome(5))

-------------------------------------------------------------------------------
                                            |         df           F        P>F
--------------------------------------------+----------------------------------
                     wave@_predict#politics |
     (Outbreak vs Before COVID-19) 1#Right  |          1        2.20     0.1384
      (Outbreak vs Before COVID-19) 1#Left  |          1        0.13     0.7220
     (Outbreak vs Before COVID-19) 1#Other  |          1        6.15     0.0132
     (Outbreak vs Before COVID-19) 2#Right  |          1        1.11     0.2922
      (Outbreak vs Before COVID-19) 2#Left  |          1        0.15     0.7013
     (Outbreak vs Before COVID-19) 2#Other  |          1        0.33     0.5673
     (Outbreak vs Before COVID-19) 3#Right  |          1        2.09     0.1488
      (Outbreak vs Before COVID-19) 3#Left  |          1        0.17     0.6772
     (Outbreak vs Before COVID-19) 3#Other  |          1        2.97     0.0851
     (Outbreak vs Before COVID-19) 4#Right  |          1        2.35     0.1255
      (Outbreak vs Before COVID-19) 4#Left  |          1        0.00     0.9795
     (Outbreak vs Before COVID-19) 4#Other  |          1        7.98     0.0048
     (Outbreak vs Before COVID-19) 5#Right  |          1        2.59     0.1076
      (Outbreak vs Before COVID-19) 5#Left  |          1        0.16     0.6913
     (Outbreak vs Before COVID-19) 5#Other  |          1       11.78     0.0006
(De-escalation vs Before COVID-19) 1#Right  |          1        0.09     0.7672
 (De-escalation vs Before COVID-19) 1#Left  |          1        0.05     0.8215
(De-escalation vs Before COVID-19) 1#Other  |          1        5.28     0.0217
(De-escalation vs Before COVID-19) 2#Right  |          1        0.10     0.7571
 (De-escalation vs Before COVID-19) 2#Left  |          1        0.05     0.8291
(De-escalation vs Before COVID-19) 2#Other  |          1        0.42     0.5192
(De-escalation vs Before COVID-19) 3#Right  |          1        0.09     0.7676
 (De-escalation vs Before COVID-19) 3#Left  |          1        0.04     0.8366
(De-escalation vs Before COVID-19) 3#Other  |          1        2.88     0.0901
(De-escalation vs Before COVID-19) 4#Right  |          1        0.09     0.7687
 (De-escalation vs Before COVID-19) 4#Left  |          1        0.09     0.7642
(De-escalation vs Before COVID-19) 4#Other  |          1        6.46     0.0111
(De-escalation vs Before COVID-19) 5#Right  |          1        0.08     0.7718
 (De-escalation vs Before COVID-19) 5#Left  |          1        0.05     0.8312
(De-escalation vs Before COVID-19) 5#Other  |          1        8.59     0.0034
                                     Joint  |         21    41143.16     0.0000
                                     Design |       1649
-------------------------------------------------------------------------------
Note: F statistics are adjusted for the survey design.

---------------------------------------------------------------------------------------------
                                            |            Delta-method
                                            |   Contrast   Std. Err.     [95% Conf. Interval]
--------------------------------------------+------------------------------------------------
                     wave@_predict#politics |
     (Outbreak vs Before COVID-19) 1#Right  |  -.1225107   .0826285     -.2845786    .0395572
      (Outbreak vs Before COVID-19) 1#Left  |  -.0264942   .0744675     -.1725549    .1195666
     (Outbreak vs Before COVID-19) 1#Other  |  -.3542571    .142795     -.6343358   -.0741785
     (Outbreak vs Before COVID-19) 2#Right  |   .0111788   .0106106     -.0096328    .0319905
      (Outbreak vs Before COVID-19) 2#Left  |  -.0073967    .019278     -.0452087    .0304152
     (Outbreak vs Before COVID-19) 2#Other  |   .0113837    .019896     -.0276404    .0504079
     (Outbreak vs Before COVID-19) 3#Right  |   .0418037   .0289381     -.0149556    .0985631
      (Outbreak vs Before COVID-19) 3#Left  |  -.0162154   .0389515      -.092615    .0601843
     (Outbreak vs Before COVID-19) 3#Other  |   .0906739   .0526348     -.0125641    .1939119
     (Outbreak vs Before COVID-19) 4#Right  |   .0398006   .0259653     -.0111279    .0907291
      (Outbreak vs Before COVID-19) 4#Left  |  -.0001704   .0066301     -.0131748    .0128339
     (Outbreak vs Before COVID-19) 4#Other  |   .1257182   .0445064      .0384233    .2130132
     (Outbreak vs Before COVID-19) 5#Right  |   .0297275   .0184625      -.006485    .0659399
      (Outbreak vs Before COVID-19) 5#Left  |   .0502767   .1265772     -.1979922    .2985456
     (Outbreak vs Before COVID-19) 5#Other  |   .1264812   .0368468      .0542099    .1987526
(De-escalation vs Before COVID-19) 1#Right  |   .0250123   .0844819     -.1406907    .1907153
 (De-escalation vs Before COVID-19) 1#Left  |   .0172658   .0765335     -.1328474    .1673789
(De-escalation vs Before COVID-19) 1#Other  |  -.3372954   .1467436     -.6251187    -.049472
(De-escalation vs Before COVID-19) 2#Right  |  -.0034307   .0110909     -.0251845     .018323
 (De-escalation vs Before COVID-19) 2#Left  |   .0043803   .0202895     -.0354156    .0441762
(De-escalation vs Before COVID-19) 2#Other  |   .0128426   .0199176      -.026224    .0519091
(De-escalation vs Before COVID-19) 3#Right  |  -.0094704   .0320382     -.0723102    .0533695
 (De-escalation vs Before COVID-19) 3#Left  |   .0084418   .0409178     -.0718144     .088698
(De-escalation vs Before COVID-19) 3#Other  |   .0895725   .0528205     -.0140299    .1931749
(De-escalation vs Before COVID-19) 4#Right  |  -.0072967    .024812     -.0559632    .0413697
 (De-escalation vs Before COVID-19) 4#Left  |  -.0022607   .0075342     -.0170384     .012517
(De-escalation vs Before COVID-19) 4#Other  |   .1189324   .0467977      .0271433    .2107215
(De-escalation vs Before COVID-19) 5#Right  |  -.0048145   .0165979     -.0373696    .0277406
 (De-escalation vs Before COVID-19) 5#Left  |  -.0278272   .1305183     -.2838262    .2281719
(De-escalation vs Before COVID-19) 5#Other  |   .1159479    .039554      .0383665    .1935292
---------------------------------------------------------------------------------------------

. svy : ologit response9 ib1.wave##ib0.politics i.sex i.age i.civil i.relative_sick i.relative_dea
> d , allbaselevels or
(running ologit on estimation sample)

Survey: Ordered logistic regression

Number of strata   =         1                 Number of obs     =       1,650
Number of PSUs     =     1,650                 Population size   =  36,344,714
                                               Design df         =       1,649
                                               F(  19,   1631)   =        2.17
                                               Prob > F          =      0.0025

----------------------------------------------------------------------------------------
                       |             Linearized
             response9 | Odds Ratio   Std. Err.      t    P>|t|     [95% Conf. Interval]
-----------------------+----------------------------------------------------------------
                  wave |
      Before COVID-19  |   .3538729   .1719316    -2.14   0.033     .1364525    .9177263
             Outbreak  |          1  (base)
        De-escalation  |   1.219389   .2573996     0.94   0.348     .8059923    1.844818
                       |
              politics |
                Right  |          1  (base)
                 Left  |   1.142614   .2325799     0.65   0.513     .7664958    1.703294
                Other  |   1.756492   .4622621     2.14   0.032     1.048257    2.943231
                       |
         wave#politics |
Before COVID-19#Right  |          1  (base)
 Before COVID-19#Left  |   1.004654   .7930456     0.01   0.995     .2136033    4.725249
Before COVID-19#Other  |   .6109483   .6088814    -0.49   0.621     .0865086    4.314689
       Outbreak#Right  |          1  (base)
        Outbreak#Left  |          1  (base)
       Outbreak#Other  |          1  (base)
  De-escalation#Right  |          1  (base)
   De-escalation#Left  |   1.045842   .3485224     0.13   0.893     .5439993    2.010637
  De-escalation#Other  |   .6656506   .3023072    -0.90   0.370     .2731409    1.622206
                       |
                   sex |
                 Male  |          1  (base)
               Female  |   .7573768   .1405731    -1.50   0.135     .5262699    1.089973
                       |
                   age |
                18-30  |          1  (base)
                31-40  |   .9157248   .2718054    -0.30   0.767     .5115944    1.639095
                41-50  |   .7963195   .2728958    -0.66   0.506     .4066019    1.559572
                51-60  |   .4958253   .1663522    -2.09   0.037     .2567651    .9574617
                  60+  |    .584846   .2123978    -1.48   0.140     .2868697    1.192335
                       |
                 civil |
               Single  |          1  (base)
             Divorced  |   3.297762   1.707056     2.31   0.021     1.194755    9.102476
              Widowed  |   2.872353   2.495902     1.21   0.225     .5224582    15.79152
     Domestic partner  |    .892953   .3914076    -0.26   0.796     .3779617    2.109645
              Married  |   1.209638   .3338346     0.69   0.491      .703994     2.07846
                       |
         relative_sick |
                   no  |          1  (base)
                  yes  |   .7884935   .1444399    -1.30   0.195     .5504991    1.129379
                       |
         relative_dead |
                   no  |          1  (base)
                  yes  |   .9221346   .5582131    -0.13   0.893      .281282     3.02306
-----------------------+----------------------------------------------------------------
                 /cut1 |   .8922609   .2306475                       .439868    1.344654
                 /cut2 |   2.840946   .2850166                      2.281913    3.399979
                 /cut3 |   3.848217   .3994218                      3.064789    4.631644
                 /cut4 |   4.660078   .4928918                      3.693318    5.626838
----------------------------------------------------------------------------------------
Note: Estimates are transformed only in the first equation.

. margins r.wave , over(politics)

Contrasts of predictive margins

Number of strata   =         1                 Number of obs     =       1,650
Number of PSUs     =     1,650                 Population size   =  36,344,714
Model VCE    : Linearized                      Design df         =       1,649

over         : politics
1._predict   : Pr(response9==1), predict(pr outcome(1))
2._predict   : Pr(response9==2), predict(pr outcome(2))
3._predict   : Pr(response9==3), predict(pr outcome(3))
4._predict   : Pr(response9==4), predict(pr outcome(4))
5._predict   : Pr(response9==5), predict(pr outcome(5))

-------------------------------------------------------------------------------
                                            |         df           F        P>F
--------------------------------------------+----------------------------------
                     wave@_predict#politics |
     (Outbreak vs Before COVID-19) 1#Right  |          1        7.85     0.0051
      (Outbreak vs Before COVID-19) 1#Left  |          1        4.77     0.0291
     (Outbreak vs Before COVID-19) 1#Other  |          1        6.12     0.0135
     (Outbreak vs Before COVID-19) 2#Right  |          1        7.49     0.0063
      (Outbreak vs Before COVID-19) 2#Left  |          1        4.43     0.0354
     (Outbreak vs Before COVID-19) 2#Other  |          1        5.48     0.0193
     (Outbreak vs Before COVID-19) 3#Right  |          1        6.53     0.0107
      (Outbreak vs Before COVID-19) 3#Left  |          1        4.91     0.0268
     (Outbreak vs Before COVID-19) 3#Other  |          1        5.11     0.0239
     (Outbreak vs Before COVID-19) 4#Right  |          1        3.10     0.0785
      (Outbreak vs Before COVID-19) 4#Left  |          1        2.37     0.1236
     (Outbreak vs Before COVID-19) 4#Other  |          1        3.91     0.0482
     (Outbreak vs Before COVID-19) 5#Right  |          1        3.69     0.0548
      (Outbreak vs Before COVID-19) 5#Left  |          1        3.67     0.0557
     (Outbreak vs Before COVID-19) 5#Other  |          1        3.52     0.0608
(De-escalation vs Before COVID-19) 1#Right  |          1       11.04     0.0009
 (De-escalation vs Before COVID-19) 1#Left  |          1        6.52     0.0108
(De-escalation vs Before COVID-19) 1#Other  |          1        3.49     0.0618
(De-escalation vs Before COVID-19) 2#Right  |          1       10.38     0.0013
 (De-escalation vs Before COVID-19) 2#Left  |          1        6.07     0.0139
(De-escalation vs Before COVID-19) 2#Other  |          1        3.33     0.0684
(De-escalation vs Before COVID-19) 3#Right  |          1        8.71     0.0032
 (De-escalation vs Before COVID-19) 3#Left  |          1        5.62     0.0178
(De-escalation vs Before COVID-19) 3#Other  |          1        2.78     0.0959
(De-escalation vs Before COVID-19) 4#Right  |          1        3.41     0.0650
 (De-escalation vs Before COVID-19) 4#Left  |          1        2.82     0.0931
(De-escalation vs Before COVID-19) 4#Other  |          1        3.08     0.0795
(De-escalation vs Before COVID-19) 5#Right  |          1        4.17     0.0413
 (De-escalation vs Before COVID-19) 5#Left  |          1        4.26     0.0391
(De-escalation vs Before COVID-19) 5#Other  |          1        2.40     0.1212
                                     Joint  |         19      275.92     0.0000
                                     Design |       1649
-------------------------------------------------------------------------------
Note: F statistics are adjusted for the survey design.

---------------------------------------------------------------------------------------------
                                            |            Delta-method
                                            |   Contrast   Std. Err.     [95% Conf. Interval]
--------------------------------------------+------------------------------------------------
                     wave@_predict#politics |
     (Outbreak vs Before COVID-19) 1#Right  |  -.1276649   .0455629     -.2170323   -.0382976
      (Outbreak vs Before COVID-19) 1#Left  |  -.1440149   .0659318     -.2733338    -.014696
     (Outbreak vs Before COVID-19) 1#Other  |  -.2396679   .0968949     -.4297179   -.0496179
     (Outbreak vs Before COVID-19) 2#Right  |     .10281   .0375675      .0291249    .1764951
      (Outbreak vs Before COVID-19) 2#Left  |   .1139229   .0541078      .0077956    .2200502
     (Outbreak vs Before COVID-19) 2#Other  |   .1847779   .0789184       .029987    .3395688
     (Outbreak vs Before COVID-19) 3#Right  |   .0154287   .0060363       .003589    .0272683
      (Outbreak vs Before COVID-19) 3#Left  |   .0185562   .0083734      .0021326    .0349797
     (Outbreak vs Before COVID-19) 3#Other  |   .0335444   .0148363      .0044445    .0626442
     (Outbreak vs Before COVID-19) 4#Right  |   .0051888   .0029471     -.0005916    .0109692
      (Outbreak vs Before COVID-19) 4#Left  |   .0063311    .004109     -.0017283    .0143905
     (Outbreak vs Before COVID-19) 4#Other  |   .0116677   .0059022      .0000911    .0232443
     (Outbreak vs Before COVID-19) 5#Right  |   .0042374   .0022052     -.0000879    .0085627
      (Outbreak vs Before COVID-19) 5#Left  |   .0052047   .0027186     -.0001276     .010537
     (Outbreak vs Before COVID-19) 5#Other  |    .009678   .0051574     -.0004379    .0197938
(De-escalation vs Before COVID-19) 1#Right  |  -.1628286   .0490088     -.2589546   -.0667026
 (De-escalation vs Before COVID-19) 1#Left  |  -.1914034   .0749613     -.3384327    -.044374
(De-escalation vs Before COVID-19) 1#Other  |  -.1952014    .104423     -.4000171    .0096143
(De-escalation vs Before COVID-19) 2#Right  |   .1298441    .040307      .0507858    .2089025
 (De-escalation vs Before COVID-19) 2#Left  |   .1490907   .0605279      .0303711    .2678103
(De-escalation vs Before COVID-19) 2#Other  |   .1528757   .0838212     -.0115314    .3172829
(De-escalation vs Before COVID-19) 3#Right  |   .0204024   .0069132      .0068428     .033962
 (De-escalation vs Before COVID-19) 3#Left  |   .0259437   .0109394      .0044871    .0474003
(De-escalation vs Before COVID-19) 3#Other  |   .0260149   .0156162     -.0046147    .0566446
(De-escalation vs Before COVID-19) 4#Right  |    .006915   .0037443     -.0004291     .014259
 (De-escalation vs Before COVID-19) 4#Left  |   .0089604   .0053321      -.001498    .0194187
(De-escalation vs Before COVID-19) 4#Other  |   .0089388   .0050945     -.0010535    .0189311
(De-escalation vs Before COVID-19) 5#Right  |   .0056671   .0027751      .0002241    .0111101
 (De-escalation vs Before COVID-19) 5#Left  |   .0074086    .003588       .000371    .0144462
(De-escalation vs Before COVID-19) 5#Other  |   .0073719   .0047541     -.0019527    .0166966
---------------------------------------------------------------------------------------------

. svy : ologit response10 ib1.wave##ib0.politics i.sex i.age i.civil i.relative_sick i.relative_de
> ad , allbaselevels or
(running ologit on estimation sample)

Survey: Ordered logistic regression

Number of strata   =         1                 Number of obs     =       1,650
Number of PSUs     =     1,650                 Population size   =  36,344,714
                                               Design df         =       1,649
                                               F(  19,   1631)   =        6.63
                                               Prob > F          =      0.0000

----------------------------------------------------------------------------------------
                       |             Linearized
            response10 | Odds Ratio   Std. Err.      t    P>|t|     [95% Conf. Interval]
-----------------------+----------------------------------------------------------------
                  wave |
      Before COVID-19  |   .2151349    .085893    -3.85   0.000     .0983145    .4707649
             Outbreak  |          1  (base)
        De-escalation  |    .827899   .1608195    -0.97   0.331     .5656007    1.211839
                       |
              politics |
                Right  |          1  (base)
                 Left  |   1.138661   .1818231     0.81   0.416     .8324796    1.557455
                Other  |   1.124526   .2705719     0.49   0.626     .7014747    1.802716
                       |
         wave#politics |
Before COVID-19#Right  |          1  (base)
 Before COVID-19#Left  |   .4152052   .3136007    -1.16   0.245     .0943813    1.826584
Before COVID-19#Other  |   .8135332   .6200096    -0.27   0.787     .1824658     3.62718
       Outbreak#Right  |          1  (base)
        Outbreak#Left  |          1  (base)
       Outbreak#Other  |          1  (base)
  De-escalation#Right  |          1  (base)
   De-escalation#Left  |    1.11577   .3316495     0.37   0.713     .6228443    1.998804
  De-escalation#Other  |   1.237991   .4570028     0.58   0.563     .6001592     2.55369
                       |
                   sex |
                 Male  |          1  (base)
               Female  |   .6253987   .0956293    -3.07   0.002     .4633453    .8441298
                       |
                   age |
                18-30  |          1  (base)
                31-40  |   1.094882   .2549461     0.39   0.697     .6934531    1.728691
                41-50  |   .7235258    .192363    -1.22   0.224     .4295165    1.218788
                51-60  |   .6038075   .1613098    -1.89   0.059     .3575438    1.019689
                  60+  |   .3362889   .1082944    -3.38   0.001     .1788136    .6324476
                       |
                 civil |
               Single  |          1  (base)
             Divorced  |   1.395898   .6338395     0.73   0.463     .5728779    3.401302
              Widowed  |   .2158061   .1296648    -2.55   0.011     .0664129    .7012533
     Domestic partner  |   .6448918   .2288769    -1.24   0.217     .3214898     1.29362
              Married  |    .986085   .2100377    -0.07   0.948     .6493426    1.497459
                       |
         relative_sick |
                   no  |          1  (base)
                  yes  |   1.017453   .1590303     0.11   0.912     .7488101    1.382474
                       |
         relative_dead |
                   no  |          1  (base)
                  yes  |   .4454947   .1765435    -2.04   0.041     .2047742    .9691923
-----------------------+----------------------------------------------------------------
                 /cut1 |   -.485083   .2026808                     -.8826219   -.0875441
                 /cut2 |   .8250122   .2078107                      .4174115    1.232613
                 /cut3 |   1.595083   .2197006                      1.164162    2.026005
                 /cut4 |   2.749924   .2992909                      2.162894    3.336955
----------------------------------------------------------------------------------------
Note: Estimates are transformed only in the first equation.

. margins r.wave , over(politics)

Contrasts of predictive margins

Number of strata   =         1                 Number of obs     =       1,650
Number of PSUs     =     1,650                 Population size   =  36,344,714
Model VCE    : Linearized                      Design df         =       1,649

over         : politics
1._predict   : Pr(response10==1), predict(pr outcome(1))
2._predict   : Pr(response10==2), predict(pr outcome(2))
3._predict   : Pr(response10==3), predict(pr outcome(3))
4._predict   : Pr(response10==4), predict(pr outcome(4))
5._predict   : Pr(response10==5), predict(pr outcome(5))

-------------------------------------------------------------------------------
                                            |         df           F        P>F
--------------------------------------------+----------------------------------
                     wave@_predict#politics |
     (Outbreak vs Before COVID-19) 1#Right  |          1       26.36     0.0000
      (Outbreak vs Before COVID-19) 1#Left  |          1       45.81     0.0000
     (Outbreak vs Before COVID-19) 1#Other  |          1       12.71     0.0004
     (Outbreak vs Before COVID-19) 2#Right  |          1       18.45     0.0000
      (Outbreak vs Before COVID-19) 2#Left  |          1       31.61     0.0000
     (Outbreak vs Before COVID-19) 2#Other  |          1       10.10     0.0015
     (Outbreak vs Before COVID-19) 3#Right  |          1       25.72     0.0000
      (Outbreak vs Before COVID-19) 3#Left  |          1       34.56     0.0000
     (Outbreak vs Before COVID-19) 3#Other  |          1       12.52     0.0004
     (Outbreak vs Before COVID-19) 4#Right  |          1       22.27     0.0000
      (Outbreak vs Before COVID-19) 4#Left  |          1       28.45     0.0000
     (Outbreak vs Before COVID-19) 4#Other  |          1       11.44     0.0007
     (Outbreak vs Before COVID-19) 5#Right  |          1       15.59     0.0001
      (Outbreak vs Before COVID-19) 5#Left  |          1       19.82     0.0000
     (Outbreak vs Before COVID-19) 5#Other  |          1        7.81     0.0052
(De-escalation vs Before COVID-19) 1#Right  |          1       16.88     0.0000
 (De-escalation vs Before COVID-19) 1#Left  |          1       30.43     0.0000
(De-escalation vs Before COVID-19) 1#Other  |          1       11.89     0.0006
(De-escalation vs Before COVID-19) 2#Right  |          1       13.87     0.0002
 (De-escalation vs Before COVID-19) 2#Left  |          1       27.02     0.0000
(De-escalation vs Before COVID-19) 2#Other  |          1        9.89     0.0017
(De-escalation vs Before COVID-19) 3#Right  |          1       16.17     0.0001
 (De-escalation vs Before COVID-19) 3#Left  |          1       24.15     0.0000
(De-escalation vs Before COVID-19) 3#Other  |          1       12.40     0.0004
(De-escalation vs Before COVID-19) 4#Right  |          1       14.74     0.0001
 (De-escalation vs Before COVID-19) 4#Left  |          1       18.71     0.0000
(De-escalation vs Before COVID-19) 4#Other  |          1        8.94     0.0028
(De-escalation vs Before COVID-19) 5#Right  |          1        9.73     0.0018
 (De-escalation vs Before COVID-19) 5#Left  |          1        9.88     0.0017
(De-escalation vs Before COVID-19) 5#Other  |          1        7.50     0.0062
                                     Joint  |         20      483.82     0.0000
                                     Design |       1649
-------------------------------------------------------------------------------
Note: F statistics are adjusted for the survey design.

---------------------------------------------------------------------------------------------
                                            |            Delta-method
                                            |   Contrast   Std. Err.     [95% Conf. Interval]
--------------------------------------------+------------------------------------------------
                     wave@_predict#politics |
     (Outbreak vs Before COVID-19) 1#Right  |  -.2886761   .0562272     -.3989603   -.1783919
      (Outbreak vs Before COVID-19) 1#Left  |   -.405096   .0598487     -.5224836   -.2877085
     (Outbreak vs Before COVID-19) 1#Other  |  -.3223174   .0904193      -.499666   -.1449687
     (Outbreak vs Before COVID-19) 2#Right  |   .1488176   .0346503      .0808543    .2167809
      (Outbreak vs Before COVID-19) 2#Left  |   .2126066   .0378165      .1384332    .2867801
     (Outbreak vs Before COVID-19) 2#Other  |    .163605   .0514787      .0626344    .2645756
     (Outbreak vs Before COVID-19) 3#Right  |   .0639779   .0126143      .0392362    .0887196
      (Outbreak vs Before COVID-19) 3#Left  |    .087973   .0149642      .0586221    .1173239
     (Outbreak vs Before COVID-19) 3#Other  |   .0717677   .0202862      .0319783    .1115571
     (Outbreak vs Before COVID-19) 4#Right  |   .0493111   .0104491      .0288162     .069806
      (Outbreak vs Before COVID-19) 4#Left  |   .0678236    .012715      .0428843     .092763
     (Outbreak vs Before COVID-19) 4#Other  |   .0562433   .0166316      .0236221    .0888645
     (Outbreak vs Before COVID-19) 5#Right  |   .0265695   .0067283      .0133727    .0397663
      (Outbreak vs Before COVID-19) 5#Left  |   .0366928   .0082418      .0205274    .0528583
     (Outbreak vs Before COVID-19) 5#Other  |   .0307013   .0109842      .0091568    .0522458
(De-escalation vs Before COVID-19) 1#Right  |  -.2455681   .0597616     -.3627848   -.1283514
 (De-escalation vs Before COVID-19) 1#Left  |  -.3864725   .0700627     -.5238936   -.2490513
(De-escalation vs Before COVID-19) 1#Other  |  -.3279987   .0951028     -.5145337   -.1414638
(De-escalation vs Before COVID-19) 2#Right  |   .1321043   .0354722      .0625289    .2016796
 (De-escalation vs Before COVID-19) 2#Left  |    .206734   .0397717      .1287255    .2847424
(De-escalation vs Before COVID-19) 2#Other  |   .1654488   .0526125      .0622543    .2686432
(De-escalation vs Before COVID-19) 3#Right  |   .0529872   .0131753      .0271452    .0788293
 (De-escalation vs Before COVID-19) 3#Left  |   .0829753   .0168844      .0498582    .1160924
(De-escalation vs Before COVID-19) 3#Other  |   .0732694   .0208083       .032456    .1140828
(De-escalation vs Before COVID-19) 4#Right  |   .0395832    .010311      .0193591    .0598073
 (De-escalation vs Before COVID-19) 4#Left  |   .0630188    .014571      .0344391    .0915985
(De-escalation vs Before COVID-19) 4#Other  |   .0576883   .0192906      .0198516    .0955251
(De-escalation vs Before COVID-19) 5#Right  |   .0208934   .0066965      .0077589    .0340279
 (De-escalation vs Before COVID-19) 5#Left  |   .0337444   .0107381      .0126826    .0548062
(De-escalation vs Before COVID-19) 5#Other  |   .0315922   .0115363      .0089649    .0542196
---------------------------------------------------------------------------------------------

. svy : ologit response11 ib1.wave##ib0.politics i.sex i.age i.civil i.relative_sick i.relative_de
> ad , allbaselevels or
(running ologit on estimation sample)

Survey: Ordered logistic regression

Number of strata   =         1                 Number of obs     =       1,650
Number of PSUs     =     1,650                 Population size   =  36,344,714
                                               Design df         =       1,649
                                               F(  19,   1631)   =        6.01
                                               Prob > F          =      0.0000

----------------------------------------------------------------------------------------
                       |             Linearized
            response11 | Odds Ratio   Std. Err.      t    P>|t|     [95% Conf. Interval]
-----------------------+----------------------------------------------------------------
                  wave |
      Before COVID-19  |    .089823    .037409    -5.79   0.000     .0396847    .2033068
             Outbreak  |          1  (base)
        De-escalation  |   1.197119   .2125304     1.01   0.311     .8451007    1.695768
                       |
              politics |
                Right  |          1  (base)
                 Left  |   1.056947   .1684175     0.35   0.728     .7732501    1.444728
                Other  |   1.445612   .2938071     1.81   0.070     .9703444    2.153662
                       |
         wave#politics |
Before COVID-19#Right  |          1  (base)
 Before COVID-19#Left  |    2.15885    1.38418     1.20   0.230     .6138473    7.592494
Before COVID-19#Other  |   .5801569   .4667805    -0.68   0.499     .1197253    2.811287
       Outbreak#Right  |          1  (base)
        Outbreak#Left  |          1  (base)
       Outbreak#Other  |          1  (base)
  De-escalation#Right  |          1  (base)
   De-escalation#Left  |   .9215094   .2446493    -0.31   0.758     .5474574    1.551134
  De-escalation#Other  |   .8392436    .285046    -0.52   0.606     .4310903    1.633834
                       |
                   sex |
                 Male  |          1  (base)
               Female  |   1.024312   .1780607     0.14   0.890     .7283753    1.440486
                       |
                   age |
                18-30  |          1  (base)
                31-40  |   1.225315     .34489     0.72   0.470     .7054779    2.128197
                41-50  |   .5956915   .2188771    -1.41   0.159     .2897555    1.224648
                51-60  |   .3902099   .1301847    -2.82   0.005     .2028176    .7507424
                  60+  |   .3697813    .125165    -2.94   0.003     .1903774    .7182482
                       |
                 civil |
               Single  |          1  (base)
             Divorced  |   1.186075   .4966084     0.41   0.684      .521739    2.696318
              Widowed  |   .7362597   .3513432    -0.64   0.521     .2887614    1.877253
     Domestic partner  |   .6349826   .3040013    -0.95   0.343     .2482821    1.623971
              Married  |   .6148282   .1598906    -1.87   0.062      .369173    1.023947
                       |
         relative_sick |
                   no  |          1  (base)
                  yes  |   .7571254   .0920739    -2.29   0.022     .5964545    .9610772
                       |
         relative_dead |
                   no  |          1  (base)
                  yes  |   .5176834   .1885403    -1.81   0.071      .253413    1.057547
-----------------------+----------------------------------------------------------------
                 /cut1 |  -1.982769    .234604                     -2.442922   -1.522616
                 /cut2 |   .1280962   .2161178                     -.2957979    .5519904
                 /cut3 |    1.40858   .2357363                      .9462063    1.870955
                 /cut4 |   2.795571   .3278055                      2.152612     3.43853
----------------------------------------------------------------------------------------
Note: Estimates are transformed only in the first equation.

. margins r.wave , over(politics)

Contrasts of predictive margins

Number of strata   =         1                 Number of obs     =       1,650
Number of PSUs     =     1,650                 Population size   =  36,344,714
Model VCE    : Linearized                      Design df         =       1,649

over         : politics
1._predict   : Pr(response11==1), predict(pr outcome(1))
2._predict   : Pr(response11==2), predict(pr outcome(2))
3._predict   : Pr(response11==3), predict(pr outcome(3))
4._predict   : Pr(response11==4), predict(pr outcome(4))
5._predict   : Pr(response11==5), predict(pr outcome(5))

-------------------------------------------------------------------------------
                                            |         df           F        P>F
--------------------------------------------+----------------------------------
                     wave@_predict#politics |
     (Outbreak vs Before COVID-19) 1#Right  |          1       56.64     0.0000
      (Outbreak vs Before COVID-19) 1#Left  |          1        9.28     0.0024
     (Outbreak vs Before COVID-19) 1#Other  |          1       32.29     0.0000
     (Outbreak vs Before COVID-19) 2#Right  |          1       27.01     0.0000
      (Outbreak vs Before COVID-19) 2#Left  |          1        2.37     0.1242
     (Outbreak vs Before COVID-19) 2#Other  |          1       11.57     0.0007
     (Outbreak vs Before COVID-19) 3#Right  |          1       63.19     0.0000
      (Outbreak vs Before COVID-19) 3#Left  |          1       23.07     0.0000
     (Outbreak vs Before COVID-19) 3#Other  |          1       47.93     0.0000
     (Outbreak vs Before COVID-19) 4#Right  |          1       40.66     0.0000
      (Outbreak vs Before COVID-19) 4#Left  |          1       18.85     0.0000
     (Outbreak vs Before COVID-19) 4#Other  |          1       32.89     0.0000
     (Outbreak vs Before COVID-19) 5#Right  |          1       16.04     0.0001
      (Outbreak vs Before COVID-19) 5#Left  |          1       14.33     0.0002
     (Outbreak vs Before COVID-19) 5#Other  |          1       13.01     0.0003
(De-escalation vs Before COVID-19) 1#Right  |          1       62.30     0.0000
 (De-escalation vs Before COVID-19) 1#Left  |          1        9.90     0.0017
(De-escalation vs Before COVID-19) 1#Other  |          1       30.50     0.0000
(De-escalation vs Before COVID-19) 2#Right  |          1       27.02     0.0000
 (De-escalation vs Before COVID-19) 2#Left  |          1        2.17     0.1406
(De-escalation vs Before COVID-19) 2#Other  |          1       11.43     0.0007
(De-escalation vs Before COVID-19) 3#Right  |          1       64.98     0.0000
 (De-escalation vs Before COVID-19) 3#Left  |          1       22.83     0.0000
(De-escalation vs Before COVID-19) 3#Other  |          1       36.22     0.0000
(De-escalation vs Before COVID-19) 4#Right  |          1       34.65     0.0000
 (De-escalation vs Before COVID-19) 4#Left  |          1       17.17     0.0000
(De-escalation vs Before COVID-19) 4#Other  |          1       19.16     0.0000
(De-escalation vs Before COVID-19) 5#Right  |          1       15.48     0.0001
 (De-escalation vs Before COVID-19) 5#Left  |          1       10.10     0.0015
(De-escalation vs Before COVID-19) 5#Other  |          1       10.39     0.0013
                                     Joint  |         20    21164.41     0.0000
                                     Design |       1649
-------------------------------------------------------------------------------
Note: F statistics are adjusted for the survey design.

---------------------------------------------------------------------------------------------
                                            |            Delta-method
                                            |   Contrast   Std. Err.     [95% Conf. Interval]
--------------------------------------------+------------------------------------------------
                     wave@_predict#politics |
     (Outbreak vs Before COVID-19) 1#Right  |  -.5020556   .0667099     -.6329007   -.3712105
      (Outbreak vs Before COVID-19) 1#Left  |  -.3449727   .1132343     -.5670708   -.1228745
     (Outbreak vs Before COVID-19) 1#Other  |  -.5895233   .1037392     -.7929976   -.3860489
     (Outbreak vs Before COVID-19) 2#Right  |   .2706786   .0520828      .1685233    .3728339
      (Outbreak vs Before COVID-19) 2#Left  |   .1135914   .0738395     -.0312377    .2584204
     (Outbreak vs Before COVID-19) 2#Other  |   .2772367   .0815126      .1173576    .4371157
     (Outbreak vs Before COVID-19) 3#Right  |     .14381   .0180909      .1083265    .1792935
      (Outbreak vs Before COVID-19) 3#Left  |   .1345345    .028007      .0796015    .1894675
     (Outbreak vs Before COVID-19) 3#Other  |   .1834867   .0265028       .131504    .2354694
     (Outbreak vs Before COVID-19) 4#Right  |    .063004   .0098808      .0436238    .0823843
      (Outbreak vs Before COVID-19) 4#Left  |   .0685762   .0157931      .0375995    .0995528
     (Outbreak vs Before COVID-19) 4#Other  |   .0909339   .0158549      .0598361    .1220316
     (Outbreak vs Before COVID-19) 5#Right  |    .024563   .0061329      .0125339     .036592
      (Outbreak vs Before COVID-19) 5#Left  |   .0282707   .0074687      .0136216    .0429197
     (Outbreak vs Before COVID-19) 5#Other  |    .037866   .0104966      .0172779    .0584542
(De-escalation vs Before COVID-19) 1#Right  |  -.5350984   .0677915     -.6680649   -.4021319
 (De-escalation vs Before COVID-19) 1#Left  |  -.3609209   .1147126     -.5859186   -.1359233
(De-escalation vs Before COVID-19) 1#Other  |  -.5902701   .1068773     -.7998996   -.3806406
(De-escalation vs Before COVID-19) 2#Right  |   .2700182   .0519465      .1681302    .3719063
 (De-escalation vs Before COVID-19) 2#Left  |   .1094089   .0742103     -.0361474    .2549652
(De-escalation vs Before COVID-19) 2#Other  |   .2770288   .0819344      .1163225    .4377352
(De-escalation vs Before COVID-19) 3#Right  |   .1611939    .019997      .1219718    .2004159
 (De-escalation vs Before COVID-19) 3#Left  |   .1440025   .0301363       .084893    .2031119
(De-escalation vs Before COVID-19) 3#Other  |   .1839169   .0305608      .1239749    .2438589
(De-escalation vs Before COVID-19) 4#Right  |   .0742256   .0126089      .0494945    .0989567
 (De-escalation vs Before COVID-19) 4#Left  |   .0757738   .0182854      .0399087    .1116389
(De-escalation vs Before COVID-19) 4#Other  |   .0912818   .0208555      .0503758    .1321878
(De-escalation vs Before COVID-19) 5#Right  |   .0296607   .0075399       .014872    .0444495
 (De-escalation vs Before COVID-19) 5#Left  |   .0317357   .0099851      .0121509    .0513206
(De-escalation vs Before COVID-19) 5#Other  |   .0380426    .011804      .0148902     .061195
---------------------------------------------------------------------------------------------

. svy : ologit response12 ib1.wave##ib0.politics i.sex i.age i.civil i.relative_sick i.relative_de
> ad , allbaselevels or
(running ologit on estimation sample)

Survey: Ordered logistic regression

Number of strata   =         1                 Number of obs     =       1,650
Number of PSUs     =     1,650                 Population size   =  36,344,714
                                               Design df         =       1,649
                                               F(  19,   1631)   =        8.55
                                               Prob > F          =      0.0000

----------------------------------------------------------------------------------------
                       |             Linearized
            response12 | Odds Ratio   Std. Err.      t    P>|t|     [95% Conf. Interval]
-----------------------+----------------------------------------------------------------
                  wave |
      Before COVID-19  |   .3665558   .2519535    -1.46   0.144     .0951993    1.411388
             Outbreak  |          1  (base)
        De-escalation  |   1.227937   .1977027     1.28   0.202     .8954236    1.683928
                       |
              politics |
                Right  |          1  (base)
                 Left  |   3.051546   .4933837     6.90   0.000     2.222255    4.190309
                Other  |    2.83251   .6194322     4.76   0.000     1.844541    4.349653
                       |
         wave#politics |
Before COVID-19#Right  |          1  (base)
 Before COVID-19#Left  |   1.375133   1.100097     0.40   0.691     .2863445    6.603899
Before COVID-19#Other  |    .363502   .4143122    -0.89   0.375     .0388698    3.399394
       Outbreak#Right  |          1  (base)
        Outbreak#Left  |          1  (base)
       Outbreak#Other  |          1  (base)
  De-escalation#Right  |          1  (base)
   De-escalation#Left  |   .9108444   .2346663    -0.36   0.717     .5495193    1.509751
  De-escalation#Other  |   .8793603   .2608822    -0.43   0.665     .4914203     1.57355
                       |
                   sex |
                 Male  |          1  (base)
               Female  |   2.043753   .4617219     3.16   0.002     1.312154    3.183259
                       |
                   age |
                18-30  |          1  (base)
                31-40  |   1.320662   .4046292     0.91   0.364     .7241119     2.40867
                41-50  |   1.292507   .3448709     0.96   0.336     .7658532    2.181323
                51-60  |    2.14037   .9197426     1.77   0.077     .9214007    4.971976
                  60+  |   .5204335    .189335    -1.80   0.073     .2549579    1.062336
                       |
                 civil |
               Single  |          1  (base)
             Divorced  |   1.466783   .5362208     1.05   0.295     .7160746    3.004508
              Widowed  |   1.063471   .5691627     0.11   0.908     .3722493     3.03821
     Domestic partner  |    2.14591   .8410143     1.95   0.052     .9948735    4.628659
              Married  |   .7427765   .1845035    -1.20   0.231     .4563173    1.209064
                       |
         relative_sick |
                   no  |          1  (base)
                  yes  |   .6101871   .0759868    -3.97   0.000     .4779526    .7790069
                       |
         relative_dead |
                   no  |          1  (base)
                  yes  |   1.063365   .3184469     0.21   0.837     .5909963    1.913285
-----------------------+----------------------------------------------------------------
                 /cut1 |  -.5106095   .2337366                     -.9690614   -.0521576
                 /cut2 |   1.616218   .2349554                      1.155376     2.07706
                 /cut3 |    2.44777   .2504941                       1.95645     2.93909
                 /cut4 |   3.289018   .2947578                      2.710879    3.867157
----------------------------------------------------------------------------------------
Note: Estimates are transformed only in the first equation.

. margins r.wave , over(politics)

Contrasts of predictive margins

Number of strata   =         1                 Number of obs     =       1,650
Number of PSUs     =     1,650                 Population size   =  36,344,714
Model VCE    : Linearized                      Design df         =       1,649

over         : politics
1._predict   : Pr(response12==1), predict(pr outcome(1))
2._predict   : Pr(response12==2), predict(pr outcome(2))
3._predict   : Pr(response12==3), predict(pr outcome(3))
4._predict   : Pr(response12==4), predict(pr outcome(4))
5._predict   : Pr(response12==5), predict(pr outcome(5))

-------------------------------------------------------------------------------
                                            |         df           F        P>F
--------------------------------------------+----------------------------------
                     wave@_predict#politics |
     (Outbreak vs Before COVID-19) 1#Right  |          1        2.20     0.1386
      (Outbreak vs Before COVID-19) 1#Left  |          1        1.65     0.1996
     (Outbreak vs Before COVID-19) 1#Other  |          1        4.52     0.0336
     (Outbreak vs Before COVID-19) 2#Right  |          1        1.27     0.2597
      (Outbreak vs Before COVID-19) 2#Left  |          1        5.19     0.0228
     (Outbreak vs Before COVID-19) 2#Other  |          1        0.91     0.3397
     (Outbreak vs Before COVID-19) 3#Right  |          1        3.39     0.0657
      (Outbreak vs Before COVID-19) 3#Left  |          1        1.37     0.2423
     (Outbreak vs Before COVID-19) 3#Other  |          1        7.86     0.0051
     (Outbreak vs Before COVID-19) 4#Right  |          1        4.17     0.0412
      (Outbreak vs Before COVID-19) 4#Left  |          1        2.03     0.1543
     (Outbreak vs Before COVID-19) 4#Other  |          1       11.18     0.0008
     (Outbreak vs Before COVID-19) 5#Right  |          1        5.61     0.0180
      (Outbreak vs Before COVID-19) 5#Left  |          1        3.48     0.0622
     (Outbreak vs Before COVID-19) 5#Other  |          1       13.49     0.0002
(De-escalation vs Before COVID-19) 1#Right  |          1        3.16     0.0759
 (De-escalation vs Before COVID-19) 1#Left  |          1        2.05     0.1522
(De-escalation vs Before COVID-19) 1#Other  |          1        4.85     0.0277
(De-escalation vs Before COVID-19) 2#Right  |          1        1.50     0.2208
 (De-escalation vs Before COVID-19) 2#Left  |          1        5.33     0.0211
(De-escalation vs Before COVID-19) 2#Other  |          1        0.84     0.3609
(De-escalation vs Before COVID-19) 3#Right  |          1        5.25     0.0221
 (De-escalation vs Before COVID-19) 3#Left  |          1        1.63     0.2025
(De-escalation vs Before COVID-19) 3#Other  |          1        8.52     0.0036
(De-escalation vs Before COVID-19) 4#Right  |          1        6.63     0.0101
 (De-escalation vs Before COVID-19) 4#Left  |          1        2.47     0.1159
(De-escalation vs Before COVID-19) 4#Other  |          1       12.68     0.0004
(De-escalation vs Before COVID-19) 5#Right  |          1        8.80     0.0031
 (De-escalation vs Before COVID-19) 5#Left  |          1        4.20     0.0406
(De-escalation vs Before COVID-19) 5#Other  |          1       18.68     0.0000
                                     Joint  |         21    15029.09     0.0000
                                     Design |       1649
-------------------------------------------------------------------------------
Note: F statistics are adjusted for the survey design.

---------------------------------------------------------------------------------------------
                                            |            Delta-method
                                            |   Contrast   Std. Err.     [95% Conf. Interval]
--------------------------------------------+------------------------------------------------
                     wave@_predict#politics |
     (Outbreak vs Before COVID-19) 1#Right  |  -.2263618   .1527663     -.5259981    .0732745
      (Outbreak vs Before COVID-19) 1#Left  |  -.0935286    .072879     -.2364738    .0494165
     (Outbreak vs Before COVID-19) 1#Other  |  -.4034043    .189737     -.7755552   -.0312533
     (Outbreak vs Before COVID-19) 2#Right  |   .1134517   .1006169     -.0838987    .3108021
      (Outbreak vs Before COVID-19) 2#Left  |  -.0529027   .0232162     -.0984391   -.0073663
     (Outbreak vs Before COVID-19) 2#Other  |   .1153951   .1208216     -.1215849    .3523751
     (Outbreak vs Before COVID-19) 3#Right  |   .0520429   .0282569     -.0033803    .1074661
      (Outbreak vs Before COVID-19) 3#Left  |     .03222    .027549     -.0218147    .0862548
     (Outbreak vs Before COVID-19) 3#Other  |   .1082721   .0386253      .0325123    .1840319
     (Outbreak vs Before COVID-19) 4#Right  |   .0315548   .0154461      .0012588    .0618509
      (Outbreak vs Before COVID-19) 4#Left  |   .0427204   .0299784     -.0160794    .1015201
     (Outbreak vs Before COVID-19) 4#Other  |   .0834704   .0249687      .0344968    .1324441
     (Outbreak vs Before COVID-19) 5#Right  |   .0293123   .0123793      .0050315    .0535931
      (Outbreak vs Before COVID-19) 5#Left  |   .0714909    .038303     -.0036367    .1466186
     (Outbreak vs Before COVID-19) 5#Other  |   .0962666   .0262114      .0448555    .1476777
(De-escalation vs Before COVID-19) 1#Right  |  -.2686868   .1512543     -.5653575    .0279839
 (De-escalation vs Before COVID-19) 1#Left  |  -.1055566   .0736851     -.2500828    .0389696
(De-escalation vs Before COVID-19) 1#Other  |  -.4145438   .1881398     -.7835619   -.0455256
(De-escalation vs Before COVID-19) 2#Right  |   .1229517    .100381     -.0739359    .3198393
 (De-escalation vs Before COVID-19) 2#Left  |  -.0658045   .0284989     -.1217023   -.0099067
(De-escalation vs Before COVID-19) 2#Other  |   .1104455   .1208465     -.1265833    .3474743
(De-escalation vs Before COVID-19) 3#Right  |   .0653284   .0285172      .0093947     .121262
 (De-escalation vs Before COVID-19) 3#Left  |   .0354044   .0277708     -.0190653    .0898741
(De-escalation vs Before COVID-19) 3#Other  |   .1121203   .0384051      .0367925    .1874481
(De-escalation vs Before COVID-19) 4#Right  |   .0411195   .0159748      .0097865    .0724526
 (De-escalation vs Before COVID-19) 4#Left  |   .0495357   .0314873     -.0122237    .1112951
(De-escalation vs Before COVID-19) 4#Other  |   .0881819   .0247667      .0396045    .1367593
(De-escalation vs Before COVID-19) 5#Right  |   .0392872   .0132412      .0133158    .0652587
 (De-escalation vs Before COVID-19) 5#Left  |   .0864209   .0421801      .0036887    .1691532
(De-escalation vs Before COVID-19) 5#Other  |   .1037961   .0240157      .0566916    .1509007
---------------------------------------------------------------------------------------------

. 
--------------------------------------------------------------------------------------------------
