# Supplementary material for: Polarization of beliefs as a consequence of the COVID-19 pandemic: The case of Spain
Source: PLoS One. 2021 Jul 13;16(7):e0254511. doi: 10.1371/journal.pone.0254511 (PMC8277027; doi:10.1371/journal.pone.0254511)
Supplement: S1 File — (ZIP) [file pone.0254511.s003.zip › CORRECT_AFTER_R2/analyses_on_weighted_data/Table_S3-related-Proportions_by_wave_weighted_data.log]

USE MAIN DATASET WITH WEIGHTS

------------------------------------------------------------------------------------------------------------------------
    

. svyset _n [pw = weights_by_3]

      pweight: weights_by_3
          VCE: linearized
  Single unit: missing
     Strata 1: <one>
         SU 1: <observations>
        FPC 1: <zero>

. svy , subpop(if politics==0): tabulate response1 wave , col
(running tabulate on estimation sample)

Number of strata   =         1                 Number of obs     =       1,706
Number of PSUs     =     1,706                 Population size   =  36,501,830
                                               Subpop. no. obs   =         871
                                               Subpop. size      =  12,961,609
                                               Design df         =       1,705

--------------------------------------------------
1         |                  wave                 
response  | Before C  Outbreak  De-escal     Total
----------+---------------------------------------
        1 |    .0274     .0849     .0987     .0703
        2 |    .0376     .3579     .3748     .2568
        3 |    .0689     .1917     .1865      .149
        4 |    .2033     .3025      .304     .2699
        5 |    .6629      .063     .0361      .254
          | 
    Total |        1         1         1         1
--------------------------------------------------
  Key:  column proportion

  Pearson:
    Uncorrected   chi2(8)         =  796.1169
    Design-based  F(3.94, 6717.20)=   18.3329     P = 0.0000

. svy , subpop(if politics==1): tabulate response1 wave , col
(running tabulate on estimation sample)

Number of strata   =         1                 Number of obs     =       1,706
Number of PSUs     =     1,706                 Population size   =  36,501,830
                                               Subpop. no. obs   =         539
                                               Subpop. size      =  14,759,826
                                               Design df         =       1,705

--------------------------------------------------
1         |                  wave                 
response  | Before C  Outbreak  De-escal     Total
----------+---------------------------------------
        1 |    .1449     .0544     .0282     .0758
        2 |    .2676     .3213     .3959     .3283
        3 |    .0598     .1892     .2417     .1635
        4 |    .1943     .3909     .2957     .2936
        5 |    .3334     .0442     .0386     .1387
          | 
    Total |        1         1         1         1
--------------------------------------------------
  Key:  column proportion

  Pearson:
    Uncorrected   chi2(8)         =  402.2234
    Design-based  F(5.08, 8663.85)=    4.8654     P = 0.0002

. svy , subpop(if politics==0): tabulate response2 wave , col
(running tabulate on estimation sample)

Number of strata   =         1                 Number of obs     =       1,706
Number of PSUs     =     1,706                 Population size   =  36,501,830
                                               Subpop. no. obs   =         871
                                               Subpop. size      =  12,961,609
                                               Design df         =       1,705

--------------------------------------------------
2         |                  wave                 
response  | Before C  Outbreak  De-escal     Total
----------+---------------------------------------
        1 |    .1232     .0885     .0438     .0852
        2 |    .0264     .1003      .094     .0736
        3 |    .1187     .0952     .0627     .0922
        4 |     .095     .2169     .2049     .1723
        5 |    .6367     .4991     .5947     .5768
          | 
    Total |        1         1         1         1
--------------------------------------------------
  Key:  column proportion

  Pearson:
    Uncorrected   chi2(8)         =   96.4858
    Design-based  F(3.16, 5382.32)=    1.1297     P = 0.3366

. svy , subpop(if politics==1): tabulate response2 wave , col
(running tabulate on estimation sample)

Number of strata   =         1                 Number of obs     =       1,706
Number of PSUs     =     1,706                 Population size   =  36,501,830
                                               Subpop. no. obs   =         539
                                               Subpop. size      =  14,759,826
                                               Design df         =       1,705

--------------------------------------------------
2         |                  wave                 
response  | Before C  Outbreak  De-escal     Total
----------+---------------------------------------
        1 |    .1906     .1993     .1863     .1921
        2 |    .1069     .3679     .4091     .2947
        3 |    .1118     .1459     .1229     .1269
        4 |    .0769     .1379     .1659     .1269
        5 |    .5137      .149     .1158     .2595
          | 
    Total |        1         1         1         1
--------------------------------------------------
  Key:  column proportion

  Pearson:
    Uncorrected   chi2(8)         =  338.7187
    Design-based  F(5.36, 9136.87)=    4.0626     P = 0.0008

. svy , subpop(if politics==0): tabulate response3 wave , col
(running tabulate on estimation sample)

Number of strata   =         1                 Number of obs     =       1,706
Number of PSUs     =     1,706                 Population size   =  36,501,830
                                               Subpop. no. obs   =         871
                                               Subpop. size      =  12,961,609
                                               Design df         =       1,705

--------------------------------------------------
3         |                  wave                 
response  | Before C  Outbreak  De-escal     Total
----------+---------------------------------------
        1 |    .0097     .0083     .0081     .0087
        2 |    .0105     .0138     .0284     .0176
        3 |    .5289     .1533     .1962     .2928
        4 |    .3157     .4743     .5395     .4431
        5 |    .1352     .3504      .228     .2379
          | 
    Total |        1         1         1         1
--------------------------------------------------
  Key:  column proportion

  Pearson:
    Uncorrected   chi2(8)         =  259.8999
    Design-based  F(2.13, 3637.89)=    3.6224     P = 0.0242

. svy , subpop(if politics==1): tabulate response3 wave , col
(running tabulate on estimation sample)

Number of strata   =         1                 Number of obs     =       1,706
Number of PSUs     =     1,706                 Population size   =  36,501,830
                                               Subpop. no. obs   =         539
                                               Subpop. size      =  14,759,826
                                               Design df         =       1,705

--------------------------------------------------
3         |                  wave                 
response  | Before C  Outbreak  De-escal     Total
----------+---------------------------------------
        1 |    .0687     .0042     .0275     .0335
        2 |    .0343     .0314     .0347     .0335
        3 |    .1592     .0857     .0642      .103
        4 |    .4096     .6342     .6573      .567
        5 |    .3282     .2445     .2164      .263
          | 
    Total |        1         1         1         1
--------------------------------------------------
  Key:  column proportion

  Pearson:
    Uncorrected   chi2(8)         =  115.9132
    Design-based  F(5.10, 8703.48)=    1.4420     P = 0.2044

. svy , subpop(if politics==0): tabulate response4 wave , col
(running tabulate on estimation sample)

Number of strata   =         1                 Number of obs     =       1,706
Number of PSUs     =     1,706                 Population size   =  36,501,830
                                               Subpop. no. obs   =         871
                                               Subpop. size      =  12,961,609
                                               Design df         =       1,705

--------------------------------------------------
4         |                  wave                 
response  | Before C  Outbreak  De-escal     Total
----------+---------------------------------------
        1 |    .3034     .2156     .2621     .2604
        2 |    .4823     .4332     .4329     .4495
        3 |    .1006     .1291     .1374     .1224
        4 |    .0168     .1638      .112     .0975
        5 |    .0969     .0582     .0556     .0702
          | 
    Total |        1         1         1         1
--------------------------------------------------
  Key:  column proportion

  Pearson:
    Uncorrected   chi2(8)         =   87.4008
    Design-based  F(2.49, 4242.55)=    0.8074     P = 0.4696

. svy , subpop(if politics==1): tabulate response4 wave , col
(running tabulate on estimation sample)

Number of strata   =         1                 Number of obs     =       1,706
Number of PSUs     =     1,706                 Population size   =  36,501,830
                                               Subpop. no. obs   =         539
                                               Subpop. size      =  14,759,826
                                               Design df         =       1,705

--------------------------------------------------
4         |                  wave                 
response  | Before C  Outbreak  De-escal     Total
----------+---------------------------------------
        1 |    .5362     .1534     .1182     .2692
        2 |    .3135     .3181     .3573     .3296
        3 |     .103     .1501      .174     .1424
        4 |    .0473     .3378     .2807      .222
        5 |        0     .0406     .0697     .0368
          | 
    Total |        1         1         1         1
--------------------------------------------------
  Key:  column proportion

  Pearson:
    Uncorrected   chi2(8)         =  398.7197
    Design-based  F(4.75, 8100.80)=    4.7207     P = 0.0003

. svy , subpop(if politics==0): tabulate response5 wave , col
(running tabulate on estimation sample)

Number of strata   =         1                 Number of obs     =       1,706
Number of PSUs     =     1,706                 Population size   =  36,501,830
                                               Subpop. no. obs   =         871
                                               Subpop. size      =  12,961,609
                                               Design df         =       1,705

--------------------------------------------------
5         |                  wave                 
response  | Before C  Outbreak  De-escal     Total
----------+---------------------------------------
        1 |    .0063     .0167     .0084     .0105
        2 |    .0264     .0893     .0857     .0671
        3 |     .143     .0677     .0454     .0854
        4 |    .1984     .2967     .2963     .2638
        5 |    .6259     .5295     .5642     .5732
          | 
    Total |        1         1         1         1
--------------------------------------------------
  Key:  column proportion

  Pearson:
    Uncorrected   chi2(8)         =   77.8801
    Design-based  F(2.51, 4286.68)=    1.0532     P = 0.3602

. svy , subpop(if politics==1): tabulate response5 wave , col
(running tabulate on estimation sample)

Number of strata   =         1                 Number of obs     =       1,706
Number of PSUs     =     1,706                 Population size   =  36,501,830
                                               Subpop. no. obs   =         539
                                               Subpop. size      =  14,759,826
                                               Design df         =       1,705

--------------------------------------------------
5         |                  wave                 
response  | Before C  Outbreak  De-escal     Total
----------+---------------------------------------
        1 |    .1219     .0287     .0111     .0539
        2 |     .133     .1221     .1659     .1403
        3 |    .0845     .0854     .0984     .0894
        4 |    .2972     .5235     .5418     .4542
        5 |    .3634     .2404     .1828     .2622
          | 
    Total |        1         1         1         1
--------------------------------------------------
  Key:  column proportion

  Pearson:
    Uncorrected   chi2(8)         =  163.2421
    Design-based  F(5.30, 9030.74)=    1.8837     P = 0.0892

. svy , subpop(if politics==0): tabulate response6 wave , col
(running tabulate on estimation sample)

Number of strata   =         1                 Number of obs     =       1,706
Number of PSUs     =     1,706                 Population size   =  36,501,830
                                               Subpop. no. obs   =         871
                                               Subpop. size      =  12,961,609
                                               Design df         =       1,705

--------------------------------------------------
6         |                  wave                 
response  | Before C  Outbreak  De-escal     Total
----------+---------------------------------------
        1 |    .0174     .0627     .0995     .0599
        2 |    .1137     .1705     .1535     .1459
        3 |    .2301     .1509     .2428     .2079
        4 |    .0724     .3469     .3681     .2624
        5 |    .5665     .2691      .136     .3239
          | 
    Total |        1         1         1         1
--------------------------------------------------
  Key:  column proportion

  Pearson:
    Uncorrected   chi2(8)         =  340.7750
    Design-based  F(2.87, 4888.00)=    3.9691     P = 0.0087

. svy , subpop(if politics==1): tabulate response6 wave , col
(running tabulate on estimation sample)

Number of strata   =         1                 Number of obs     =       1,706
Number of PSUs     =     1,706                 Population size   =  36,501,830
                                               Subpop. no. obs   =         539
                                               Subpop. size      =  14,759,826
                                               Design df         =       1,705

--------------------------------------------------
6         |                  wave                 
response  | Before C  Outbreak  De-escal     Total
----------+---------------------------------------
        1 |    .1744     .0537     .0467     .0916
        2 |    .1118     .0666     .1082     .0955
        3 |    .2989     .1608     .1705       .21
        4 |    .0254     .4675     .4672     .3201
        5 |    .3895     .2514     .2075     .2828
          | 
    Total |        1         1         1         1
--------------------------------------------------
  Key:  column proportion

  Pearson:
    Uncorrected   chi2(8)         =  371.3043
    Design-based  F(5.78, 9860.51)=    4.7400     P = 0.0001

. svy , subpop(if politics==0): tabulate response7 wave , col
(running tabulate on estimation sample)

Number of strata   =         1                 Number of obs     =       1,706
Number of PSUs     =     1,706                 Population size   =  36,501,830
                                               Subpop. no. obs   =         871
                                               Subpop. size      =  12,961,609
                                               Design df         =       1,705

--------------------------------------------------
7         |                  wave                 
response  | Before C  Outbreak  De-escal     Total
----------+---------------------------------------
        1 |     .804     .8031     .7402     .7824
        2 |    .1619     .1385     .1663     .1556
        3 |        0     .0054     .0085     .0046
        4 |    .0083     .0211     .0276      .019
        5 |    .0259     .0319     .0574     .0384
          | 
    Total |        1         1         1         1
--------------------------------------------------
  Key:  column proportion

  Pearson:
    Uncorrected   chi2(8)         =   22.2125
    Design-based  F(2.39, 4078.43)=    0.4638     P = 0.6637

. svy , subpop(if politics==1): tabulate response7 wave , col
(running tabulate on estimation sample)

Number of strata   =         1                 Number of obs     =       1,706
Number of PSUs     =     1,706                 Population size   =  36,501,830
                                               Subpop. no. obs   =         539
                                               Subpop. size      =  14,759,826
                                               Design df         =       1,705

--------------------------------------------------
7         |                  wave                 
response  | Before C  Outbreak  De-escal     Total
----------+---------------------------------------
        1 |    .9527     .6871     .6633     .7677
        2 |    .0473      .222     .2621     .1771
        3 |        0     .0224      .027     .0165
        4 |        0     .0184     .0255     .0146
        5 |        0     .0501      .022      .024
          | 
    Total |        1         1         1         1
--------------------------------------------------
  Key:  column proportion

  Pearson:
    Uncorrected   chi2(8)         =  179.6481
    Design-based  F(3.58, 6097.90)=    3.5513     P = 0.0091

. svy , subpop(if politics==0): tabulate response8 wave , col
(running tabulate on estimation sample)

Number of strata   =         1                 Number of obs     =       1,706
Number of PSUs     =     1,706                 Population size   =  36,501,830
                                               Subpop. no. obs   =         871
                                               Subpop. size      =  12,961,609
                                               Design df         =       1,705

--------------------------------------------------
8         |                  wave                 
response  | Before C  Outbreak  De-escal     Total
----------+---------------------------------------
        1 |    .6695     .5386     .6646     .6243
        2 |    .0495     .1159     .1188     .0948
        3 |     .228     .1923     .0824     .1676
        4 |    .0229     .0733     .0904     .0622
        5 |    .0301     .0799     .0437     .0512
          | 
    Total |        1         1         1         1
--------------------------------------------------
  Key:  column proportion

  Pearson:
    Uncorrected   chi2(8)         =  104.8002
    Design-based  F(2.46, 4186.20)=    1.6656     P = 0.1817

. svy , subpop(if politics==1): tabulate response8 wave , col
(running tabulate on estimation sample)

Number of strata   =         1                 Number of obs     =       1,706
Number of PSUs     =     1,706                 Population size   =  36,501,830
                                               Subpop. no. obs   =         539
                                               Subpop. size      =  14,759,826
                                               Design df         =       1,705

--------------------------------------------------
8         |                  wave                 
response  | Before C  Outbreak  De-escal     Total
----------+---------------------------------------
        1 |    .2525      .104     .1697     .1754
        2 |        0     .0411     .0584     .0332
        3 |    .0598       .27     .1483     .1593
        4 |    .1882     .2261     .3702     .2615
        5 |    .4995     .3588     .2534     .3706
          | 
    Total |        1         1         1         1
--------------------------------------------------
  Key:  column proportion

  Pearson:
    Uncorrected   chi2(8)         =  233.1786
    Design-based  F(5.35, 9118.41)=    3.3289     P = 0.0042

. svy , subpop(if politics==0): tabulate response9 wave , col
(running tabulate on estimation sample)

Number of strata   =         1                 Number of obs     =       1,706
Number of PSUs     =     1,706                 Population size   =  36,501,830
                                               Subpop. no. obs   =         871
                                               Subpop. size      =  12,961,609
                                               Design df         =       1,705

--------------------------------------------------
9         |                  wave                 
response  | Before C  Outbreak  De-escal     Total
----------+---------------------------------------
        1 |    .9177     .7836     .7389     .8134
        2 |     .074     .1828      .225     .1606
        3 |    .0041     .0221     .0197     .0153
        4 |    .0041      .001     .0075     .0042
        5 |        0     .0104     .0089     .0065
          | 
    Total |        1         1         1         1
--------------------------------------------------
  Key:  column proportion

  Pearson:
    Uncorrected   chi2(8)         =   70.5403
    Design-based  F(3.68, 6273.10)=    2.9997     P = 0.0206

. svy , subpop(if politics==1): tabulate response9 wave , col
(running tabulate on estimation sample)

Number of strata   =         1                 Number of obs     =       1,706
Number of PSUs     =     1,706                 Population size   =  36,501,830
                                               Subpop. no. obs   =         539
                                               Subpop. size      =  14,759,826
                                               Design df         =       1,705

--------------------------------------------------
9         |                  wave                 
response  | Before C  Outbreak  De-escal     Total
----------+---------------------------------------
        1 |    .8929     .7454     .6791     .7725
        2 |    .0728     .2202     .2657     .1862
        3 |    .0172     .0126     .0495     .0264
        4 |        0     .0064     .0057      .004
        5 |    .0172     .0153         0     .0108
          | 
    Total |        1         1         1         1
--------------------------------------------------
  Key:  column proportion

  Pearson:
    Uncorrected   chi2(8)         =  109.9327
    Design-based  F(4.37, 7458.52)=    2.0657     P = 0.0761

. svy , subpop(if politics==0): tabulate response10 wave , col
(running tabulate on estimation sample)

Number of strata   =         1                 Number of obs     =       1,706
Number of PSUs     =     1,706                 Population size   =  36,501,830
                                               Subpop. no. obs   =         871
                                               Subpop. size      =  12,961,609
                                               Design df         =       1,705

--------------------------------------------------
10        |                  wave                 
response  | Before C  Outbreak  De-escal     Total
----------+---------------------------------------
        1 |    .8703     .5541     .6019     .6754
        2 |    .0635     .2367     .2092     .1698
        3 |    .0489     .0925     .1179     .0865
        4 |    .0077     .0842      .049      .047
        5 |    .0096     .0324      .022     .0213
          | 
    Total |        1         1         1         1
--------------------------------------------------
  Key:  column proportion

  Pearson:
    Uncorrected   chi2(8)         =  165.4503
    Design-based  F(4.51, 7692.63)=    4.6841     P = 0.0005

. svy , subpop(if politics==1): tabulate response10 wave , col
(running tabulate on estimation sample)

Number of strata   =         1                 Number of obs     =       1,706
Number of PSUs     =     1,706                 Population size   =  36,501,830
                                               Subpop. no. obs   =         539
                                               Subpop. size      =  14,759,826
                                               Design df         =       1,705

--------------------------------------------------
10        |                  wave                 
response  | Before C  Outbreak  De-escal     Total
----------+---------------------------------------
        1 |    .9018     .4978     .5392     .6462
        2 |    .0728     .3243     .3019      .233
        3 |        0       .06     .0495     .0365
        4 |        0     .0915     .0625     .0513
        5 |    .0254     .0265      .047      .033
          | 
    Total |        1         1         1         1
--------------------------------------------------
  Key:  column proportion

  Pearson:
    Uncorrected   chi2(8)         =  267.0319
    Design-based  F(4.67, 7965.66)=    4.7445     P = 0.0004

. svy , subpop(if politics==0): tabulate response11 wave , col
(running tabulate on estimation sample)

Number of strata   =         1                 Number of obs     =       1,706
Number of PSUs     =     1,706                 Population size   =  36,501,830
                                               Subpop. no. obs   =         871
                                               Subpop. size      =  12,961,609
                                               Design df         =       1,705

--------------------------------------------------
11        |                  wave                 
response  | Before C  Outbreak  De-escal     Total
----------+---------------------------------------
        1 |    .8308     .2826     .1931     .4355
        2 |    .1122     .4526     .5246     .3631
        3 |     .027     .1633     .1692     .1198
        4 |    .0118      .073     .0866     .0572
        5 |    .0182     .0285     .0265     .0244
          | 
    Total |        1         1         1         1
--------------------------------------------------
  Key:  column proportion

  Pearson:
    Uncorrected   chi2(8)         =  557.6923
    Design-based  F(3.85, 6567.32)=   15.8037     P = 0.0000

. svy , subpop(if politics==1): tabulate response11 wave , col
(running tabulate on estimation sample)

Number of strata   =         1                 Number of obs     =       1,706
Number of PSUs     =     1,706                 Population size   =  36,501,830
                                               Subpop. no. obs   =         539
                                               Subpop. size      =  14,759,826
                                               Design df         =       1,705

--------------------------------------------------
11        |                  wave                 
response  | Before C  Outbreak  De-escal     Total
----------+---------------------------------------
        1 |    .5575     .2263     .2172     .3337
        2 |    .2375     .4836     .5105     .4105
        3 |    .1796     .1763     .1728     .1762
        4 |        0     .1009     .0612      .054
        5 |    .0254     .0129     .0382     .0255
          | 
    Total |        1         1         1         1
--------------------------------------------------
  Key:  column proportion

  Pearson:
    Uncorrected   chi2(8)         =  252.4984
    Design-based  F(4.85, 8263.86)=    3.5614     P = 0.0036

. svy , subpop(if politics==0): tabulate response12 wave , col
(running tabulate on estimation sample)

Number of strata   =         1                 Number of obs     =       1,706
Number of PSUs     =     1,706                 Population size   =  36,501,830
                                               Subpop. no. obs   =         871
                                               Subpop. size      =  12,961,609
                                               Design df         =       1,705

--------------------------------------------------
12        |                  wave                 
response  | Before C  Outbreak  De-escal     Total
----------+---------------------------------------
        1 |    .6365     .3645     .2727     .4246
        2 |    .2034     .4619     .5403     .4018
        3 |    .0355     .1105     .1034     .0831
        4 |    .0118     .0466     .0668     .0417
        5 |    .1128     .0165     .0168     .0487
          | 
    Total |        1         1         1         1
--------------------------------------------------
  Key:  column proportion

  Pearson:
    Uncorrected   chi2(8)         =  300.3269
    Design-based  F(2.66, 4528.22)=    4.4396     P = 0.0058

. svy , subpop(if politics==1): tabulate response12 wave , col
(running tabulate on estimation sample)

Number of strata   =         1                 Number of obs     =       1,706
Number of PSUs     =     1,706                 Population size   =  36,501,830
                                               Subpop. no. obs   =         539
                                               Subpop. size      =  14,759,826
                                               Design df         =       1,705

--------------------------------------------------
12        |                  wave                 
response  | Before C  Outbreak  De-escal     Total
----------+---------------------------------------
        1 |    .2317     .1215     .1144     .1559
        2 |    .3782     .4606     .4272      .422
        3 |    .1277     .1557     .1876      .157
        4 |    .0845     .1529     .1381     .1252
        5 |     .178     .1093     .1327       .14
          | 
    Total |        1         1         1         1
--------------------------------------------------
  Key:  column proportion

  Pearson:
    Uncorrected   chi2(8)         =   64.4061
    Design-based  F(5.39, 9184.66)=    0.6914     P = 0.6408

. 
------------------------------------------------------------------------------------------------------------------------
