# Supplementary material for: Polarization of beliefs as a consequence of the COVID-19 pandemic: The case of Spain
Source: PLoS One. 2021 Jul 13;16(7):e0254511. doi: 10.1371/journal.pone.0254511 (PMC8277027; doi:10.1371/journal.pone.0254511)
Supplement: S1 File — (ZIP) [file pone.0254511.s003.zip › CORRECT_AFTER_R2/analyses_on_weighted_data/Table_S4-related-Sick_acquaintance_weighted_data.log]

USE MAIN DATASET WITH WEIGHTS

--------------------------------------------------------------------------------------------------
      

. svy, subpop(if wave>0) : ologit response1 ib1.wave##ib0.politics i.sex i.age i.civil i.relative_
> sick i.relative_dead , allbaselevels or
(running ologit on estimation sample)

Survey: Ordered logistic regression

Number of strata   =         1                 Number of obs     =       1,696
Number of PSUs     =     1,696                 Population size   =  36,350,819
                                               Subpop. no. obs   =       1,540
                                               Subpop. size      =  24,179,475
                                               Design df         =       1,695
                                               F(  16,   1680)   =        1.28
                                               Prob > F          =      0.1977

--------------------------------------------------------------------------------------
                     |             Linearized
           response1 | Odds Ratio   Std. Err.      t    P>|t|     [95% Conf. Interval]
---------------------+----------------------------------------------------------------
                wave |
           Outbreak  |          1  (base)
      De-escalation  |   .8583792   .1569355    -0.84   0.404     .5997148    1.228609
                     |
            politics |
              Right  |          1  (base)
               Left  |   1.270141   .2128976     1.43   0.154     .9142685    1.764534
              Other  |   1.107497   .2461311     0.46   0.646     .7162018    1.712574
                     |
       wave#politics |
     Outbreak#Right  |          1  (base)
      Outbreak#Left  |          1  (base)
     Outbreak#Other  |          1  (base)
De-escalation#Right  |          1  (base)
 De-escalation#Left  |   .9691105   .2733185    -0.11   0.911     .5573617    1.685037
De-escalation#Other  |   .9391369   .3086614    -0.19   0.849     .4929114    1.789324
                     |
                 sex |
               Male  |          1  (base)
             Female  |   1.045887    .137362     0.34   0.733      .808373    1.353186
                     |
                 age |
              18-30  |          1  (base)
              31-40  |   .8673085   .1546988    -0.80   0.425     .6112786    1.230575
              41-50  |   1.142249   .2310025     0.66   0.511     .7682368    1.698347
              51-60  |   .8733725   .1922874    -0.61   0.539     .5670998    1.345054
                60+  |   .9114357   .2401403    -0.35   0.725     .5436202    1.528116
                     |
               civil |
             Single  |          1  (base)
           Divorced  |   1.076209    .374469     0.21   0.833     .5438855    2.129538
            Widowed  |   1.021358   .4260003     0.05   0.960     .4507077    2.314521
   Domestic partner  |    .604384   .1825588    -1.67   0.096     .3342084    1.092971
            Married  |   .7645673   .1322606    -1.55   0.121     .5445819    1.073416
                     |
       relative_sick |
                 no  |          1  (base)
                yes  |   .9031748   .1227326    -0.75   0.454     .6918616    1.179029
                     |
       relative_dead |
                 no  |          1  (base)
                yes  |   .5496701   .1747535    -1.88   0.060     .2946395    1.025447
---------------------+----------------------------------------------------------------
               /cut1 |  -3.019919   .2226589                     -3.456634   -2.583203
               /cut2 |  -.5171927   .1749635                     -.8603599   -.1740256
               /cut3 |   .3628909   .1743792                      .0208697     .704912
               /cut4 |   2.882549   .2244428                      2.442335    3.322764
--------------------------------------------------------------------------------------
Note: Estimates are transformed only in the first equation.

. svy, subpop(if wave>0) : ologit response2 ib1.wave##ib0.politics i.sex i.age i.civil i.relative_
> sick i.relative_dead , allbaselevels or
(running ologit on estimation sample)

Survey: Ordered logistic regression

Number of strata   =         1                 Number of obs     =       1,696
Number of PSUs     =     1,696                 Population size   =  36,350,819
                                               Subpop. no. obs   =       1,540
                                               Subpop. size      =  24,179,475
                                               Design df         =       1,695
                                               F(  16,   1680)   =       13.83
                                               Prob > F          =      0.0000

--------------------------------------------------------------------------------------
                     |             Linearized
           response2 | Odds Ratio   Std. Err.      t    P>|t|     [95% Conf. Interval]
---------------------+----------------------------------------------------------------
                wave |
           Outbreak  |          1  (base)
      De-escalation  |   1.597525   .2930334     2.55   0.011     1.114809    2.289258
                     |
            politics |
              Right  |          1  (base)
               Left  |   .1697897   .0291593   -10.33   0.000     .1212338     .237793
              Other  |   .3730862   .0763605    -4.82   0.000     .2497279    .5573798
                     |
       wave#politics |
     Outbreak#Right  |          1  (base)
      Outbreak#Left  |          1  (base)
     Outbreak#Other  |          1  (base)
De-escalation#Right  |          1  (base)
 De-escalation#Left  |   .6056437    .172996    -1.76   0.079     .3458648    1.060543
De-escalation#Other  |   .6987816   .2326997    -1.08   0.282     .3636488    1.342767
                     |
                 sex |
               Male  |          1  (base)
             Female  |   1.251339    .171159     1.64   0.101     .9568937    1.636387
                     |
                 age |
              18-30  |          1  (base)
              31-40  |   1.139158   .2173931     0.68   0.495     .7834796    1.656306
              41-50  |   1.460544   .3008509     1.84   0.066     .9751113    2.187636
              51-60  |   1.120567   .2578972     0.49   0.621     .7135018    1.759871
                60+  |   1.193518   .3394078     0.62   0.534     .6832734    2.084794
                     |
               civil |
             Single  |          1  (base)
           Divorced  |   1.085357   .3711393     0.24   0.811     .5550028    2.122512
            Widowed  |    .643499   .2958478    -0.96   0.338     .2611737      1.5855
   Domestic partner  |   .7007009   .2361066    -1.06   0.291     .3618335    1.356927
            Married  |   1.070069   .1974483     0.37   0.714     .7451381    1.536693
                     |
       relative_sick |
                 no  |          1  (base)
                yes  |   1.248449   .1665109     1.66   0.096     .9610839    1.621736
                     |
       relative_dead |
                 no  |          1  (base)
                yes  |   .9028945   .3580905    -0.26   0.797     .4147696    1.965473
---------------------+----------------------------------------------------------------
               /cut1 |  -2.806138   .2130962                     -3.224098   -2.388179
               /cut2 |  -1.132752   .1799807                      -1.48576   -.7797444
               /cut3 |  -.5248521   .1755297                     -.8691299   -.1805744
               /cut4 |   .4633283   .1712615                      .1274221    .7992345
--------------------------------------------------------------------------------------
Note: Estimates are transformed only in the first equation.

. svy, subpop(if wave>0) : ologit response3 ib1.wave##ib0.politics i.sex i.age i.civil i.relative_
> sick i.relative_dead , allbaselevels or
(running ologit on estimation sample)

Survey: Ordered logistic regression

Number of strata   =         1                 Number of obs     =       1,696
Number of PSUs     =     1,696                 Population size   =  36,350,819
                                               Subpop. no. obs   =       1,540
                                               Subpop. size      =  24,179,475
                                               Design df         =       1,695
                                               F(  16,   1680)   =        1.73
                                               Prob > F          =      0.0359

--------------------------------------------------------------------------------------
                     |             Linearized
           response3 | Odds Ratio   Std. Err.      t    P>|t|     [95% Conf. Interval]
---------------------+----------------------------------------------------------------
                wave |
           Outbreak  |          1  (base)
      De-escalation  |   .5758617   .1168297    -2.72   0.007     .3868162    .8572979
                     |
            politics |
              Right  |          1  (base)
               Left  |    .889068   .1461665    -0.72   0.475     .6440118    1.227372
              Other  |   .5653076   .1371617    -2.35   0.019     .3512437    .9098318
                     |
       wave#politics |
     Outbreak#Right  |          1  (base)
      Outbreak#Left  |          1  (base)
     Outbreak#Other  |          1  (base)
De-escalation#Right  |          1  (base)
 De-escalation#Left  |   1.512357   .4312752     1.45   0.147     .8644613    2.645835
De-escalation#Other  |   1.911721   .7344057     1.69   0.092      .899899    4.061209
                     |
                 sex |
               Male  |          1  (base)
             Female  |   1.006916   .1399554     0.05   0.960      .766649    1.322482
                     |
                 age |
              18-30  |          1  (base)
              31-40  |   .8290772   .1590456    -0.98   0.329     .5690998    1.207818
              41-50  |   .9354831   .2074511    -0.30   0.764     .6055362    1.445213
              51-60  |   .8168741   .2023278    -0.82   0.414     .5025441     1.32781
                60+  |   .5874125   .1475441    -2.12   0.034     .3589126    .9613856
                     |
               civil |
             Single  |          1  (base)
           Divorced  |   .9130415   .3394157    -0.24   0.807     .4403898     1.89297
            Widowed  |   .6669845    .450364    -0.60   0.549     .1773998    2.507716
   Domestic partner  |   .6663036   .1951997    -1.39   0.166     .3750825    1.183634
            Married  |    1.03767   .1887313     0.20   0.839     .7263271    1.482471
                     |
       relative_sick |
                 no  |          1  (base)
                yes  |   1.161795   .1588968     1.10   0.273     .8884412    1.519253
                     |
       relative_dead |
                 no  |          1  (base)
                yes  |    .937458   .4804563    -0.13   0.900     .3430766    2.561608
---------------------+----------------------------------------------------------------
               /cut1 |  -4.954908   .4213789                     -5.781385    -4.12843
               /cut2 |  -3.649266   .2613139                     -4.161798   -3.136734
               /cut3 |  -2.037271   .1996035                     -2.428766   -1.645776
               /cut4 |   .6608834    .181736                      .3044329    1.017334
--------------------------------------------------------------------------------------
Note: Estimates are transformed only in the first equation.

. svy, subpop(if wave>0) : ologit response4 ib1.wave##ib0.politics i.sex i.age i.civil i.relative_
> sick i.relative_dead , allbaselevels or
(running ologit on estimation sample)

Survey: Ordered logistic regression

Number of strata   =         1                 Number of obs     =       1,696
Number of PSUs     =     1,696                 Population size   =  36,350,819
                                               Subpop. no. obs   =       1,540
                                               Subpop. size      =  24,179,475
                                               Design df         =       1,695
                                               F(  16,   1680)   =        4.04
                                               Prob > F          =      0.0000

--------------------------------------------------------------------------------------
                     |             Linearized
           response4 | Odds Ratio   Std. Err.      t    P>|t|     [95% Conf. Interval]
---------------------+----------------------------------------------------------------
                wave |
           Outbreak  |          1  (base)
      De-escalation  |   .7702754   .1324412    -1.52   0.129      .549776    1.079211
                     |
            politics |
              Right  |          1  (base)
               Left  |   1.768213   .2860679     3.52   0.000     1.287436    2.428529
              Other  |   1.152469   .2741199     0.60   0.551     .7228075    1.837537
                     |
       wave#politics |
     Outbreak#Right  |          1  (base)
      Outbreak#Left  |          1  (base)
     Outbreak#Other  |          1  (base)
De-escalation#Right  |          1  (base)
 De-escalation#Left  |   1.539723   .4140843     1.60   0.109     .9085767    2.609296
De-escalation#Other  |   1.161934   .3884909     0.45   0.654     .6030871    2.238632
                     |
                 sex |
               Male  |          1  (base)
             Female  |   1.134249   .1457426     0.98   0.327     .8815708    1.459351
                     |
                 age |
              18-30  |          1  (base)
              31-40  |   .8238642    .143996    -1.11   0.268     .5847568    1.160743
              41-50  |   .8782599   .1714605    -0.66   0.506     .5988613    1.288012
              51-60  |   .7215678    .163129    -1.44   0.149     .4631307    1.124219
                60+  |   .7779082   .1845032    -1.06   0.290     .4885368    1.238681
                     |
               civil |
             Single  |          1  (base)
           Divorced  |   .4569113   .1484619    -2.41   0.016     .2415781     .864184
            Widowed  |   .8105046   .2790377    -0.61   0.542     .4125698    1.592259
   Domestic partner  |   1.119749   .2996384     0.42   0.673     .6624934    1.892606
            Married  |   .7632371   .1343828    -1.53   0.125     .5403582    1.078046
                     |
       relative_sick |
                 no  |          1  (base)
                yes  |   .7280568   .0963868    -2.40   0.017     .5615583     .943921
                     |
       relative_dead |
                 no  |          1  (base)
                yes  |   .4948752   .1708779    -2.04   0.042     .2514028    .9741398
---------------------+----------------------------------------------------------------
               /cut1 |  -1.794486   .1718776                     -2.131601   -1.457372
               /cut2 |   .0980155   .1632504                     -.2221781    .4182091
               /cut3 |   .8543862   .1667911                      .5272481    1.181524
               /cut4 |   2.712843    .219174                      2.282963    3.142724
--------------------------------------------------------------------------------------
Note: Estimates are transformed only in the first equation.

. svy, subpop(if wave>0) : ologit response5 ib1.wave##ib0.politics i.sex i.age i.civil i.relative_
> sick i.relative_dead , allbaselevels or
(running ologit on estimation sample)

Survey: Ordered logistic regression

Number of strata   =         1                 Number of obs     =       1,696
Number of PSUs     =     1,696                 Population size   =  36,350,819
                                               Subpop. no. obs   =       1,540
                                               Subpop. size      =  24,179,475
                                               Design df         =       1,695
                                               F(  16,   1680)   =        7.34
                                               Prob > F          =      0.0000

--------------------------------------------------------------------------------------
                     |             Linearized
           response5 | Odds Ratio   Std. Err.      t    P>|t|     [95% Conf. Interval]
---------------------+----------------------------------------------------------------
                wave |
           Outbreak  |          1  (base)
      De-escalation  |   1.430292   .2873838     1.78   0.075     .9644356    2.121172
                     |
            politics |
              Right  |          1  (base)
               Left  |   .4038099   .0653583    -5.60   0.000     .2939734    .5546844
              Other  |   .4554573   .1012119    -3.54   0.000     .2945494    .7042667
                     |
       wave#politics |
     Outbreak#Right  |          1  (base)
      Outbreak#Left  |          1  (base)
     Outbreak#Other  |          1  (base)
De-escalation#Right  |          1  (base)
 De-escalation#Left  |   .5963035   .1581101    -1.95   0.051     .3544946    1.003056
De-escalation#Other  |   .7043182   .2656726    -0.93   0.353     .3360947    1.475965
                     |
                 sex |
               Male  |          1  (base)
             Female  |   1.182699   .1521301     1.30   0.192     .9189809    1.522097
                     |
                 age |
              18-30  |          1  (base)
              31-40  |    1.32894   .2833337     1.33   0.182     .8747767    2.018895
              41-50  |   1.640277   .3731304     2.18   0.030     1.049898    2.562636
              51-60  |   1.512821   .3494648     1.79   0.073     .9616512    2.379893
                60+  |   2.385884   .5591256     3.71   0.000     1.506711    3.778059
                     |
               civil |
             Single  |          1  (base)
           Divorced  |   .8731893   .2382204    -0.50   0.619     .5113529    1.491063
            Widowed  |   .2615594     .14961    -2.34   0.019     .0851808    .8031543
   Domestic partner  |   .6311785   .1465103    -1.98   0.048     .4003396     .995121
            Married  |   1.042158   .1747058     0.25   0.805     .7501311     1.44787
                     |
       relative_sick |
                 no  |          1  (base)
                yes  |   1.567529   .2130094     3.31   0.001     1.200782    2.046288
                     |
       relative_dead |
                 no  |          1  (base)
                yes  |    .490302   .2581632    -1.35   0.176      .174563     1.37713
---------------------+----------------------------------------------------------------
               /cut1 |   -4.18078   .3082939                     -4.785456   -3.576103
               /cut2 |  -1.874792   .2153875                     -2.297245   -1.452338
               /cut3 |  -1.276889   .2075457                     -1.683962   -.8698166
               /cut4 |   .7704424   .2007079                      .3767809    1.164104
--------------------------------------------------------------------------------------
Note: Estimates are transformed only in the first equation.

. svy, subpop(if wave>0) : ologit response6 ib1.wave##ib0.politics i.sex i.age i.civil i.relative_
> sick i.relative_dead , allbaselevels or
(running ologit on estimation sample)

Survey: Ordered logistic regression

Number of strata   =         1                 Number of obs     =       1,696
Number of PSUs     =     1,696                 Population size   =  36,350,819
                                               Subpop. no. obs   =       1,540
                                               Subpop. size      =  24,179,475
                                               Design df         =       1,695
                                               F(  16,   1680)   =        3.23
                                               Prob > F          =      0.0000

--------------------------------------------------------------------------------------
                     |             Linearized
           response6 | Odds Ratio   Std. Err.      t    P>|t|     [95% Conf. Interval]
---------------------+----------------------------------------------------------------
                wave |
           Outbreak  |          1  (base)
      De-escalation  |   .6169464   .1112499    -2.68   0.007     .4331578    .8787163
                     |
            politics |
              Right  |          1  (base)
               Left  |   1.390635   .2316598     1.98   0.048      1.00303    1.928023
              Other  |   1.354098   .2734348     1.50   0.133     .9112612    2.012135
                     |
       wave#politics |
     Outbreak#Right  |          1  (base)
      Outbreak#Left  |          1  (base)
     Outbreak#Other  |          1  (base)
De-escalation#Right  |          1  (base)
 De-escalation#Left  |   1.411977   .3815052     1.28   0.202     .8311423    2.398723
De-escalation#Other  |   .8032507   .2825578    -0.62   0.533     .4029135    1.601365
                     |
                 sex |
               Male  |          1  (base)
             Female  |   1.329111   .1747575     2.16   0.031     1.026979    1.720129
                     |
                 age |
              18-30  |          1  (base)
              31-40  |   1.266068   .2329478     1.28   0.200     .8825308    1.816286
              41-50  |   1.140461   .2132203     0.70   0.482     .7903619    1.645639
              51-60  |   1.102198   .2322753     0.46   0.644     .7290392    1.666359
                60+  |   1.220296   .2766913     0.88   0.380     .7822126    1.903731
                     |
               civil |
             Single  |          1  (base)
           Divorced  |   .8122567   .2343926    -0.72   0.471     .4611974    1.430539
            Widowed  |   .8926318   .2680657    -0.38   0.705     .4952973    1.608714
   Domestic partner  |    1.12195   .3172162     0.41   0.684     .6443705     1.95349
            Married  |   1.259826   .1999304     1.46   0.146     .9228494    1.719848
                     |
       relative_sick |
                 no  |          1  (base)
                yes  |   1.190346   .1674243     1.24   0.216     .9033681     1.56849
                     |
       relative_dead |
                 no  |          1  (base)
                yes  |   .8058308   .3373916    -0.52   0.606      .354488    1.831835
---------------------+----------------------------------------------------------------
               /cut1 |  -2.371826   .2143765                     -2.792297   -1.951356
               /cut2 |  -1.119669    .186186                     -1.484848   -.7544904
               /cut3 |  -.0669143   .1776571                     -.4153646    .2815361
               /cut4 |   1.792399   .1872042                      1.425223    2.159575
--------------------------------------------------------------------------------------
Note: Estimates are transformed only in the first equation.

. svy, subpop(if wave>0) : ologit response7 ib1.wave##ib0.politics i.sex i.age i.civil i.relative_
> sick i.relative_dead , allbaselevels or
(running ologit on estimation sample)

Survey: Ordered logistic regression

Number of strata   =         1                 Number of obs     =       1,696
Number of PSUs     =     1,696                 Population size   =  36,350,819
                                               Subpop. no. obs   =       1,540
                                               Subpop. size      =  24,179,475
                                               Design df         =       1,695
                                               F(  16,   1680)   =        2.36
                                               Prob > F          =      0.0018

--------------------------------------------------------------------------------------
                     |             Linearized
           response7 | Odds Ratio   Std. Err.      t    P>|t|     [95% Conf. Interval]
---------------------+----------------------------------------------------------------
                wave |
           Outbreak  |          1  (base)
      De-escalation  |   1.358984   .3167423     1.32   0.188     .8603604    2.146585
                     |
            politics |
              Right  |          1  (base)
               Left  |   1.654869   .3383964     2.46   0.014     1.108105    2.471418
              Other  |   1.697594   .4424163     2.03   0.042     1.018217    2.830265
                     |
       wave#politics |
     Outbreak#Right  |          1  (base)
      Outbreak#Left  |          1  (base)
     Outbreak#Other  |          1  (base)
De-escalation#Right  |          1  (base)
 De-escalation#Left  |    .742024   .2494847    -0.89   0.375     .3837257    1.434878
De-escalation#Other  |   .6261325   .2751712    -1.07   0.287     .2644326    1.482578
                     |
                 sex |
               Male  |          1  (base)
             Female  |   .5551267   .0919453    -3.55   0.000     .4011506    .7682045
                     |
                 age |
              18-30  |          1  (base)
              31-40  |   2.118813   .5040452     3.16   0.002     1.328787    3.378547
              41-50  |    1.57848   .3762196     1.92   0.056     .9890452    2.519196
              51-60  |   1.324116   .3592003     1.03   0.301     .7777692    2.254245
                60+  |   1.088714   .3388984     0.27   0.785     .5912341    2.004785
                     |
               civil |
             Single  |          1  (base)
           Divorced  |   1.559644    .677719     1.02   0.307     .6650965    3.657347
            Widowed  |   1.885427   1.121074     1.07   0.286     .5873866    6.051952
   Domestic partner  |    1.47549   .5963933     0.96   0.336     .6677818    3.260152
            Married  |   .9654009   .2028348    -0.17   0.867     .6393503    1.457728
                     |
       relative_sick |
                 no  |          1  (base)
                yes  |   .7391366   .1315393    -1.70   0.090     .5213551     1.04789
                     |
       relative_dead |
                 no  |          1  (base)
                yes  |   1.000582   .4641945     0.00   0.999     .4027886    2.485582
---------------------+----------------------------------------------------------------
               /cut1 |   1.293502   .2182604                      .8654133     1.72159
               /cut2 |   2.720352   .2334226                      2.262525    3.178179
               /cut3 |   3.020242   .2392781                       2.55093    3.489553
               /cut4 |    3.52766   .2457491                      3.045656    4.009663
--------------------------------------------------------------------------------------
Note: Estimates are transformed only in the first equation.

. svy, subpop(if wave>0) : ologit response8 ib1.wave##ib0.politics i.sex i.age i.civil i.relative_
> sick i.relative_dead , allbaselevels or
(running ologit on estimation sample)

Survey: Ordered logistic regression

Number of strata   =         1                 Number of obs     =       1,696
Number of PSUs     =     1,696                 Population size   =  36,350,819
                                               Subpop. no. obs   =       1,540
                                               Subpop. size      =  24,179,475
                                               Design df         =       1,695
                                               F(  16,   1680)   =       17.91
                                               Prob > F          =      0.0000

--------------------------------------------------------------------------------------
                     |             Linearized
           response8 | Odds Ratio   Std. Err.      t    P>|t|     [95% Conf. Interval]
---------------------+----------------------------------------------------------------
                wave |
           Outbreak  |          1  (base)
      De-escalation  |   .5239273    .101183    -3.35   0.001     .3587286    .7652017
                     |
            politics |
              Right  |          1  (base)
               Left  |   8.616321   1.443894    12.85   0.000     6.202666     11.9692
              Other  |   2.806754   .5768724     5.02   0.000     1.875564    4.200267
                     |
       wave#politics |
     Outbreak#Right  |          1  (base)
      Outbreak#Left  |          1  (base)
     Outbreak#Other  |          1  (base)
De-escalation#Right  |          1  (base)
 De-escalation#Left  |   1.366919   .3878152     1.10   0.271      .783559    2.384591
De-escalation#Other  |   1.736551   .5903931     1.62   0.105     .8914333    3.382876
                     |
                 sex |
               Male  |          1  (base)
             Female  |   .7582256   .1043226    -2.01   0.044      .578895    .9931094
                     |
                 age |
              18-30  |          1  (base)
              31-40  |   .8459237   .1711716    -0.83   0.408     .5688117    1.258038
              41-50  |   .6453497    .136856    -2.07   0.039     .4257514    .9782145
              51-60  |   .6975577   .1708508    -1.47   0.142     .4314681    1.127747
                60+  |    .417252   .1132613    -3.22   0.001     .2450068    .7105893
                     |
               civil |
             Single  |          1  (base)
           Divorced  |   .8276661   .2438446    -0.64   0.521     .4644055    1.475071
            Widowed  |   2.083906   .7477222     2.05   0.041     1.030961    4.212252
   Domestic partner  |   1.772606   .6258488     1.62   0.105     .8868824    3.542894
            Married  |   .8488753   .1528521    -0.91   0.363     .5962981    1.208438
                     |
       relative_sick |
                 no  |          1  (base)
                yes  |   .6950282   .1034808    -2.44   0.015     .5190138    .9307349
                     |
       relative_dead |
                 no  |          1  (base)
                yes  |   1.503599   .5749489     1.07   0.286     .7102567    3.183088
---------------------+----------------------------------------------------------------
               /cut1 |  -.6514348   .1831291                     -1.010618   -.2922519
               /cut2 |  -.1428961   .1828756                     -.5015819    .2157897
               /cut3 |   .8635275   .1848043                      .5010588    1.225996
               /cut4 |   2.143595   .1972493                      1.756717    2.530473
--------------------------------------------------------------------------------------
Note: Estimates are transformed only in the first equation.

. svy, subpop(if wave>0) : ologit response9 ib1.wave##ib0.politics i.sex i.age i.civil i.relative_
> sick i.relative_dead , allbaselevels or
(running ologit on estimation sample)

Survey: Ordered logistic regression

Number of strata   =         1                 Number of obs     =       1,696
Number of PSUs     =     1,696                 Population size   =  36,350,819
                                               Subpop. no. obs   =       1,540
                                               Subpop. size      =  24,179,475
                                               Design df         =       1,695
                                               F(  16,   1680)   =        1.04
                                               Prob > F          =      0.4109

--------------------------------------------------------------------------------------
                     |             Linearized
           response9 | Odds Ratio   Std. Err.      t    P>|t|     [95% Conf. Interval]
---------------------+----------------------------------------------------------------
                wave |
           Outbreak  |          1  (base)
      De-escalation  |   1.259254   .2643024     1.10   0.272     .8343128    1.900632
                     |
            politics |
              Right  |          1  (base)
               Left  |   1.113815   .2244275     0.53   0.593     .7502017    1.653667
              Other  |   1.769821   .4574464     2.21   0.027     1.066011    2.938305
                     |
       wave#politics |
     Outbreak#Right  |          1  (base)
      Outbreak#Left  |          1  (base)
     Outbreak#Other  |          1  (base)
De-escalation#Right  |          1  (base)
 De-escalation#Left  |   1.025284   .3415159     0.07   0.940     .5334722    1.970502
De-escalation#Other  |   .6309961   .2820318    -1.03   0.303     .2626028    1.516191
                     |
                 sex |
               Male  |          1  (base)
             Female  |   .9778635   .1638096    -0.13   0.894     .7040198    1.358225
                     |
                 age |
              18-30  |          1  (base)
              31-40  |    .994515   .2405818    -0.02   0.982     .6188012    1.598349
              41-50  |   1.123603   .2840041     0.46   0.645     .6843965    1.844667
              51-60  |   .8847186   .2586971    -0.42   0.675     .4985754    1.569927
                60+  |   1.095972   .3317371     0.30   0.762     .6052949    1.984411
                     |
               civil |
             Single  |          1  (base)
           Divorced  |   2.604417   1.285909     1.94   0.053     .9888637    6.859374
            Widowed  |   1.909803   1.654868     0.75   0.455     .3490475    10.44943
   Domestic partner  |   1.071221   .4469712     0.16   0.869     .4725613    2.428288
            Married  |   1.107518    .240338     0.47   0.638     .7236075    1.695113
                     |
       relative_sick |
                 no  |          1  (base)
                yes  |   .7822943   .1430679    -1.34   0.180     .5464986    1.119828
                     |
       relative_dead |
                 no  |          1  (base)
                yes  |   .8903017   .5488643    -0.19   0.851      .265707    2.983125
---------------------+----------------------------------------------------------------
               /cut1 |   1.282916   .2157586                      .8597347    1.706097
               /cut2 |   3.362549   .2609519                      2.850727    3.874371
               /cut3 |   4.663186   .3459762                      3.984601    5.341772
               /cut4 |   5.351211   .3709669                       4.62361    6.078813
--------------------------------------------------------------------------------------
Note: Estimates are transformed only in the first equation.

. svy, subpop(if wave>0) : ologit response10 ib1.wave##ib0.politics i.sex i.age i.civil i.relative
> _sick i.relative_dead , allbaselevels or
(running ologit on estimation sample)

Survey: Ordered logistic regression

Number of strata   =         1                 Number of obs     =       1,696
Number of PSUs     =     1,696                 Population size   =  36,350,819
                                               Subpop. no. obs   =       1,540
                                               Subpop. size      =  24,179,475
                                               Design df         =       1,695
                                               F(  16,   1680)   =        2.84
                                               Prob > F          =      0.0001

--------------------------------------------------------------------------------------
                     |             Linearized
          response10 | Odds Ratio   Std. Err.      t    P>|t|     [95% Conf. Interval]
---------------------+----------------------------------------------------------------
                wave |
           Outbreak  |          1  (base)
      De-escalation  |   .8709303   .1656499    -0.73   0.468       .59975    1.264726
                     |
            politics |
              Right  |          1  (base)
               Left  |   1.138588   .1780893     0.83   0.407     .8377861    1.547392
              Other  |   1.149455   .2731137     0.59   0.558     .7212732    1.831827
                     |
       wave#politics |
     Outbreak#Right  |          1  (base)
      Outbreak#Left  |          1  (base)
     Outbreak#Other  |          1  (base)
De-escalation#Right  |          1  (base)
 De-escalation#Left  |   1.046939   .3034263     0.16   0.874     .5929903    1.848395
De-escalation#Other  |   1.174007   .4266826     0.44   0.659      .575556    2.394713
                     |
                 sex |
               Male  |          1  (base)
             Female  |   .7340543   .0996188    -2.28   0.023      .562508    .9579164
                     |
                 age |
              18-30  |          1  (base)
              31-40  |   1.192732   .2153201     0.98   0.329     .8370823    1.699485
              41-50  |   1.014095    .213982     0.07   0.947     .6704097    1.533972
              51-60  |   1.067643   .2503189     0.28   0.780       .67408    1.690989
                60+  |   .5810081   .1636565    -1.93   0.054     .3343852    1.009525
                     |
               civil |
             Single  |          1  (base)
           Divorced  |   1.126812   .4957901     0.27   0.786     .4754017    2.670806
            Widowed  |    .154846   .0907039    -3.18   0.001     .0490837    .4884983
   Domestic partner  |   .7138096   .2674739    -0.90   0.368     .3422929    1.488562
            Married  |   .9205695   .1616776    -0.47   0.638     .6523116    1.299146
                     |
       relative_sick |
                 no  |          1  (base)
                yes  |   1.020312   .1578183     0.13   0.897     .7533179    1.381936
                     |
       relative_dead |
                 no  |          1  (base)
                yes  |   .4294455   .1776142    -2.04   0.041     .1908132    .9665131
---------------------+----------------------------------------------------------------
               /cut1 |    -.13454   .1793444                     -.4862998    .2172198
               /cut2 |   1.185315   .1805228                      .8312443    1.539386
               /cut3 |   1.912668   .1883327                      1.543278    2.282057
               /cut4 |   3.200995    .242277                      2.725801    3.676188
--------------------------------------------------------------------------------------
Note: Estimates are transformed only in the first equation.

. svy, subpop(if wave>0) : ologit response11 ib1.wave##ib0.politics i.sex i.age i.civil i.relative
> _sick i.relative_dead , allbaselevels or
(running ologit on estimation sample)

Survey: Ordered logistic regression

Number of strata   =         1                 Number of obs     =       1,696
Number of PSUs     =     1,696                 Population size   =  36,350,819
                                               Subpop. no. obs   =       1,540
                                               Subpop. size      =  24,179,475
                                               Design df         =       1,695
                                               F(  16,   1680)   =        4.63
                                               Prob > F          =      0.0000

--------------------------------------------------------------------------------------
                     |             Linearized
          response11 | Odds Ratio   Std. Err.      t    P>|t|     [95% Conf. Interval]
---------------------+----------------------------------------------------------------
                wave |
           Outbreak  |          1  (base)
      De-escalation  |   1.276481   .2382904     1.31   0.191     .8851167    1.840891
                     |
            politics |
              Right  |          1  (base)
               Left  |   1.070723   .1809919     0.40   0.686     .7685808    1.491642
              Other  |   1.501035   .3242949     1.88   0.060     .9825605    2.293095
                     |
       wave#politics |
     Outbreak#Right  |          1  (base)
      Outbreak#Left  |          1  (base)
     Outbreak#Other  |          1  (base)
De-escalation#Right  |          1  (base)
 De-escalation#Left  |   .8627833   .2445334    -0.52   0.603     .4948557    1.504267
De-escalation#Other  |   .7689793   .2716427    -0.74   0.457     .3846024    1.537508
                     |
                 sex |
               Male  |          1  (base)
             Female  |   1.145209   .1601895     0.97   0.333     .8704327    1.506725
                     |
                 age |
              18-30  |          1  (base)
              31-40  |   1.074103    .203856     0.38   0.706     .7402519    1.558521
              41-50  |   .6727858   .1381655    -1.93   0.054     .4497243    1.006485
              51-60  |   .4643419   .0991286    -3.59   0.000     .3054864    .7058037
                60+  |   .5006672   .1251183    -2.77   0.006     .3066756    .8173708
                     |
               civil |
             Single  |          1  (base)
           Divorced  |   1.216505   .4784239     0.50   0.618      .562492    2.630943
            Widowed  |    .631705   .2838794    -1.02   0.307     .2616513    1.525126
   Domestic partner  |   .9663115   .4445013    -0.07   0.941     .3920003    2.382034
            Married  |    .691009   .1109044    -2.30   0.021     .5043957    .9466644
                     |
       relative_sick |
                 no  |          1  (base)
                yes  |   .7433956   .0962186    -2.29   0.022     .5767256    .9582322
                     |
       relative_dead |
                 no  |          1  (base)
                yes  |   .4736635   .1778312    -1.99   0.047     .2268132    .9891716
---------------------+----------------------------------------------------------------
               /cut1 |  -1.856103   .1948544                     -2.238283   -1.473923
               /cut2 |   .4843305   .1854915                      .1205141    .8481469
               /cut3 |   1.687156   .1878634                      1.318688    2.055625
               /cut4 |     3.2197   .2649943                       2.69995    3.739451
--------------------------------------------------------------------------------------
Note: Estimates are transformed only in the first equation.

. svy, subpop(if wave>0) : ologit response12 ib1.wave##ib0.politics i.sex i.age i.civil i.relative
> _sick i.relative_dead , allbaselevels or
(running ologit on estimation sample)

Survey: Ordered logistic regression

Number of strata   =         1                 Number of obs     =       1,696
Number of PSUs     =     1,696                 Population size   =  36,350,819
                                               Subpop. no. obs   =       1,540
                                               Subpop. size      =  24,179,475
                                               Design df         =       1,695
                                               F(  16,   1680)   =       12.61
                                               Prob > F          =      0.0000

--------------------------------------------------------------------------------------
                     |             Linearized
          response12 | Odds Ratio   Std. Err.      t    P>|t|     [95% Conf. Interval]
---------------------+----------------------------------------------------------------
                wave |
           Outbreak  |          1  (base)
      De-escalation  |   1.263959   .2198027     1.35   0.178     .8986758    1.777718
                     |
            politics |
              Right  |          1  (base)
               Left  |    3.68111   .6373394     7.53   0.000     2.621189    5.169628
              Other  |   3.424647   .8354735     5.05   0.000     2.122311    5.526148
                     |
       wave#politics |
     Outbreak#Right  |          1  (base)
      Outbreak#Left  |          1  (base)
     Outbreak#Other  |          1  (base)
De-escalation#Right  |          1  (base)
 De-escalation#Left  |   .9057444   .2601484    -0.34   0.730     .5156422    1.590973
De-escalation#Other  |   .8497497   .2812708    -0.49   0.623     .4439543    1.626461
                     |
                 sex |
               Male  |          1  (base)
             Female  |   2.202128   .3033037     5.73   0.000     1.680819    2.885122
                     |
                 age |
              18-30  |          1  (base)
              31-40  |   1.331118   .2674694     1.42   0.155     .8975476     1.97413
              41-50  |   1.233396   .2717777     0.95   0.341     .8005844    1.900195
              51-60  |   1.466584   .3755929     1.50   0.135     .8874793    2.423572
                60+  |   .7384999   .1799443    -1.24   0.214     .4579276    1.190979
                     |
               civil |
             Single  |          1  (base)
           Divorced  |   1.634153   .5653014     1.42   0.156     .8291382    3.220763
            Widowed  |   .9033815   .4322921    -0.21   0.832     .3533927    2.309324
   Domestic partner  |   1.419332   .5418538     0.92   0.359     .6712608    3.001074
            Married  |   .7739218   .1466778    -1.35   0.176     .5336513    1.122372
                     |
       relative_sick |
                 no  |          1  (base)
                yes  |   .5746214   .0788081    -4.04   0.000     .4390944     .751979
                     |
       relative_dead |
                 no  |          1  (base)
                yes  |   .9469437   .2959779    -0.17   0.862     .5129575    1.748102
---------------------+----------------------------------------------------------------
               /cut1 |  -.6190156   .1746889                     -.9616443    -.276387
               /cut2 |   1.839191   .1859875                      1.474402    2.203981
               /cut3 |   2.801916   .1932633                      2.422856    3.180976
               /cut4 |   3.933338   .2183563                      3.505061    4.361614
--------------------------------------------------------------------------------------
Note: Estimates are transformed only in the first equation.

. 
--------------------------------------------------------------------------------------------------
