# Supplementary material for: Polarization of beliefs as a consequence of the COVID-19 pandemic: The case of Spain
Source: PLoS One. 2021 Jul 13;16(7):e0254511. doi: 10.1371/journal.pone.0254511 (PMC8277027; doi:10.1371/journal.pone.0254511)
Supplement: S1 File — (ZIP) [file pone.0254511.s003.zip › CORRECT_AFTER_R2/COVID-affected_acquaintance/percentage_COVID-19_sick_acquaintace.log]

USE MAIN DATASET

--------------------------------------------------------------------------------------------------
      

. tab response1 relative_sick , nofreq col , if wave>0

           |     relative_sick
1 response |        no        yes |     Total
-----------+----------------------+----------
         1 |      6.44       6.51 |      6.47 
         2 |     34.41      37.36 |     35.64 
         3 |     20.98      17.36 |     19.47 
         4 |     33.30      33.49 |     33.38 
         5 |      4.88       5.27 |      5.05 
-----------+----------------------+----------
     Total |    100.00     100.00 |    100.00 

. tab response2 relative_sick , nofreq col , if wave>0

           |     relative_sick
2 response |        no        yes |     Total
-----------+----------------------+----------
         1 |     12.99       9.77 |     11.64 
         2 |     22.64      18.76 |     21.02 
         3 |     13.32      11.47 |     12.55 
         4 |     19.87      16.90 |     18.63 
         5 |     31.19      43.10 |     36.16 
-----------+----------------------+----------
     Total |    100.00     100.00 |    100.00 

. tab response3 relative_sick , nofreq col , if wave>0

           |     relative_sick
3 response |        no        yes |     Total
-----------+----------------------+----------
         1 |      0.78       1.09 |      0.91 
         2 |      3.44       2.33 |      2.98 
         3 |     13.54      12.87 |     13.26 
         4 |     55.05      52.40 |     53.95 
         5 |     27.19      31.32 |     28.91 
-----------+----------------------+----------
     Total |    100.00     100.00 |    100.00 

. tab response4 relative_sick , nofreq col , if wave>0

           |     relative_sick
4 response |        no        yes |     Total
-----------+----------------------+----------
         1 |     17.20      20.62 |     18.63 
         2 |     35.52      38.60 |     36.80 
         3 |     16.87      15.35 |     16.24 
         4 |     24.08      20.31 |     22.51 
         5 |      6.33       5.12 |      5.82 
-----------+----------------------+----------
     Total |    100.00     100.00 |    100.00 

. tab response5 relative_sick , nofreq col , if wave>0

           |     relative_sick
5 response |        no        yes |     Total
-----------+----------------------+----------
         1 |      2.55       1.86 |      2.26 
         2 |     15.65      11.01 |     13.71 
         3 |      8.44       8.37 |      8.41 
         4 |     38.29      33.49 |     36.29 
         5 |     35.07      45.27 |     39.33 
-----------+----------------------+----------
     Total |    100.00     100.00 |    100.00 

. tab response6 relative_sick , nofreq col , if wave>0

           |     relative_sick
6 response |        no        yes |     Total
-----------+----------------------+----------
         1 |      5.55       7.29 |      6.27 
         2 |     13.54      12.09 |     12.94 
         3 |     20.64      16.74 |     19.02 
         4 |     37.96      37.36 |     37.71 
         5 |     22.31      26.51 |     24.06 
-----------+----------------------+----------
     Total |    100.00     100.00 |    100.00 

. tab response7 relative_sick , nofreq col , if wave>0

           |     relative_sick
7 response |        no        yes |     Total
-----------+----------------------+----------
         1 |     72.14      78.60 |     74.84 
         2 |     18.09      15.19 |     16.88 
         3 |      2.22       1.55 |      1.94 
         4 |      2.66       2.17 |      2.46 
         5 |      4.88       2.48 |      3.88 
-----------+----------------------+----------
     Total |    100.00     100.00 |    100.00 

. tab response8 relative_sick , nofreq col , if wave>0

           |     relative_sick
8 response |        no        yes |     Total
-----------+----------------------+----------
         1 |     32.30      44.34 |     37.32 
         2 |      9.10       8.37 |      8.80 
         3 |     20.75      16.59 |     19.02 
         4 |     16.20      14.57 |     15.52 
         5 |     21.64      16.12 |     19.34 
-----------+----------------------+----------
     Total |    100.00     100.00 |    100.00 

. tab response9 relative_sick , nofreq col , if wave>0

           |     relative_sick
9 response |        no        yes |     Total
-----------+----------------------+----------
         1 |     72.59      78.29 |     74.97 
         2 |     22.31      17.67 |     20.38 
         3 |      3.00       2.33 |      2.72 
         4 |      1.11       0.16 |      0.71 
         5 |      1.00       1.55 |      1.23 
-----------+----------------------+----------
     Total |    100.00     100.00 |    100.00 

. tab response10 relative_sick , nofreq col , if wave>0

        10 |     relative_sick
  response |        no        yes |     Total
-----------+----------------------+----------
         1 |     51.72      51.78 |     51.75 
         2 |     26.97      25.12 |     26.20 
         3 |     10.88      10.39 |     10.67 
         4 |      7.66       9.46 |      8.41 
         5 |      2.77       3.26 |      2.98 
-----------+----------------------+----------
     Total |    100.00     100.00 |    100.00 

. tab response11 relative_sick , nofreq col , if wave>0

        11 |     relative_sick
  response |        no        yes |     Total
-----------+----------------------+----------
         1 |     18.09      18.91 |     18.43 
         2 |     46.50      51.78 |     48.71 
         3 |     20.42      17.83 |     19.34 
         4 |     11.21       9.46 |     10.48 
         5 |      3.77       2.02 |      3.04 
-----------+----------------------+----------
     Total |    100.00     100.00 |    100.00 

. tab response12 relative_sick , nofreq col , if wave>0

        12 |     relative_sick
  response |        no        yes |     Total
-----------+----------------------+----------
         1 |     18.42      28.06 |     22.45 
         2 |     43.84      42.33 |     43.21 
         3 |     16.43      15.81 |     16.17 
         4 |     13.21       8.68 |     11.32 
         5 |      8.10       5.12 |      6.86 
-----------+----------------------+----------
     Total |    100.00     100.00 |    100.00 

. log close
      
--------------------------------------------------------------------------------------------------
