# Supplementary material for: Polarization of beliefs as a consequence of the COVID-19 pandemic: The case of Spain
Source: PLoS One. 2021 Jul 13;16(7):e0254511. doi: 10.1371/journal.pone.0254511 (PMC8277027; doi:10.1371/journal.pone.0254511)
Supplement: S1 File — (ZIP) [file pone.0254511.s003.zip › CORRECT_AFTER_R2/COVID-affected_acquaintance/S4_Table_COVID-19_sick_relative.log]

USE MAIN DATASET

--------------------------------------------------------------------------------------------------
      

. ologit response1 i.relative_sick i.wave i.politics i.sex i.age i.civil i.relative_dead , allbase
> levels or , if wave>0

Iteration 0:   log likelihood = -2125.9661  
Iteration 1:   log likelihood = -2113.9062  
Iteration 2:   log likelihood = -2113.8964  
Iteration 3:   log likelihood = -2113.8964  

Ordered logistic regression                     Number of obs     =      1,540
                                                LR chi2(14)       =      24.14
                                                Prob > chi2       =     0.0441
Log likelihood = -2113.8964                     Pseudo R2         =     0.0057

-----------------------------------------------------------------------------------
        response1 | Odds Ratio   Std. Err.      z    P>|z|     [95% Conf. Interval]
------------------+----------------------------------------------------------------
    relative_sick |
              no  |          1  (base)
             yes  |   .9842958   .0962647    -0.16   0.871     .8126015    1.192267
                  |
             wave |
        Outbreak  |          1  (base)
   De-escalation  |   .9348263   .1033543    -0.61   0.542     .7527005     1.16102
                  |
         politics |
           Right  |          1  (base)
            Left  |   1.076596   .1140074     0.70   0.486     .8748105    1.324927
           Other  |   .9183375   .1259729    -0.62   0.535     .7018411    1.201616
                  |
              sex |
            Male  |          1  (base)
          Female  |   .9792552   .0951989    -0.22   0.829     .8093675    1.184803
                  |
              age |
           18-30  |          1  (base)
           31-40  |   .8908531   .1297045    -0.79   0.427     .6696913    1.185052
           41-50  |   1.094385   .1779564     0.55   0.579      .795715    1.505161
           51-60  |   .8928744    .160458    -0.63   0.528     .6278001     1.26987
             60+  |   .9591764    .194695    -0.21   0.837     .6443478     1.42783
                  |
            civil |
          Single  |          1  (base)
        Divorced  |    .769847   .2247932    -0.90   0.370     .4343662    1.364435
         Widowed  |   1.124058   .4641192     0.28   0.777     .5004153    2.524914
Domestic partner  |   .5644267   .1262674    -2.56   0.011     .3640709    .8750424
         Married  |   .7323927   .0980679    -2.33   0.020      .563336    .9521832
                  |
    relative_dead |
              no  |          1  (base)
             yes  |   .5376406    .171367    -1.95   0.052     .2878598    1.004161
------------------+----------------------------------------------------------------
            /cut1 |  -2.926862   .1522843                     -3.225334   -2.628391
            /cut2 |  -.5530709   .1209811                     -.7901894   -.3159524
            /cut3 |   .2496692   .1203882                      .0137127    .4856257
            /cut4 |   2.727713   .1572217                      2.419565    3.035862
-----------------------------------------------------------------------------------
Note: Estimates are transformed only in the first equation.

. ologit response2 i.relative_sick i.wave i.politics i.sex i.age i.civil i.relative_dead , allbase
> levels or , if wave>0

Iteration 0:   log likelihood = -2340.9951  
Iteration 1:   log likelihood = -2169.2822  
Iteration 2:   log likelihood =  -2167.442  
Iteration 3:   log likelihood = -2167.4374  
Iteration 4:   log likelihood = -2167.4374  

Ordered logistic regression                     Number of obs     =      1,540
                                                LR chi2(14)       =     347.12
                                                Prob > chi2       =     0.0000
Log likelihood = -2167.4374                     Pseudo R2         =     0.0741

-----------------------------------------------------------------------------------
        response2 | Odds Ratio   Std. Err.      z    P>|z|     [95% Conf. Interval]
------------------+----------------------------------------------------------------
    relative_sick |
              no  |          1  (base)
             yes  |    1.35309   .1335774     3.06   0.002     1.115054    1.641941
                  |
             wave |
        Outbreak  |          1  (base)
   De-escalation  |   1.233142   .1385319     1.87   0.062     .9894376    1.536871
                  |
         politics |
           Right  |          1  (base)
            Left  |   .1687633   .0190862   -15.73   0.000     .1352109    .2106416
           Other  |   .3367622   .0459799    -7.97   0.000      .257694     .440091
                  |
              sex |
            Male  |          1  (base)
          Female  |    1.48302   .1447093     4.04   0.000     1.224867    1.795581
                  |
              age |
           18-30  |          1  (base)
           31-40  |   1.054438   .1570424     0.36   0.722     .7874943    1.411869
           41-50  |   1.381358   .2293787     1.95   0.052     .9976123    1.912718
           51-60  |   1.056492   .1928854     0.30   0.763     .7386883    1.511025
             60+  |    1.15431   .2369136     0.70   0.484     .7720045    1.725939
                  |
            civil |
          Single  |          1  (base)
        Divorced  |   .8531605   .2613039    -0.52   0.604     .4680872    1.555015
         Widowed  |   .9373532   .3867855    -0.16   0.875     .4175102    2.104454
Domestic partner  |   .7338253   .1656269    -1.37   0.170     .4714911     1.14212
         Married  |   1.109193   .1525522     0.75   0.451     .8471055    1.452368
                  |
    relative_dead |
              no  |          1  (base)
             yes  |   1.140062    .384846     0.39   0.698     .5882906    2.209353
------------------+----------------------------------------------------------------
            /cut1 |  -2.552677   .1408845                     -2.828806   -2.276549
            /cut2 |  -1.110392   .1256288                      -1.35662   -.8641638
            /cut3 |  -.4712151   .1222934                     -.7109057   -.2315246
            /cut4 |   .4641633   .1212124                      .2265914    .7017352
-----------------------------------------------------------------------------------
Note: Estimates are transformed only in the first equation.

. ologit response3 i.relative_sick i.wave i.politics i.sex i.age i.civil i.relative_dead , allbase
> levels or , if wave>0

Iteration 0:   log likelihood = -1706.1803  
Iteration 1:   log likelihood = -1692.5636  
Iteration 2:   log likelihood = -1692.5264  
Iteration 3:   log likelihood = -1692.5264  

Ordered logistic regression                     Number of obs     =      1,540
                                                LR chi2(14)       =      27.31
                                                Prob > chi2       =     0.0176
Log likelihood = -1692.5264                     Pseudo R2         =     0.0080

-----------------------------------------------------------------------------------
        response3 | Odds Ratio   Std. Err.      z    P>|z|     [95% Conf. Interval]
------------------+----------------------------------------------------------------
    relative_sick |
              no  |          1  (base)
             yes  |   1.168955   .1202022     1.52   0.129     .9555857    1.429966
                  |
             wave |
        Outbreak  |          1  (base)
   De-escalation  |   .7247712   .0847537    -2.75   0.006     .5763186    .9114633
                  |
         politics |
           Right  |          1  (base)
            Left  |   .9625599   .1074268    -0.34   0.732     .7734444    1.197916
           Other  |   .8075556   .1178839    -1.46   0.143     .6066207    1.075047
                  |
              sex |
            Male  |          1  (base)
          Female  |   .9101384   .0924153    -0.93   0.354      .745893    1.110551
                  |
              age |
           18-30  |          1  (base)
           31-40  |   .8510383   .1336871    -1.03   0.305     .6255131    1.157875
           41-50  |   1.094788   .1886626     0.53   0.599     .7809879    1.534673
           51-60  |    .968075   .1846416    -0.17   0.865     .6661296    1.406887
             60+  |   .7599977   .1613162    -1.29   0.196     .5013457    1.152092
                  |
            civil |
          Single  |          1  (base)
        Divorced  |   .7843076   .2476249    -0.77   0.442     .4224171    1.456234
         Widowed  |   .7473583   .3527455    -0.62   0.537     .2963265    1.884895
Domestic partner  |   .7911572   .1873807    -0.99   0.323     .4973487    1.258533
         Married  |   .9124891   .1303974    -0.64   0.522     .6895859    1.207444
                  |
    relative_dead |
              no  |          1  (base)
             yes  |    .607993   .2079205    -1.46   0.146     .3110327    1.188478
------------------+----------------------------------------------------------------
            /cut1 |  -4.964752   .2931276                     -5.539272   -4.390233
            /cut2 |  -3.476217   .1763561                     -3.821869   -3.130565
            /cut3 |  -1.832469   .1343605                      -2.09581   -1.569127
            /cut4 |   .6741536   .1251507                      .4288626    .9194445
-----------------------------------------------------------------------------------
Note: Estimates are transformed only in the first equation.

. ologit response4 i.relative_sick i.wave i.politics i.sex i.age i.civil i.relative_dead , allbase
> levels or , if wave>0

Iteration 0:   log likelihood = -2274.1976  
Iteration 1:   log likelihood = -2238.2268  
Iteration 2:   log likelihood = -2238.1089  
Iteration 3:   log likelihood = -2238.1089  

Ordered logistic regression                     Number of obs     =      1,540
                                                LR chi2(14)       =      72.18
                                                Prob > chi2       =     0.0000
Log likelihood = -2238.1089                     Pseudo R2         =     0.0159

-----------------------------------------------------------------------------------
        response4 | Odds Ratio   Std. Err.      z    P>|z|     [95% Conf. Interval]
------------------+----------------------------------------------------------------
    relative_sick |
              no  |          1  (base)
             yes  |   .8184823   .0788852    -2.08   0.038     .6775956    .9886623
                  |
             wave |
        Outbreak  |          1  (base)
   De-escalation  |   .8605152   .0941538    -1.37   0.170     .6944225    1.066334
                  |
         politics |
           Right  |          1  (base)
            Left  |   1.695489   .1802682     4.97   0.000     1.376554    2.088318
           Other  |   1.108293    .149443     0.76   0.446     .8508985    1.443548
                  |
              sex |
            Male  |          1  (base)
          Female  |   1.130204   .1084957     1.28   0.202     .9363628    1.364172
                  |
              age |
           18-30  |          1  (base)
           31-40  |   .8544964   .1253136    -1.07   0.284     .6410322    1.139044
           41-50  |   .9038493    .144682    -0.63   0.528     .6604523    1.236946
           51-60  |   .7550013   .1354573    -1.57   0.117     .5311667     1.07316
             60+  |   .7920782   .1565304    -1.18   0.238      .537717    1.166762
                  |
            civil |
          Single  |          1  (base)
        Divorced  |   .7823403   .2274426    -0.84   0.398     .4425208    1.383113
         Widowed  |   .8123223   .3367803    -0.50   0.616     .3604367    1.830744
Domestic partner  |   .9739983   .2176459    -0.12   0.906     .6285676    1.509261
         Married  |   .7484967   .0995356    -2.18   0.029     .5767618    .9713668
                  |
    relative_dead |
              no  |          1  (base)
             yes  |   .5390467   .1669566    -2.00   0.046     .2937565    .9891572
------------------+----------------------------------------------------------------
            /cut1 |  -1.650694   .1274452                     -1.900482   -1.400906
            /cut2 |   .1088202   .1193142                     -.1250312    .3426717
            /cut3 |   .8534065   .1214912                       .615288    1.091525
            /cut4 |   2.747155   .1530854                      2.447113    3.047197
-----------------------------------------------------------------------------------
Note: Estimates are transformed only in the first equation.

. ologit response5 i.relative_sick i.wave i.politics i.sex i.age i.civil i.relative_dead , allbase
> levels or , if wave>0

Iteration 0:   log likelihood = -2004.5354  
Iteration 1:   log likelihood = -1941.4382  
Iteration 2:   log likelihood = -1941.1237  
Iteration 3:   log likelihood = -1941.1236  

Ordered logistic regression                     Number of obs     =      1,540
                                                LR chi2(14)       =     126.82
                                                Prob > chi2       =     0.0000
Log likelihood = -1941.1236                     Pseudo R2         =     0.0316

-----------------------------------------------------------------------------------
        response5 | Odds Ratio   Std. Err.      z    P>|z|     [95% Conf. Interval]
------------------+----------------------------------------------------------------
    relative_sick |
              no  |          1  (base)
             yes  |   1.376671   .1375683     3.20   0.001     1.131804    1.674516
                  |
             wave |
        Outbreak  |          1  (base)
   De-escalation  |   1.050836      .1182     0.44   0.659     .8429276    1.310025
                  |
         politics |
           Right  |          1  (base)
            Left  |   .4788976   .0518642    -6.80   0.000     .3873095    .5921437
           Other  |   .4909934   .0686644    -5.09   0.000     .3732819    .6458243
                  |
              sex |
            Male  |          1  (base)
          Female  |   1.313699   .1298716     2.76   0.006     1.082297    1.594575
                  |
              age |
           18-30  |          1  (base)
           31-40  |   1.272141   .1914479     1.60   0.110     .9471873    1.708578
           41-50  |    1.52746   .2566897     2.52   0.012     1.098817    2.123314
           51-60  |   1.521282   .2789281     2.29   0.022     1.062041    2.179105
             60+  |   1.971452   .3997654     3.35   0.001     1.324897    2.933529
                  |
            civil |
          Single  |          1  (base)
        Divorced  |   .6325477   .1802887    -1.61   0.108     .3618128    1.105867
         Widowed  |    .475083   .1998998    -1.77   0.077     .2082624    1.083747
Domestic partner  |   .6212812   .1364566    -2.17   0.030     .4039546    .9555291
         Married  |   1.141011   .1572251     0.96   0.338     .8709611    1.494792
                  |
    relative_dead |
              no  |          1  (base)
             yes  |   .8981669   .2991919    -0.32   0.747     .4675305    1.725457
------------------+----------------------------------------------------------------
            /cut1 |  -3.681979    .202738                     -4.079338    -3.28462
            /cut2 |  -1.537968   .1311696                     -1.795056    -1.28088
            /cut3 |  -.9911244   .1271977                     -1.240427   -.7418214
            /cut4 |   .6804118   .1252314                      .4349628    .9258608
-----------------------------------------------------------------------------------
Note: Estimates are transformed only in the first equation.

. ologit response6 i.relative_sick i.wave i.politics i.sex i.age i.civil i.relative_dead , allbase
> levels or , if wave>0

Iteration 0:   log likelihood = -2255.7267  
Iteration 1:   log likelihood = -2218.7859  
Iteration 2:   log likelihood = -2218.6604  
Iteration 3:   log likelihood = -2218.6604  

Ordered logistic regression                     Number of obs     =      1,540
                                                LR chi2(14)       =      74.13
                                                Prob > chi2       =     0.0000
Log likelihood = -2218.6604                     Pseudo R2         =     0.0164

-----------------------------------------------------------------------------------
        response6 | Odds Ratio   Std. Err.      z    P>|z|     [95% Conf. Interval]
------------------+----------------------------------------------------------------
    relative_sick |
              no  |          1  (base)
             yes  |   1.092091   .1060968     0.91   0.365     .9027436    1.321153
                  |
             wave |
        Outbreak  |          1  (base)
   De-escalation  |   .6339268    .069208    -4.18   0.000      .511812    .7851774
                  |
         politics |
           Right  |          1  (base)
            Left  |    1.52119   .1611273     3.96   0.000     1.236012    1.872166
           Other  |   1.149857   .1555176     1.03   0.302      .882103    1.498885
                  |
              sex |
            Male  |          1  (base)
          Female  |   1.512013   .1460454     4.28   0.000     1.251232    1.827146
                  |
              age |
           18-30  |          1  (base)
           31-40  |    1.26061   .1845543     1.58   0.114     .9461588    1.679567
           41-50  |    1.17271   .1873032     1.00   0.319     .8575079    1.603774
           51-60  |   1.379665   .2427765     1.83   0.067     .9772136    1.947859
             60+  |     1.1223   .2203674     0.59   0.557     .7637882    1.649094
                  |
            civil |
          Single  |          1  (base)
        Divorced  |     .97014   .2863673    -0.10   0.918     .5439707    1.730188
         Widowed  |    .872017   .3443193    -0.35   0.729      .402184    1.890711
Domestic partner  |   1.205708   .2663885     0.85   0.397     .7819484    1.859115
         Married  |   1.197696   .1576002     1.37   0.170     .9254232    1.550076
                  |
    relative_dead |
              no  |          1  (base)
             yes  |   1.094365   .3409963     0.29   0.772     .5942013    2.015536
------------------+----------------------------------------------------------------
            /cut1 |  -2.247489    .146041                     -2.533724   -1.961254
            /cut2 |  -.9579078   .1222651                     -1.197543   -.7182725
            /cut3 |   .0315324   .1192148                     -.2021242     .265189
            /cut4 |   1.727833   .1276467                       1.47765    1.978016
-----------------------------------------------------------------------------------
Note: Estimates are transformed only in the first equation.

. ologit response7 i.relative_sick i.wave i.politics i.sex i.age i.civil i.relative_dead , allbase
> levels or , if wave>0

Iteration 0:   log likelihood = -1245.3024  
Iteration 1:   log likelihood = -1216.7843  
Iteration 2:   log likelihood = -1216.3596  
Iteration 3:   log likelihood = -1216.3595  

Ordered logistic regression                     Number of obs     =      1,540
                                                LR chi2(14)       =      57.89
                                                Prob > chi2       =     0.0000
Log likelihood = -1216.3595                     Pseudo R2         =     0.0232

-----------------------------------------------------------------------------------
        response7 | Odds Ratio   Std. Err.      z    P>|z|     [95% Conf. Interval]
------------------+----------------------------------------------------------------
    relative_sick |
              no  |          1  (base)
             yes  |    .736399   .0932632    -2.42   0.016      .574527     .943878
                  |
             wave |
        Outbreak  |          1  (base)
   De-escalation  |   1.030635   .1433371     0.22   0.828     .7847343    1.353589
                  |
         politics |
           Right  |          1  (base)
            Left  |   1.540358   .2057785     3.23   0.001     1.185519    2.001405
           Other  |   1.570797    .268057     2.65   0.008     1.124248    2.194714
                  |
              sex |
            Male  |          1  (base)
          Female  |   .5406829    .065743    -5.06   0.000     .4260326     .686187
                  |
              age |
           18-30  |          1  (base)
           31-40  |    1.64333   .2996443     2.72   0.006     1.149521    2.349268
           41-50  |   1.227806   .2505644     1.01   0.315     .8230403    1.831634
           51-60  |   1.148929   .2628273     0.61   0.544     .7337932    1.798924
             60+  |   .9757162     .25055    -0.10   0.924     .5898575    1.613987
                  |
            civil |
          Single  |          1  (base)
        Divorced  |   1.153012    .422375     0.39   0.698     .5623658    2.364007
         Widowed  |    1.40424   .7135022     0.67   0.504     .5187297    3.801383
Domestic partner  |   1.203477   .3236306     0.69   0.491     .7104588    2.038623
         Married  |   .9332342   .1569301    -0.41   0.681     .6712046    1.297557
                  |
    relative_dead |
              no  |          1  (base)
             yes  |     1.0469   .4276484     0.11   0.911      .470108    2.331378
------------------+----------------------------------------------------------------
            /cut1 |   .9975568   .1479475                       .707585    1.287529
            /cut2 |   2.361946   .1644655                        2.0396    2.684293
            /cut3 |   2.648892   .1714359                      2.312884      2.9849
            /cut4 |   3.177261   .1897463                      2.805365    3.549157
-----------------------------------------------------------------------------------
Note: Estimates are transformed only in the first equation.

. ologit response8 i.relative_sick i.wave i.politics i.sex i.age i.civil i.relative_dead , allbase
> levels or , if wave>0

Iteration 0:   log likelihood =  -2317.472  
Iteration 1:   log likelihood = -2065.5255  
Iteration 2:   log likelihood = -2061.3274  
Iteration 3:   log likelihood = -2061.3184  
Iteration 4:   log likelihood = -2061.3184  

Ordered logistic regression                     Number of obs     =      1,540
                                                LR chi2(14)       =     512.31
                                                Prob > chi2       =     0.0000
Log likelihood = -2061.3184                     Pseudo R2         =     0.1105

-----------------------------------------------------------------------------------
        response8 | Odds Ratio   Std. Err.      z    P>|z|     [95% Conf. Interval]
------------------+----------------------------------------------------------------
    relative_sick |
              no  |          1  (base)
             yes  |   .7103213   .0718663    -3.38   0.001     .5825525     .866113
                  |
             wave |
        Outbreak  |          1  (base)
   De-escalation  |   .6955085   .0800366    -3.16   0.002     .5550719    .8714764
                  |
         politics |
           Right  |          1  (base)
            Left  |   9.294923   1.094953    18.93   0.000     7.378588    11.70896
           Other  |   3.326552   .4633637     8.63   0.000     2.531794    4.370794
                  |
              sex |
            Male  |          1  (base)
          Female  |   .6647424   .0665117    -4.08   0.000      .546368    .8087634
                  |
              age |
           18-30  |          1  (base)
           31-40  |    .888855   .1340893    -0.78   0.435     .6613356    1.194648
           41-50  |   .6510216   .1091329    -2.56   0.010     .4687116     .904243
           51-60  |   .6604647    .123316    -2.22   0.026     .4580585    .9523099
             60+  |   .4778019   .1008344    -3.50   0.000     .3159454    .7225764
                  |
            civil |
          Single  |          1  (base)
        Divorced  |   .8555279    .251547    -0.53   0.596     .4807943    1.522331
         Widowed  |   1.664777   .7081343     1.20   0.231     .7232467    3.832001
Domestic partner  |   1.404568   .3217133     1.48   0.138     .8965551    2.200436
         Married  |   .8343551   .1161362    -1.30   0.193     .6351406    1.096054
                  |
    relative_dead |
              no  |          1  (base)
             yes  |   .9388585   .3224315    -0.18   0.854     .4789306    1.840466
------------------+----------------------------------------------------------------
            /cut1 |  -.5609033   .1238218                     -.8035895   -.3182171
            /cut2 |  -.0841862   .1237882                     -.3268065    .1584342
            /cut3 |   .9563513   .1276877                       .706088    1.206615
            /cut4 |    1.95423   .1351292                      1.689382    2.219079
-----------------------------------------------------------------------------------
Note: Estimates are transformed only in the first equation.

. ologit response9 i.relative_sick i.wave i.politics i.sex i.age i.civil i.relative_dead , allbase
> levels or , if wave>0

Iteration 0:   log likelihood = -1118.0335  
Iteration 1:   log likelihood = -1109.8662  
Iteration 2:   log likelihood = -1109.8179  
Iteration 3:   log likelihood = -1109.8179  

Ordered logistic regression                     Number of obs     =      1,540
                                                LR chi2(14)       =      16.43
                                                Prob > chi2       =     0.2878
Log likelihood = -1109.8179                     Pseudo R2         =     0.0073

-----------------------------------------------------------------------------------
        response9 | Odds Ratio   Std. Err.      z    P>|z|     [95% Conf. Interval]
------------------+----------------------------------------------------------------
    relative_sick |
              no  |          1  (base)
             yes  |   .7767635   .0976166    -2.01   0.044       .60718    .9937111
                  |
             wave |
        Outbreak  |          1  (base)
   De-escalation  |   1.203246   .1639235     1.36   0.174     .9212793     1.57151
                  |
         politics |
           Right  |          1  (base)
            Left  |   1.127771   .1514578     0.90   0.371     .8667738    1.467357
           Other  |   1.281682   .2172403     1.46   0.143     .9194007    1.786717
                  |
              sex |
            Male  |          1  (base)
          Female  |   .8493271   .1034616    -1.34   0.180     .6689367    1.078363
                  |
              age |
           18-30  |          1  (base)
           31-40  |   .9646728   .1831458    -0.19   0.850     .6649317    1.399533
           41-50  |   1.081381   .2204872     0.38   0.701     .7251436    1.612627
           51-60  |   .9602216   .2190466    -0.18   0.859     .6140371    1.501579
             60+  |   .9681656   .2438816    -0.13   0.898     .5909237    1.586236
                  |
            civil |
          Single  |          1  (base)
        Divorced  |    1.54942    .550796     1.23   0.218     .7719333    3.109989
         Widowed  |   1.440518   .7432352     0.71   0.479     .5240121    3.960008
Domestic partner  |   .7753269   .2313533    -0.85   0.394     .4320072    1.391486
         Married  |   1.026488   .1744042     0.15   0.878      .735752    1.432109
                  |
    relative_dead |
              no  |          1  (base)
             yes  |   .9701716   .3944045    -0.07   0.941     .4373298    2.152227
------------------+----------------------------------------------------------------
            /cut1 |   1.051362   .1476205                      .7620308    1.340693
            /cut2 |   2.999591   .1819384                      2.642998    3.356184
            /cut3 |   3.925721   .2312035                       3.47257    4.378872
            /cut4 |    4.35514   .2675567                      3.830738    4.879541
-----------------------------------------------------------------------------------
Note: Estimates are transformed only in the first equation.

. ologit response10 i.relative_sick i.wave i.politics i.sex i.age i.civil i.relative_dead , allbas
> elevels or , if wave>0

Iteration 0:   log likelihood =  -1913.585  
Iteration 1:   log likelihood = -1890.6377  
Iteration 2:   log likelihood = -1890.4112  
Iteration 3:   log likelihood = -1890.4111  

Ordered logistic regression                     Number of obs     =      1,540
                                                LR chi2(14)       =      46.35
                                                Prob > chi2       =     0.0000
Log likelihood = -1890.4111                     Pseudo R2         =     0.0121

-----------------------------------------------------------------------------------
       response10 | Odds Ratio   Std. Err.      z    P>|z|     [95% Conf. Interval]
------------------+----------------------------------------------------------------
    relative_sick |
              no  |          1  (base)
             yes  |   1.022287   .1042034     0.22   0.829     .8371599    1.248352
                  |
             wave |
        Outbreak  |          1  (base)
   De-escalation  |   .7585097    .089091    -2.35   0.019      .602536    .9548592
                  |
         politics |
           Right  |          1  (base)
            Left  |   .9671962   .1071896    -0.30   0.763     .7783593    1.201847
           Other  |   1.106468   .1582884     0.71   0.479     .8359265    1.464568
                  |
              sex |
            Male  |          1  (base)
          Female  |   .7258652    .073087    -3.18   0.001     .5958665    .8842254
                  |
              age |
           18-30  |          1  (base)
           31-40  |   1.038451   .1567701     0.25   0.803     .7724746    1.396008
           41-50  |   .9504354   .1607081    -0.30   0.764     .6823291    1.323888
           51-60  |   .9762195   .1821244    -0.13   0.897     .6772461    1.407176
             60+  |    .474546   .1060284    -3.34   0.001     .3062621     .735298
                  |
            civil |
          Single  |          1  (base)
        Divorced  |   1.114802   .3585921     0.34   0.735     .5934665    2.094107
         Widowed  |   .3232469   .1857344    -1.97   0.049     .1048196    .9968417
Domestic partner  |   .9744038   .2328613    -0.11   0.914     .6099866     1.55653
         Married  |   .8842538    .123193    -0.88   0.377     .6729593     1.16189
                  |
    relative_dead |
              no  |          1  (base)
             yes  |   .7777573    .271561    -0.72   0.472      .392319    1.541874
------------------+----------------------------------------------------------------
            /cut1 |  -.3292149   .1224583                     -.5692289    -.089201
            /cut2 |   .8956178   .1245973                      .6514116    1.139824
            /cut3 |   1.685158    .133845                      1.422826    1.947489
            /cut4 |   3.126118   .1837329                      2.766008    3.486228
-----------------------------------------------------------------------------------
Note: Estimates are transformed only in the first equation.

. ologit response11 i.relative_sick i.wave i.politics i.sex i.age i.civil i.relative_dead , allbas
> elevels or , if wave>0

Iteration 0:   log likelihood = -2036.4031  
Iteration 1:   log likelihood =  -1988.847  
Iteration 2:   log likelihood = -1988.4757  
Iteration 3:   log likelihood = -1988.4756  

Ordered logistic regression                     Number of obs     =      1,540
                                                LR chi2(14)       =      95.86
                                                Prob > chi2       =     0.0000
Log likelihood = -1988.4756                     Pseudo R2         =     0.0235

-----------------------------------------------------------------------------------
       response11 | Odds Ratio   Std. Err.      z    P>|z|     [95% Conf. Interval]
------------------+----------------------------------------------------------------
    relative_sick |
              no  |          1  (base)
             yes  |    .848417   .0843694    -1.65   0.098      .698173    1.030993
                  |
             wave |
        Outbreak  |          1  (base)
   De-escalation  |   1.016498   .1156467     0.14   0.886     .8133278    1.270421
                  |
         politics |
           Right  |          1  (base)
            Left  |   1.237901   .1340539     1.97   0.049      1.00117    1.530606
           Other  |   1.442199    .203007     2.60   0.009     1.094481    1.900387
                  |
              sex |
            Male  |          1  (base)
          Female  |   1.053149   .1047622     0.52   0.603      .866595    1.279862
                  |
              age |
           18-30  |          1  (base)
           31-40  |   .9380332    .140323    -0.43   0.669     .6996561    1.257627
           41-50  |    .652429   .1088875    -2.56   0.011     .4704045    .9048884
           51-60  |   .4385842   .0811725    -4.45   0.000     .3051503     .630365
             60+  |   .4194859   .0872918    -4.17   0.000     .2789902    .6307335
                  |
            civil |
          Single  |          1  (base)
        Divorced  |   .9529566   .2963598    -0.15   0.877     .5180338    1.753025
         Widowed  |   1.117528   .4926153     0.25   0.801     .4710226    2.651398
Domestic partner  |    .762253   .1835737    -1.13   0.260      .475449    1.222065
         Married  |   .7234818   .0988107    -2.37   0.018      .553571    .9455443
                  |
    relative_dead |
              no  |          1  (base)
             yes  |   .7031924   .2241584    -1.10   0.269     .3764736    1.313451
------------------+----------------------------------------------------------------
            /cut1 |  -1.903025   .1340307                      -2.16572    -1.64033
            /cut2 |   .4046337   .1235346                      .1625104     .646757
            /cut3 |   1.588185   .1322035                      1.329071    1.847299
            /cut4 |   3.232374   .1847899                      2.870192    3.594555
-----------------------------------------------------------------------------------
Note: Estimates are transformed only in the first equation.

. ologit response12 i.relative_sick i.wave i.politics i.sex i.age i.civil i.relative_dead , allbas
> elevels or , if wave>0

Iteration 0:   log likelihood = -2188.4614  
Iteration 1:   log likelihood = -2049.8579  
Iteration 2:   log likelihood = -2047.2368  
Iteration 3:   log likelihood = -2047.2293  
Iteration 4:   log likelihood = -2047.2293  

Ordered logistic regression                     Number of obs     =      1,540
                                                LR chi2(14)       =     282.46
                                                Prob > chi2       =     0.0000
Log likelihood = -2047.2293                     Pseudo R2         =     0.0645

-----------------------------------------------------------------------------------
       response12 | Odds Ratio   Std. Err.      z    P>|z|     [95% Conf. Interval]
------------------+----------------------------------------------------------------
    relative_sick |
              no  |          1  (base)
             yes  |   .6475972   .0645224    -4.36   0.000     .5327172    .7872509
                  |
             wave |
        Outbreak  |          1  (base)
   De-escalation  |   1.119107   .1253718     1.00   0.315     .8984891    1.393896
                  |
         politics |
           Right  |          1  (base)
            Left  |   3.439336   .3853871    11.02   0.000     2.761183    4.284046
           Other  |   2.837219   .3969365     7.45   0.000     2.156786     3.73232
                  |
              sex |
            Male  |          1  (base)
          Female  |   2.156145    .216756     7.64   0.000     1.770545    2.625722
                  |
              age |
           18-30  |          1  (base)
           31-40  |   1.231803   .1848274     1.39   0.165      .917956    1.652955
           41-50  |   1.148103   .1907467     0.83   0.406     .8290132    1.590011
           51-60  |   1.144749   .2102685     0.74   0.462     .7986576    1.640815
             60+  |   .7053551   .1437637    -1.71   0.087      .473062    1.051714
                  |
            civil |
          Single  |          1  (base)
        Divorced  |   1.551693   .4752665     1.43   0.151     .8513184    2.828261
         Widowed  |   .9433174    .385058    -0.14   0.886     .4238392    2.099494
Domestic partner  |   1.651381   .3783657     2.19   0.029     1.053948    2.587469
         Married  |   .7313585   .1006266    -2.27   0.023      .558489    .9577365
                  |
    relative_dead |
              no  |          1  (base)
             yes  |    1.24415   .3909112     0.70   0.487     .6720871    2.303137
------------------+----------------------------------------------------------------
            /cut1 |  -.5941493   .1233512                     -.8359132   -.3523855
            /cut2 |   1.575475   .1300958                      1.320492    1.830458
            /cut3 |   2.549334   .1398049                      2.275322    2.823347
            /cut4 |   3.725043   .1619359                      3.407655    4.042432
-----------------------------------------------------------------------------------
Note: Estimates are transformed only in the first equation.

. log close
      
--------------------------------------------------------------------------------------------------
