# Supplementary material for: Polarization of beliefs as a consequence of the COVID-19 pandemic: The case of Spain
Source: PLoS One. 2021 Jul 13;16(7):e0254511. doi: 10.1371/journal.pone.0254511 (PMC8277027; doi:10.1371/journal.pone.0254511)
Supplement: S1 File — (ZIP) [file pone.0254511.s003.zip › CORRECT_AFTER_R2/COVID-affected_acquaintance/S4_Table_COVID-19_sick_relative_with_interaction_Xwave.log]

USE MAIN DATASET

--------------------------------------------------------------------------------------------------
     
. ologit response1 i.relative_sick##i.wave i.politics i.sex i.age i.civil i.relative_dead , allbas
> elevels or , if wave>0

Iteration 0:   log likelihood = -2125.9661  
Iteration 1:   log likelihood = -2113.6088  
Iteration 2:   log likelihood = -2113.5984  
Iteration 3:   log likelihood = -2113.5984  

Ordered logistic regression                     Number of obs     =      1,540
                                                LR chi2(15)       =      24.74
                                                Prob > chi2       =     0.0536
Log likelihood = -2113.5984                     Pseudo R2         =     0.0058

------------------------------------------------------------------------------------
         response1 | Odds Ratio   Std. Err.      z    P>|z|     [95% Conf. Interval]
-------------------+----------------------------------------------------------------
     relative_sick |
               no  |          1  (base)
              yes  |   1.027051   .1152814     0.24   0.812     .8242307     1.27978
                   |
              wave |
         Outbreak  |          1  (base)
    De-escalation  |   .9885191   .1306029    -0.09   0.930     .7629999    1.280695
                   |
relative_sick#wave |
      no#Outbreak  |          1  (base)
 no#De-escalation  |          1  (base)
     yes#Outbreak  |          1  (base)
yes#De-escalation  |   .8380241   .1918538    -0.77   0.440     .5350396    1.312584
                   |
          politics |
            Right  |          1  (base)
             Left  |   1.081091   .1146323     0.74   0.462     .8782259    1.330818
            Other  |   .9170105   .1258266    -0.63   0.528     .7007734    1.199972
                   |
               sex |
             Male  |          1  (base)
           Female  |   .9790258   .0951745    -0.22   0.827     .8091814     1.18452
                   |
               age |
            18-30  |          1  (base)
            31-40  |   .8939768   .1302089    -0.77   0.442     .6719666    1.189337
            41-50  |    1.09748   .1785152     0.57   0.567     .7978856    1.509567
            51-60  |    .888893   .1598516    -0.65   0.513     .6248504    1.264512
              60+  |   .9677401   .1968065    -0.16   0.872     .6496095    1.441668
                   |
             civil |
           Single  |          1  (base)
         Divorced  |    .762434   .2228316    -0.93   0.353     .4299591    1.352002
          Widowed  |   1.127258   .4655917     0.29   0.772     .5017086    2.532768
 Domestic partner  |   .5638251   .1262155    -2.56   0.010     .3635784    .8743609
          Married  |   .7300313   .0978006    -2.35   0.019      .561446    .9492377
                   |
     relative_dead |
               no  |          1  (base)
              yes  |   .5853814   .1971409    -1.59   0.112     .3025358    1.132664
-------------------+----------------------------------------------------------------
             /cut1 |  -2.907357   .1543176                     -3.209814     -2.6049
             /cut2 |  -.5332129   .1236687                     -.7755991   -.2908267
             /cut3 |   .2698221   .1231879                      .0283782     .511266
             /cut4 |   2.748444   .1595543                      2.435723    3.061164
------------------------------------------------------------------------------------
Note: Estimates are transformed only in the first equation.

. ologit response2 i.relative_sick##i.wave i.politics i.sex i.age i.civil i.relative_dead , allbas
> elevels or , if wave>0

Iteration 0:   log likelihood = -2340.9951  
Iteration 1:   log likelihood = -2169.2707  
Iteration 2:   log likelihood = -2167.4307  
Iteration 3:   log likelihood = -2167.4261  
Iteration 4:   log likelihood = -2167.4261  

Ordered logistic regression                     Number of obs     =      1,540
                                                LR chi2(15)       =     347.14
                                                Prob > chi2       =     0.0000
Log likelihood = -2167.4261                     Pseudo R2         =     0.0741

------------------------------------------------------------------------------------
         response2 | Odds Ratio   Std. Err.      z    P>|z|     [95% Conf. Interval]
-------------------+----------------------------------------------------------------
     relative_sick |
               no  |          1  (base)
              yes  |   1.342079    .151257     2.61   0.009      1.07608    1.673831
                   |
              wave |
         Outbreak  |          1  (base)
    De-escalation  |   1.219826   .1629165     1.49   0.137     .9388877    1.584827
                   |
relative_sick#wave |
      no#Outbreak  |          1  (base)
 no#De-escalation  |          1  (base)
     yes#Outbreak  |          1  (base)
yes#De-escalation  |   1.035747   .2421678     0.15   0.881     .6549899    1.637846
                   |
          politics |
            Right  |          1  (base)
             Left  |   .1686255    .019094   -15.72   0.000     .1350638    .2105268
            Other  |   .3367409   .0459756    -7.97   0.000     .2576798    .4400594
                   |
               sex |
             Male  |          1  (base)
           Female  |   1.483108   .1447204     4.04   0.000     1.224936    1.795694
                   |
               age |
            18-30  |          1  (base)
            31-40  |   1.054028   .1570081     0.35   0.724     .7871488     1.41139
            41-50  |   1.381032   .2293252     1.94   0.052     .9973757    1.912268
            51-60  |   1.057501     .19319     0.31   0.760     .7392285    1.512805
              60+  |   1.152785   .2368299     0.69   0.489     .7706841    1.724331
                   |
             civil |
           Single  |          1  (base)
         Divorced  |    .854537   .2618349    -0.51   0.608     .4687249    1.557915
          Widowed  |   .9367767   .3865898    -0.16   0.874     .4172165    2.103346
 Domestic partner  |   .7340927   .1656684    -1.37   0.171     .4716867    1.142479
          Married  |   1.109584   .1526332     0.76   0.450     .8473635     1.45295
                   |
     relative_dead |
               no  |          1  (base)
              yes  |   1.120815   .3991895     0.32   0.749     .5576609    2.252672
-------------------+----------------------------------------------------------------
             /cut1 |  -2.556476   .1431567                     -2.837058   -2.275894
             /cut2 |  -1.114134   .1280867                     -1.365179   -.8630885
             /cut3 |   -.474959   .1248149                     -.7195917   -.2303263
             /cut4 |    .460376   .1238098                      .2177132    .7030388
------------------------------------------------------------------------------------
Note: Estimates are transformed only in the first equation.

. ologit response3 i.relative_sick##i.wave i.politics i.sex i.age i.civil i.relative_dead , allbas
> elevels or , if wave>0

Iteration 0:   log likelihood = -1706.1803  
Iteration 1:   log likelihood = -1692.4605  
Iteration 2:   log likelihood =  -1692.423  
Iteration 3:   log likelihood =  -1692.423  

Ordered logistic regression                     Number of obs     =      1,540
                                                LR chi2(15)       =      27.51
                                                Prob > chi2       =     0.0248
Log likelihood =  -1692.423                     Pseudo R2         =     0.0081

------------------------------------------------------------------------------------
         response3 | Odds Ratio   Std. Err.      z    P>|z|     [95% Conf. Interval]
-------------------+----------------------------------------------------------------
     relative_sick |
               no  |          1  (base)
              yes  |   1.200108   .1415979     1.55   0.122     .9523332    1.512347
                   |
              wave |
         Outbreak  |          1  (base)
    De-escalation  |   .7505323   .1049902    -2.05   0.040     .5705541    .9872836
                   |
relative_sick#wave |
      no#Outbreak  |          1  (base)
 no#De-escalation  |          1  (base)
     yes#Outbreak  |          1  (base)
yes#De-escalation  |   .8961057   .2161692    -0.45   0.649      .558499    1.437792
                   |
          politics |
            Right  |          1  (base)
             Left  |   .9654076   .1079328    -0.31   0.753     .7754363    1.201919
            Other  |   .8071168   .1178362    -1.47   0.142     .6062671    1.074506
                   |
               sex |
             Male  |          1  (base)
           Female  |   .9099286   .0924002    -0.93   0.353     .7457112    1.110309
                   |
               age |
            18-30  |          1  (base)
            31-40  |   .8525261    .133963    -1.02   0.310     .6265457    1.160012
            41-50  |   1.096224   .1889479     0.53   0.594     .7819592     1.53679
            51-60  |   .9664894   .1844035    -0.18   0.858     .6649519    1.404766
              60+  |   .7636195   .1622738    -1.27   0.204     .5034907    1.158144
                   |
             civil |
           Single  |          1  (base)
         Divorced  |   .7809579    .246757    -0.78   0.434     .4204129    1.450706
          Widowed  |   .7491928    .353171    -0.61   0.540     .2973962    1.887347
 Domestic partner  |   .7897302   .1871417    -1.00   0.319     .4963296    1.256572
          Married  |   .9105252   .1301971    -0.66   0.512     .6879829    1.205053
                   |
     relative_dead |
               no  |          1  (base)
              yes  |   .6409299   .2314982    -1.23   0.218     .3157651    1.300939
-------------------+----------------------------------------------------------------
             /cut1 |  -4.952339   .2943658                     -5.529285   -4.375392
             /cut2 |  -3.463889   .1783852                     -3.813518   -3.114261
             /cut3 |  -1.820134   .1370316                     -2.088711   -1.551557
             /cut4 |   .6867621   .1282092                      .4354767    .9380474
------------------------------------------------------------------------------------
Note: Estimates are transformed only in the first equation.

. ologit response4 i.relative_sick##i.wave i.politics i.sex i.age i.civil i.relative_dead , allbas
> elevels or , if wave>0

Iteration 0:   log likelihood = -2274.1976  
Iteration 1:   log likelihood = -2238.0687  
Iteration 2:   log likelihood = -2237.9489  
Iteration 3:   log likelihood = -2237.9489  

Ordered logistic regression                     Number of obs     =      1,540
                                                LR chi2(15)       =      72.50
                                                Prob > chi2       =     0.0000
Log likelihood = -2237.9489                     Pseudo R2         =     0.0159

------------------------------------------------------------------------------------
         response4 | Odds Ratio   Std. Err.      z    P>|z|     [95% Conf. Interval]
-------------------+----------------------------------------------------------------
     relative_sick |
               no  |          1  (base)
              yes  |   .8443069    .093648    -1.53   0.127     .6793407    1.049332
                   |
              wave |
         Outbreak  |          1  (base)
    De-escalation  |   .8962093   .1172958    -0.84   0.402     .6934327    1.158283
                   |
relative_sick#wave |
      no#Outbreak  |          1  (base)
 no#De-escalation  |          1  (base)
     yes#Outbreak  |          1  (base)
yes#De-escalation  |   .8805482   .1980225    -0.57   0.572       .56667    1.368283
                   |
          politics |
            Right  |          1  (base)
             Left  |   1.700425    .181025     4.99   0.000     1.380193    2.094958
            Other  |   1.106672   .1492387     0.75   0.452     .8496332    1.441473
                   |
               sex |
             Male  |          1  (base)
           Female  |   1.128759   .1083918     1.26   0.207     .9351094     1.36251
                   |
               age |
            18-30  |          1  (base)
            31-40  |   .8567864   .1257009    -1.05   0.292     .6426744    1.142231
            41-50  |   .9071462   .1453402    -0.61   0.543     .6626746    1.241807
            51-60  |   .7545853   .1353844    -1.57   0.117     .5308716    1.072574
              60+  |   .7977532   .1579879    -1.14   0.254     .5411226    1.176092
                   |
             civil |
           Single  |          1  (base)
         Divorced  |   .7761041   .2259334    -0.87   0.384     .4386567    1.373141
          Widowed  |   .8125792   .3365781    -0.50   0.616     .3608194     1.82996
 Domestic partner  |     .97218    .217229    -0.13   0.900     .6274076    1.506411
          Married  |   .7451465   .0992641    -2.21   0.027     .5739176    .9674617
                   |
     relative_dead |
               no  |          1  (base)
              yes  |   .5707875   .1860544    -1.72   0.085     .3013118    1.081267
-------------------+----------------------------------------------------------------
             /cut1 |  -1.637257   .1296425                     -1.891352   -1.383163
             /cut2 |   .1229167   .1219096                     -.1160218    .3618551
             /cut3 |   .8674119   .1240233                      .6243307    1.110493
             /cut4 |   2.760849   .1550403                      2.456975    3.064722
------------------------------------------------------------------------------------
Note: Estimates are transformed only in the first equation.

. ologit response5 i.relative_sick##i.wave i.politics i.sex i.age i.civil i.relative_dead , allbas
> elevels or , if wave>0

Iteration 0:   log likelihood = -2004.5354  
Iteration 1:   log likelihood = -1941.1524  
Iteration 2:   log likelihood = -1940.8347  
Iteration 3:   log likelihood = -1940.8345  

Ordered logistic regression                     Number of obs     =      1,540
                                                LR chi2(15)       =     127.40
                                                Prob > chi2       =     0.0000
Log likelihood = -1940.8345                     Pseudo R2         =     0.0318

------------------------------------------------------------------------------------
         response5 | Odds Ratio   Std. Err.      z    P>|z|     [95% Conf. Interval]
-------------------+----------------------------------------------------------------
     relative_sick |
               no  |          1  (base)
              yes  |    1.43697   .1649171     3.16   0.002     1.147513    1.799441
                   |
              wave |
         Outbreak  |          1  (base)
    De-escalation  |   1.111587     .14966     0.79   0.432     .8537699    1.447259
                   |
relative_sick#wave |
      no#Outbreak  |          1  (base)
 no#De-escalation  |          1  (base)
     yes#Outbreak  |          1  (base)
yes#De-escalation  |   .8377917   .1948124    -0.76   0.447     .5311357    1.321498
                   |
          politics |
            Right  |          1  (base)
             Left  |   .4806601    .052104    -6.76   0.000     .3886575    .5944415
            Other  |   .4907192   .0686554    -5.09   0.000     .3730297    .6455393
                   |
               sex |
             Male  |          1  (base)
           Female  |   1.312919   .1298087     2.75   0.006     1.081631    1.593663
                   |
               age |
            18-30  |          1  (base)
            31-40  |   1.275524   .1920559     1.62   0.106     .9495616    1.713382
            41-50  |   1.531759   .2575073     2.54   0.011     1.101776     2.12955
            51-60  |    1.51689   .2782176     2.27   0.023     1.058846     2.17308
              60+  |   1.985078   .4028828     3.38   0.001     1.333587    2.954838
                   |
             civil |
           Single  |          1  (base)
         Divorced  |   .6257402   .1786039    -1.64   0.100     .3576326    1.094841
          Widowed  |   .4769984   .2005552    -1.76   0.078     .2092315    1.087444
 Domestic partner  |   .6199591   .1361202    -2.18   0.029     .4031536    .9533569
          Married  |    1.13664   .1567441     0.93   0.353     .8674432    1.489377
                   |
     relative_dead |
               no  |          1  (base)
              yes  |   .9763439   .3417498    -0.07   0.945     .4916507    1.938872
-------------------+----------------------------------------------------------------
             /cut1 |  -3.663217   .2041656                     -4.063374    -3.26306
             /cut2 |  -1.519159    .133416                     -1.780649   -1.257668
             /cut3 |  -.9723663   .1295145                      -1.22621   -.7185226
             /cut4 |   .6996749   .1277783                      .4492341    .9501158
------------------------------------------------------------------------------------
Note: Estimates are transformed only in the first equation.

. ologit response6 i.relative_sick##i.wave i.politics i.sex i.age i.civil i.relative_dead , allbas
> elevels or , if wave>0

Iteration 0:   log likelihood = -2255.7267  
Iteration 1:   log likelihood = -2218.2025  
Iteration 2:   log likelihood = -2218.0699  
Iteration 3:   log likelihood = -2218.0698  

Ordered logistic regression                     Number of obs     =      1,540
                                                LR chi2(15)       =      75.31
                                                Prob > chi2       =     0.0000
Log likelihood = -2218.0698                     Pseudo R2         =     0.0167

------------------------------------------------------------------------------------
         response6 | Odds Ratio   Std. Err.      z    P>|z|     [95% Conf. Interval]
-------------------+----------------------------------------------------------------
     relative_sick |
               no  |          1  (base)
              yes  |    1.16135   .1305904     1.33   0.183     .9316397    1.447699
                   |
              wave |
         Outbreak  |          1  (base)
    De-escalation  |   .6857236   .0897407    -2.88   0.004     .5305816     .886229
                   |
relative_sick#wave |
      no#Outbreak  |          1  (base)
 no#De-escalation  |          1  (base)
     yes#Outbreak  |          1  (base)
yes#De-escalation  |   .7838547   .1755771    -1.09   0.277     .5053279      1.2159
                   |
          politics |
            Right  |          1  (base)
             Left  |    1.53278   .1627043     4.02   0.000     1.244872    1.887272
            Other  |   1.148618     .15538     1.02   0.306     .8811076    1.497347
                   |
               sex |
             Male  |          1  (base)
           Female  |   1.509214   .1458007     4.26   0.000     1.248874    1.823824
                   |
               age |
            18-30  |          1  (base)
            31-40  |    1.26871   .1858803     1.62   0.104     .9520322    1.690725
            41-50  |   1.178034   .1882309     1.03   0.305     .8612898    1.611261
            51-60  |   1.372924   .2415618     1.80   0.072     .9724788    1.938263
              60+  |   1.135648   .2233913     0.65   0.518     .7723346    1.669868
                   |
             civil |
           Single  |          1  (base)
         Divorced  |   .9593772   .2832265    -0.14   0.888     .5378961     1.71112
          Widowed  |   .8738584   .3450054    -0.34   0.733     .4030703     1.89453
 Domestic partner  |   1.205193   .2660451     0.85   0.398     .7819061    1.857627
          Married  |   1.190559   .1567943     1.32   0.185     .9197069    1.541177
                   |
     relative_dead |
               no  |          1  (base)
              yes  |   1.223478   .4009092     0.62   0.538     .6436866    2.325508
-------------------+----------------------------------------------------------------
             /cut1 |  -2.220833   .1480313                     -2.510969   -1.930697
             /cut2 |  -.9311337   .1246687                      -1.17548   -.6867876
             /cut3 |   .0593923   .1219068                     -.1795407    .2983252
             /cut4 |   1.757211   .1305371                      1.501363     2.01306
------------------------------------------------------------------------------------
Note: Estimates are transformed only in the first equation.

. ologit response7 i.relative_sick##i.wave i.politics i.sex i.age i.civil i.relative_dead , allbas
> elevels or , if wave>0

Iteration 0:   log likelihood = -1245.3024  
Iteration 1:   log likelihood = -1216.7853  
Iteration 2:   log likelihood =  -1216.353  
Iteration 3:   log likelihood = -1216.3529  
Iteration 4:   log likelihood = -1216.3529  

Ordered logistic regression                     Number of obs     =      1,540
                                                LR chi2(15)       =      57.90
                                                Prob > chi2       =     0.0000
Log likelihood = -1216.3529                     Pseudo R2         =     0.0232

------------------------------------------------------------------------------------
         response7 | Odds Ratio   Std. Err.      z    P>|z|     [95% Conf. Interval]
-------------------+----------------------------------------------------------------
     relative_sick |
               no  |          1  (base)
              yes  |   .7304475   .1059169    -2.17   0.030     .5497465    .9705447
                   |
              wave |
         Outbreak  |          1  (base)
    De-escalation  |   1.020801   .1655553     0.13   0.899     .7428343    1.402783
                   |
relative_sick#wave |
      no#Outbreak  |          1  (base)
 no#De-escalation  |          1  (base)
     yes#Outbreak  |          1  (base)
yes#De-escalation  |   1.034674   .3064364     0.12   0.908     .5790363    1.848849
                   |
          politics |
            Right  |          1  (base)
             Left  |   1.539391   .2058195     3.23   0.001     1.184518    2.000581
            Other  |     1.5715   .2682479     2.65   0.008     1.124652    2.195891
                   |
               sex |
             Male  |          1  (base)
           Female  |   .5407164   .0657486    -5.06   0.000     .4260568    .6862331
                   |
               age |
            18-30  |          1  (base)
            31-40  |   1.642569   .2996149     2.72   0.007     1.148839    2.348487
            41-50  |   1.227139   .2505071     1.00   0.316     .8224894    1.830869
            51-60  |   1.149987   .2632329     0.61   0.542     .7342637    1.801082
              60+  |    .974832   .2504457    -0.10   0.921     .5891775    1.612922
                   |
             civil |
           Single  |          1  (base)
         Divorced  |   1.154158   .4229675     0.39   0.696       .56276     2.36705
          Widowed  |   1.403483   .7131548     0.67   0.505     .5184231    3.799531
 Domestic partner  |   1.203792   .3237204     0.69   0.490     .7106388    2.039174
          Married  |   .9337189    .157074    -0.41   0.684     .6714653    1.298401
                   |
     relative_dead |
               no  |          1  (base)
              yes  |   1.029278   .4468712     0.07   0.947     .4395163    2.410406
-------------------+----------------------------------------------------------------
             /cut1 |   .9941933   .1507665                      .6986965     1.28969
             /cut2 |   2.358539    .167066                      2.031096    2.685983
             /cut3 |   2.645495   .1739163                      2.304626    2.986365
             /cut4 |   3.173883   .1919649                      2.797638    3.550127
------------------------------------------------------------------------------------
Note: Estimates are transformed only in the first equation.

. ologit response8 i.relative_sick##i.wave i.politics i.sex i.age i.civil i.relative_dead , allbas
> elevels or , if wave>0

Iteration 0:   log likelihood =  -2317.472  
Iteration 1:   log likelihood = -2065.4881  
Iteration 2:   log likelihood = -2061.2847  
Iteration 3:   log likelihood = -2061.2757  
Iteration 4:   log likelihood = -2061.2757  

Ordered logistic regression                     Number of obs     =      1,540
                                                LR chi2(15)       =     512.39
                                                Prob > chi2       =     0.0000
Log likelihood = -2061.2757                     Pseudo R2         =     0.1105

------------------------------------------------------------------------------------
         response8 | Odds Ratio   Std. Err.      z    P>|z|     [95% Conf. Interval]
-------------------+----------------------------------------------------------------
     relative_sick |
               no  |          1  (base)
              yes  |   .7216042   .0827371    -2.85   0.004     .5763717     .903432
                   |
              wave |
         Outbreak  |          1  (base)
    De-escalation  |   .7101169   .0960584    -2.53   0.011     .5447368    .9257058
                   |
relative_sick#wave |
      no#Outbreak  |          1  (base)
 no#De-escalation  |          1  (base)
     yes#Outbreak  |          1  (base)
yes#De-escalation  |   .9314702   .2265322    -0.29   0.770     .5783064    1.500306
                   |
          politics |
            Right  |          1  (base)
             Left  |   9.309691   1.097975    18.92   0.000     7.388316    11.73073
            Other  |   3.325791   .4632345     8.63   0.000     2.531249    4.369733
                   |
               sex |
             Male  |          1  (base)
           Female  |   .6643588   .0664871    -4.09   0.000     .5460305    .8083295
                   |
               age |
            18-30  |          1  (base)
            31-40  |   .8898016   .1342877    -0.77   0.439     .6619588    1.196067
            41-50  |   .6518675   .1093153    -2.55   0.011     .4692632    .9055284
            51-60  |   .6598907   .1232369    -2.23   0.026     .4576222    .9515617
              60+  |   .4787688   .1010927    -3.49   0.000     .3165145    .7241995
                   |
             civil |
           Single  |          1  (base)
         Divorced  |   .8544867   .2512335    -0.53   0.593     .4802172    1.520453
          Widowed  |   1.666582   .7091401     1.20   0.230     .7238281    3.837229
 Domestic partner  |   1.403029   .3214754     1.48   0.139     .8954289    2.198376
          Married  |   .8334642   .1160694    -1.31   0.191     .6343771    1.095031
                   |
     relative_dead |
               no  |          1  (base)
              yes  |   .9728725   .3547202    -0.08   0.940     .4761002    1.987987
-------------------+----------------------------------------------------------------
             /cut1 |  -.5538177   .1261763                     -.8011187   -.3065167
             /cut2 |  -.0770623   .1261721                      -.324355    .1702305
             /cut3 |   .9634622   .1300045                      .7086582    1.218266
             /cut4 |   1.961307   .1373105                      1.692183     2.23043
------------------------------------------------------------------------------------
Note: Estimates are transformed only in the first equation.

. ologit response9 i.relative_sick##i.wave i.politics i.sex i.age i.civil i.relative_dead , allbas
> elevels or , if wave>0

Iteration 0:   log likelihood = -1118.0335  
Iteration 1:   log likelihood = -1109.8498  
Iteration 2:   log likelihood = -1109.7966  
Iteration 3:   log likelihood = -1109.7966  

Ordered logistic regression                     Number of obs     =      1,540
                                                LR chi2(15)       =      16.47
                                                Prob > chi2       =     0.3513
Log likelihood = -1109.7966                     Pseudo R2         =     0.0074

------------------------------------------------------------------------------------
         response9 | Odds Ratio   Std. Err.      z    P>|z|     [95% Conf. Interval]
-------------------+----------------------------------------------------------------
     relative_sick |
               no  |          1  (base)
              yes  |   .7650994   .1113389    -1.84   0.066     .5752402    1.017622
                   |
              wave |
         Outbreak  |          1  (base)
    De-escalation  |   1.182474   .1895165     1.05   0.296     .8637113     1.61888
                   |
relative_sick#wave |
      no#Outbreak  |          1  (base)
 no#De-escalation  |          1  (base)
     yes#Outbreak  |          1  (base)
yes#De-escalation  |   1.061268   .3052753     0.21   0.836     .6039146    1.864981
                   |
          politics |
            Right  |          1  (base)
             Left  |   1.126189   .1514388     0.88   0.377     .8652667    1.465792
            Other  |   1.282559   .2174376     1.47   0.142     .9199617    1.788073
                   |
               sex |
             Male  |          1  (base)
           Female  |   .8496151   .1035072    -1.34   0.181     .6691473    1.078755
                   |
               age |
            18-30  |          1  (base)
            31-40  |    .963571   .1830581    -0.20   0.845     .6640082     1.39828
            41-50  |   1.080522   .2203771     0.38   0.704     .7244817    1.611535
            51-60  |   .9612435   .2193559    -0.17   0.862     .6145952    1.503411
              60+  |   .9659802   .2435823    -0.14   0.891     .5892894    1.583463
                   |
             civil |
           Single  |          1  (base)
         Divorced  |   1.553465   .5526684     1.24   0.216     .7735243    3.119817
          Widowed  |   1.440119   .7430565     0.71   0.480     .5238474    3.959058
 Domestic partner  |   .7759786   .2315793    -0.85   0.395     .4323358    1.392766
          Married  |   1.027522   .1746781     0.16   0.873     .7363548     1.43382
                   |
     relative_dead |
               no  |          1  (base)
              yes  |   .9425642   .4049259    -0.14   0.890     .4061014    2.187698
-------------------+----------------------------------------------------------------
             /cut1 |   1.044989   .1507211                       .749581    1.340397
             /cut2 |    2.99318   .1844901                      2.631586    3.354774
             /cut3 |   3.919332   .2332028                      3.462263    4.376401
             /cut4 |    4.34876   .2692803                      3.820981     4.87654
------------------------------------------------------------------------------------
Note: Estimates are transformed only in the first equation.

. ologit response10 i.relative_sick##i.wave i.politics i.sex i.age i.civil i.relative_dead , allba
> selevels or , if wave>0

Iteration 0:   log likelihood =  -1913.585  
Iteration 1:   log likelihood = -1890.5219  
Iteration 2:   log likelihood = -1890.2968  
Iteration 3:   log likelihood = -1890.2959  
Iteration 4:   log likelihood = -1890.2959  

Ordered logistic regression                     Number of obs     =      1,540
                                                LR chi2(15)       =      46.58
                                                Prob > chi2       =     0.0000
Log likelihood = -1890.2959                     Pseudo R2         =     0.0122

------------------------------------------------------------------------------------
        response10 | Odds Ratio   Std. Err.      z    P>|z|     [95% Conf. Interval]
-------------------+----------------------------------------------------------------
     relative_sick |
               no  |          1  (base)
              yes  |   .9958101   .1151755    -0.04   0.971     .7938282    1.249184
                   |
              wave |
         Outbreak  |          1  (base)
    De-escalation  |   .7317436   .1019997    -2.24   0.025     .5568108    .9616348
                   |
relative_sick#wave |
      no#Outbreak  |          1  (base)
 no#De-escalation  |          1  (base)
     yes#Outbreak  |          1  (base)
yes#De-escalation  |   1.124142   .2737832     0.48   0.631     .6974486    1.811883
                   |
          politics |
            Right  |          1  (base)
             Left  |   .9646404   .1070365    -0.32   0.746     .7760972    1.198988
            Other  |   1.107995   .1585501     0.72   0.474     .8370158    1.466701
                   |
               sex |
             Male  |          1  (base)
           Female  |   .7261314    .073124    -3.18   0.001     .5960685    .8845742
                   |
               age |
            18-30  |          1  (base)
            31-40  |   1.036607   .1565579     0.24   0.812     .7710066    1.393704
            41-50  |   .9484263   .1604516    -0.31   0.754     .6807696    1.321317
            51-60  |   .9778887   .1824872    -0.12   0.905     .6783343    1.409727
              60+  |   .4728018   .1057081    -3.35   0.001     .3050488    .7328061
                   |
             civil |
           Single  |          1  (base)
         Divorced  |   1.120904     .36095     0.35   0.723     .5963033    2.107025
          Widowed  |   .3231704   .1856719    -1.97   0.049     .1048066    .9964938
 Domestic partner  |   .9738732   .2328247    -0.11   0.912     .6095438    1.555965
          Married  |   .8855975    .123431    -0.87   0.383     .6739061    1.163787
                   |
     relative_dead |
               no  |          1  (base)
              yes  |   .7351348   .2706532    -0.84   0.403     .3572578    1.512698
-------------------+----------------------------------------------------------------
             /cut1 |  -.3416376    .125122                     -.5868723   -.0964029
             /cut2 |   .8831785   .1272003                      .6338704    1.132487
             /cut3 |   1.672871   .1362008                      1.405922     1.93982
             /cut4 |   3.114045   .1853861                      2.750695    3.477395
------------------------------------------------------------------------------------
Note: Estimates are transformed only in the first equation.

. ologit response11 i.relative_sick##i.wave i.politics i.sex i.age i.civil i.relative_dead , allba
> selevels or , if wave>0

Iteration 0:   log likelihood = -2036.4031  
Iteration 1:   log likelihood = -1988.6021  
Iteration 2:   log likelihood =  -1988.227  
Iteration 3:   log likelihood = -1988.2269  

Ordered logistic regression                     Number of obs     =      1,540
                                                LR chi2(15)       =      96.35
                                                Prob > chi2       =     0.0000
Log likelihood = -1988.2269                     Pseudo R2         =     0.0237

------------------------------------------------------------------------------------
        response11 | Odds Ratio   Std. Err.      z    P>|z|     [95% Conf. Interval]
-------------------+----------------------------------------------------------------
     relative_sick |
               no  |          1  (base)
              yes  |   .8150933   .0933682    -1.78   0.074     .6511829    1.020262
                   |
              wave |
         Outbreak  |          1  (base)
    De-escalation  |   .9628506   .1322309    -0.28   0.783     .7356328     1.26025
                   |
relative_sick#wave |
      no#Outbreak  |          1  (base)
 no#De-escalation  |          1  (base)
     yes#Outbreak  |          1  (base)
yes#De-escalation  |   1.177047   .2719833     0.71   0.481     .7483498    1.851327
                   |
          politics |
            Right  |          1  (base)
             Left  |    1.23277   .1336853     1.93   0.054     .9967248    1.524716
            Other  |   1.443519   .2032373     2.61   0.009     1.095417    1.902242
                   |
               sex |
             Male  |          1  (base)
           Female  |   1.055472   .1050464     0.54   0.588     .8684213    1.282812
                   |
               age |
            18-30  |          1  (base)
            31-40  |   .9359077   .1400587    -0.44   0.658     .6979923    1.254918
            41-50  |   .6511231   .1087328    -2.57   0.010     .4693735    .9032492
            51-60  |   .4395952   .0813486    -4.44   0.000     .3058688     .631787
              60+  |    .416396   .0867788    -4.20   0.000     .2767658    .6264706
                   |
             civil |
           Single  |          1  (base)
         Divorced  |   .9601913   .2987908    -0.13   0.896     .5217738    1.766987
          Widowed  |    1.11621   .4923994     0.25   0.803     .4701659    2.649969
 Domestic partner  |   .7631338   .1838886    -1.12   0.262     .4758728      1.2238
          Married  |    .725773   .0991996    -2.35   0.019     .5552102    .9487332
                   |
     relative_dead |
               no  |          1  (base)
              yes  |   .6539805   .2188948    -1.27   0.205     .3393578    1.260294
-------------------+----------------------------------------------------------------
             /cut1 |  -1.921484   .1365838                     -2.189184   -1.653785
             /cut2 |   .3869227   .1260191                      .1399298    .6339155
             /cut3 |   1.570778   .1344243                      1.307311    1.834245
             /cut4 |   3.214921   .1863791                      2.849625    3.580218
------------------------------------------------------------------------------------
Note: Estimates are transformed only in the first equation.

. ologit response12 i.relative_sick##i.wave i.politics i.sex i.age i.civil i.relative_dead , allba
> selevels or , if wave>0

Iteration 0:   log likelihood = -2188.4614  
Iteration 1:   log likelihood = -2049.8552  
Iteration 2:   log likelihood = -2047.2284  
Iteration 3:   log likelihood = -2047.2209  
Iteration 4:   log likelihood = -2047.2209  

Ordered logistic regression                     Number of obs     =      1,540
                                                LR chi2(15)       =     282.48
                                                Prob > chi2       =     0.0000
Log likelihood = -2047.2209                     Pseudo R2         =     0.0645

------------------------------------------------------------------------------------
        response12 | Odds Ratio   Std. Err.      z    P>|z|     [95% Conf. Interval]
-------------------+----------------------------------------------------------------
     relative_sick |
               no  |          1  (base)
              yes  |   .6523889   .0748358    -3.72   0.000     .5210326    .8168611
                   |
              wave |
         Outbreak  |          1  (base)
    De-escalation  |   1.129608   .1504535     0.92   0.360     .8700726    1.466561
                   |
relative_sick#wave |
      no#Outbreak  |          1  (base)
 no#De-escalation  |          1  (base)
     yes#Outbreak  |          1  (base)
yes#De-escalation  |   .9705858   .2235199    -0.13   0.897     .6180271    1.524265
                   |
          politics |
            Right  |          1  (base)
             Left  |   3.442196   .3863323    11.01   0.000     2.762496    4.289134
            Other  |   2.837407   .3969919     7.45   0.000     2.156885    3.732642
                   |
               sex |
             Male  |          1  (base)
           Female  |   2.155603   .2167433     7.64   0.000     1.770034    2.625162
                   |
               age |
            18-30  |          1  (base)
            31-40  |   1.232275   .1849297     1.39   0.164      .918261     1.65367
            41-50  |   1.148778   .1909353     0.83   0.404     .8293923    1.591153
            51-60  |   1.144307   .2102217     0.73   0.463     .7983027    1.640278
              60+  |   .7062051   .1440936    -1.70   0.088     .4734263    1.053439
                   |
             civil |
           Single  |          1  (base)
         Divorced  |   1.549988    .474892     1.43   0.153     .8502244    2.825681
          Widowed  |   .9439169    .385371    -0.14   0.888     .4240485    2.101126
 Domestic partner  |   1.650638   .3782451     2.19   0.029     1.053412    2.586458
          Married  |   .7310541   .1006145    -2.28   0.023     .5582121     .957414
                   |
     relative_dead |
               no  |          1  (base)
              yes  |   1.261013   .4172995     0.70   0.483      .659229     2.41214
-------------------+----------------------------------------------------------------
             /cut1 |  -.5907117   .1261675                     -.8379954   -.3434281
             /cut2 |    1.57887   .1327158                      1.318751    1.838988
             /cut3 |   2.552713   .1422291                      2.273949    2.831477
             /cut4 |   3.728489   .1641234                      3.406813    4.050165
------------------------------------------------------------------------------------
Note: Estimates are transformed only in the first equation.

. log close
     
--------------------------------------------------------------------------------------------------
