# Supplementary material for: Polarization of beliefs as a consequence of the COVID-19 pandemic: The case of Spain
Source: PLoS One. 2021 Jul 13;16(7):e0254511. doi: 10.1371/journal.pone.0254511 (PMC8277027; doi:10.1371/journal.pone.0254511)
Supplement: S1 File — (ZIP) [file pone.0254511.s003.zip › CORRECT_AFTER_R2/COVID-affected_acquaintance/S5_Table_COVID-19_dead_relative.log]

USE MAIN DATASET

--------------------------------------------------------------------------------------------------
     
. ologit response1 i.relative_dead i.wave i.politics i.sex i.age i.civil i.relative_sick , allbase
> levels or , if wave==2

note: 2.wave omitted because of collinearity
Iteration 0:   log likelihood = -600.78128  
Iteration 1:   log likelihood =  -591.1247  
Iteration 2:   log likelihood = -591.09589  
Iteration 3:   log likelihood = -591.09589  

Ordered logistic regression                     Number of obs     =        439
                                                LR chi2(13)       =      19.37
                                                Prob > chi2       =     0.1120
Log likelihood = -591.09589                     Pseudo R2         =     0.0161

-----------------------------------------------------------------------------------
        response1 | Odds Ratio   Std. Err.      z    P>|z|     [95% Conf. Interval]
------------------+----------------------------------------------------------------
    relative_dead |
              no  |          1  (base)
             yes  |   .5841666   .1987854    -1.58   0.114     .2998349    1.138128
                  |
             wave |
   De-escalation  |          1  (omitted)
                  |
         politics |
           Right  |          1  (base)
            Left  |   1.324483    .271619     1.37   0.171     .8861064    1.979735
           Other  |   .9933643   .2572698    -0.03   0.979     .5979396    1.650288
                  |
              sex |
            Male  |          1  (base)
          Female  |   1.230078    .219455     1.16   0.246     .8671055    1.744991
                  |
              age |
           18-30  |          1  (base)
           31-40  |   .8196519   .2407249    -0.68   0.498      .460934    1.457539
           41-50  |   .8148486   .2399184    -0.70   0.487     .4575673    1.451105
           51-60  |   .5890432   .1970332    -1.58   0.114     .3057897    1.134675
             60+  |   .5970636    .237399    -1.30   0.195     .2738884     1.30157
                  |
            civil |
          Single  |          1  (base)
        Divorced  |   .9849197   .5056433    -0.03   0.976     .3600862    2.693985
         Widowed  |    1.00316   .7005048     0.00   0.996     .2552568    3.942419
Domestic partner  |   .2902438   .1355068    -2.65   0.008     .1162413    .7247119
         Married  |   .8350266   .1921754    -0.78   0.433     .5318661    1.310987
                  |
    relative_sick |
              no  |          1  (base)
             yes  |   .8486278   .1730852    -0.80   0.421     .5689933     1.26569
------------------+----------------------------------------------------------------
            /cut1 |  -2.904736   .2868532                     -3.466958   -2.342514
            /cut2 |  -.5674134   .2364021                     -1.030753   -.1040738
            /cut3 |    .341085   .2345548                     -.1186339     .800804
            /cut4 |   3.117947   .3323421                      2.466569    3.769326
-----------------------------------------------------------------------------------
Note: Estimates are transformed only in the first equation.

. ologit response2 i.relative_dead i.wave i.politics i.sex i.age i.civil i.relative_sick , allbase
> levels or , if wave==2

note: 2.wave omitted because of collinearity
Iteration 0:   log likelihood = -634.43743  
Iteration 1:   log likelihood = -568.17152  
Iteration 2:   log likelihood = -566.84832  
Iteration 3:   log likelihood = -566.84457  
Iteration 4:   log likelihood = -566.84457  

Ordered logistic regression                     Number of obs     =        439
                                                LR chi2(13)       =     135.19
                                                Prob > chi2       =     0.0000
Log likelihood = -566.84457                     Pseudo R2         =     0.1065

-----------------------------------------------------------------------------------
        response2 | Odds Ratio   Std. Err.      z    P>|z|     [95% Conf. Interval]
------------------+----------------------------------------------------------------
    relative_dead |
              no  |          1  (base)
             yes  |   1.172795   .4280439     0.44   0.662     .5735254    2.398234
                  |
             wave |
   De-escalation  |          1  (omitted)
                  |
         politics |
           Right  |          1  (base)
            Left  |    .102492   .0237409    -9.83   0.000      .065091    .1613835
           Other  |   .2904491   .0750713    -4.78   0.000     .1750101    .4820332
                  |
              sex |
            Male  |          1  (base)
          Female  |   1.226464   .2263999     1.11   0.269     .8541349    1.761095
                  |
              age |
           18-30  |          1  (base)
           31-40  |   1.119609   .3423875     0.37   0.712     .6148376    2.038789
           41-50  |   1.242146    .378007     0.71   0.476     .6841275    2.255321
           51-60  |   1.035717   .3636351     0.10   0.920     .5204615    2.061075
             60+  |   1.044591   .4268693     0.11   0.915     .4689268    2.326952
                  |
            civil |
          Single  |          1  (base)
        Divorced  |   1.072997   .5622649     0.13   0.893     .3842003    2.996675
         Widowed  |   .4612056   .3269462    -1.09   0.275     .1149429    1.850575
Domestic partner  |   .6358037   .3097852    -0.93   0.353     .2446745     1.65218
         Married  |   1.592924   .3896484     1.90   0.057     .9862362    2.572819
                  |
    relative_sick |
              no  |          1  (base)
             yes  |   1.450136   .3070507     1.76   0.079     .9575822    2.196046
------------------+----------------------------------------------------------------
            /cut1 |   -3.09047   .2914383                     -3.661679   -2.519262
            /cut2 |  -1.425491   .2502725                     -1.916016   -.9349661
            /cut3 |  -.8289631     .24355                     -1.306312    -.351614
            /cut4 |   .2210155   .2379014                     -.2452627    .6872937
-----------------------------------------------------------------------------------
Note: Estimates are transformed only in the first equation.

. ologit response3 i.relative_dead i.wave i.politics i.sex i.age i.civil i.relative_sick , allbase
> levels or , if wave==2

note: 2.wave omitted because of collinearity
Iteration 0:   log likelihood = -487.42096  
Iteration 1:   log likelihood =  -480.5679  
Iteration 2:   log likelihood = -480.52745  
Iteration 3:   log likelihood = -480.52745  

Ordered logistic regression                     Number of obs     =        439
                                                LR chi2(13)       =      13.79
                                                Prob > chi2       =     0.3890
Log likelihood = -480.52745                     Pseudo R2         =     0.0141

-----------------------------------------------------------------------------------
        response3 | Odds Ratio   Std. Err.      z    P>|z|     [95% Conf. Interval]
------------------+----------------------------------------------------------------
    relative_dead |
              no  |          1  (base)
             yes  |    .601172   .2203011    -1.39   0.165     .2931391    1.232889
                  |
             wave |
   De-escalation  |          1  (omitted)
                  |
         politics |
           Right  |          1  (base)
            Left  |    1.60956   .3550275     2.16   0.031      1.04461    2.480049
           Other  |   1.175459   .3282098     0.58   0.563     .6800432    2.031789
                  |
              sex |
            Male  |          1  (base)
          Female  |   1.003059    .189966     0.02   0.987     .6920229    1.453894
                  |
              age |
           18-30  |          1  (base)
           31-40  |   .6551868   .2104759    -1.32   0.188     .3490763     1.22973
           41-50  |   .6987341   .2220206    -1.13   0.259     .3748395    1.302502
           51-60  |   .8018204    .298196    -0.59   0.553     .3868266    1.662026
             60+  |   .6349233   .2622477    -1.10   0.271     .2825806    1.426593
                  |
            civil |
          Single  |          1  (base)
        Divorced  |   .5552159   .3230164    -1.01   0.312     .1775192    1.736515
         Widowed  |   1.791119   1.395946     0.75   0.455     .3887971    8.251368
Domestic partner  |   .3923309   .1916368    -1.92   0.055     .1506181    1.021946
         Married  |   1.207068   .3117814     0.73   0.466     .7275605    2.002599
                  |
    relative_sick |
              no  |          1  (base)
             yes  |   1.064941    .229408     0.29   0.770     .6981698    1.624389
------------------+----------------------------------------------------------------
            /cut1 |  -4.624693   .5025049                     -5.609584   -3.639801
            /cut2 |  -3.299773   .3271644                     -3.941003   -2.658542
            /cut3 |  -1.476608   .2486642                     -1.963981   -.9892352
            /cut4 |   1.160984    .244235                      .6822923    1.639676
-----------------------------------------------------------------------------------
Note: Estimates are transformed only in the first equation.

. ologit response4 i.relative_dead i.wave i.politics i.sex i.age i.civil i.relative_sick , allbase
> levels or , if wave==2

note: 2.wave omitted because of collinearity
Iteration 0:   log likelihood = -631.05822  
Iteration 1:   log likelihood = -604.82908  
Iteration 2:   log likelihood =  -604.5211  
Iteration 3:   log likelihood = -604.52083  
Iteration 4:   log likelihood = -604.52083  

Ordered logistic regression                     Number of obs     =        439
                                                LR chi2(13)       =      53.07
                                                Prob > chi2       =     0.0000
Log likelihood = -604.52083                     Pseudo R2         =     0.0421

-----------------------------------------------------------------------------------
        response4 | Odds Ratio   Std. Err.      z    P>|z|     [95% Conf. Interval]
------------------+----------------------------------------------------------------
    relative_dead |
              no  |          1  (base)
             yes  |   .5337781   .1792566    -1.87   0.062      .276379      1.0309
                  |
             wave |
   De-escalation  |          1  (omitted)
                  |
         politics |
           Right  |          1  (base)
            Left  |   3.362183   .7220937     5.65   0.000     2.207036    5.121926
           Other  |   1.503181   .3807458     1.61   0.108     .9149715    2.469534
                  |
              sex |
            Male  |          1  (base)
          Female  |    1.19687    .213519     1.01   0.314     .8437128    1.697851
                  |
              age |
           18-30  |          1  (base)
           31-40  |   .9979224   .2942499    -0.01   0.994     .5598985    1.778624
           41-50  |   .9466795    .281978    -0.18   0.854     .5280367    1.697235
           51-60  |   .9248076   .3207668    -0.23   0.822     .4686133    1.825106
             60+  |    1.17241   .4517857     0.41   0.680     .5508974    2.495102
                  |
            civil |
          Single  |          1  (base)
        Divorced  |   .2077881   .1113432    -2.93   0.003     .0726949    .5939323
         Widowed  |   .4222355   .3101532    -1.17   0.240     .1000701    1.781579
Domestic partner  |   1.046962   .4633877     0.10   0.917     .4397312    2.492726
         Married  |   .6409392   .1553319    -1.84   0.066     .3985913    1.030637
                  |
    relative_sick |
              no  |          1  (base)
             yes  |   .6951904   .1409267    -1.79   0.073     .4672518    1.034324
------------------+----------------------------------------------------------------
            /cut1 |  -1.528253   .2396956                     -1.998048   -1.058458
            /cut2 |   .5421295   .2275498                      .0961401     .988119
            /cut3 |    1.38867   .2373621                      .9234492    1.853892
            /cut4 |   2.971639   .2930553                      2.397262    3.546017
-----------------------------------------------------------------------------------
Note: Estimates are transformed only in the first equation.

. ologit response5 i.relative_dead i.wave i.politics i.sex i.age i.civil i.relative_sick , allbase
> levels or , if wave==2

note: 2.wave omitted because of collinearity
Iteration 0:   log likelihood = -543.30539  
Iteration 1:   log likelihood = -513.94467  
Iteration 2:   log likelihood = -513.61022  
Iteration 3:   log likelihood = -513.60968  
Iteration 4:   log likelihood = -513.60968  

Ordered logistic regression                     Number of obs     =        439
                                                LR chi2(13)       =      59.39
                                                Prob > chi2       =     0.0000
Log likelihood = -513.60968                     Pseudo R2         =     0.0547

-----------------------------------------------------------------------------------
        response5 | Odds Ratio   Std. Err.      z    P>|z|     [95% Conf. Interval]
------------------+----------------------------------------------------------------
    relative_dead |
              no  |          1  (base)
             yes  |   .9055538   .3213828    -0.28   0.780     .4516699    1.815546
                  |
             wave |
   De-escalation  |          1  (omitted)
                  |
         politics |
           Right  |          1  (base)
            Left  |   .2950571   .0637447    -5.65   0.000     .1932017    .4506106
           Other  |    .382825   .1030089    -3.57   0.000     .2259242    .6486909
                  |
              sex |
            Male  |          1  (base)
          Female  |   1.267499   .2331113     1.29   0.197     .8838922    1.817589
                  |
              age |
           18-30  |          1  (base)
           31-40  |   1.399793   .4416558     1.07   0.286     .7542182     2.59795
           41-50  |   1.496928   .4655922     1.30   0.195     .8136731    2.753922
           51-60  |   1.632161   .5801631     1.38   0.168     .8132003    3.275885
             60+  |   2.922581   1.197763     2.62   0.009     1.308935    6.525519
                  |
            civil |
          Single  |          1  (base)
        Divorced  |   .4962388    .258148    -1.35   0.178     .1790144    1.375605
         Widowed  |   .2237964   .1667011    -2.01   0.044      .051977    .9635953
Domestic partner  |   .3040805   .1440838    -2.51   0.012     .1201323    .7696923
         Married  |   .8560822   .2144352    -0.62   0.535     .5239657    1.398711
                  |
    relative_sick |
              no  |          1  (base)
             yes  |   1.212636   .2535678     0.92   0.357     .8048974    1.826925
------------------+----------------------------------------------------------------
            /cut1 |  -4.807834   .5032227                     -5.794132   -3.821536
            /cut2 |  -2.051103   .2654547                     -2.571385   -1.530821
            /cut3 |  -1.552503   .2567203                     -2.055666   -1.049341
            /cut4 |   .3181843    .242035                     -.1561956    .7925642
-----------------------------------------------------------------------------------
Note: Estimates are transformed only in the first equation.

. ologit response6 i.relative_dead i.wave i.politics i.sex i.age i.civil i.relative_sick , allbase
> levels or , if wave==2

note: 2.wave omitted because of collinearity
Iteration 0:   log likelihood = -653.62246  
Iteration 1:   log likelihood =  -640.1463  
Iteration 2:   log likelihood = -640.07906  
Iteration 3:   log likelihood = -640.07905  

Ordered logistic regression                     Number of obs     =        439
                                                LR chi2(13)       =      27.09
                                                Prob > chi2       =     0.0121
Log likelihood = -640.07905                     Pseudo R2         =     0.0207

-----------------------------------------------------------------------------------
        response6 | Odds Ratio   Std. Err.      z    P>|z|     [95% Conf. Interval]
------------------+----------------------------------------------------------------
    relative_dead |
              no  |          1  (base)
             yes  |   1.225179   .4113987     0.60   0.545     .6344208    2.366037
                  |
             wave |
   De-escalation  |          1  (omitted)
                  |
         politics |
           Right  |          1  (base)
            Left  |   2.129702   .4413179     3.65   0.000     1.418837    3.196725
           Other  |   1.351241   .3501285     1.16   0.245     .8131533    2.245396
                  |
              sex |
            Male  |          1  (base)
          Female  |   1.459006   .2583274     2.13   0.033     1.031206    2.064278
                  |
              age |
           18-30  |          1  (base)
           31-40  |     1.0411   .3029481     0.14   0.890     .5885764    1.841545
           41-50  |   1.042892   .3013152     0.15   0.884     .5919808     1.83726
           51-60  |   .8607645   .2828144    -0.46   0.648     .4520765    1.638916
             60+  |   1.643011   .6256623     1.30   0.192     .7789344    3.465612
                  |
            civil |
          Single  |          1  (base)
        Divorced  |   .4685575   .2384141    -1.49   0.136     .1728421    1.270212
         Widowed  |   .9062374   .5867948    -0.15   0.879     .2547319    3.224042
Domestic partner  |   1.215621    .566553     0.42   0.675     .4876258    3.030468
         Married  |   1.387144   .3206068     1.42   0.157     .8818314    2.182013
                  |
    relative_sick |
              no  |          1  (base)
             yes  |   .8587642    .171617    -0.76   0.446     .5804546    1.270514
------------------+----------------------------------------------------------------
            /cut1 |  -1.923905   .2639577                     -2.441253   -1.406558
            /cut2 |  -.6806547     .23165                      -1.13468    -.226629
            /cut3 |   .4611511   .2270485                      .0161443    .9061579
            /cut4 |   2.307455    .253148                      1.811294    2.803616
-----------------------------------------------------------------------------------
Note: Estimates are transformed only in the first equation.

. ologit response7 i.relative_dead i.wave i.politics i.sex i.age i.civil i.relative_sick , allbase
> levels or , if wave==2

note: 2.wave omitted because of collinearity
Iteration 0:   log likelihood = -370.06698  
Iteration 1:   log likelihood = -358.46991  
Iteration 2:   log likelihood = -358.23192  
Iteration 3:   log likelihood =  -358.2317  
Iteration 4:   log likelihood =  -358.2317  

Ordered logistic regression                     Number of obs     =        439
                                                LR chi2(13)       =      23.67
                                                Prob > chi2       =     0.0343
Log likelihood =  -358.2317                     Pseudo R2         =     0.0320

-----------------------------------------------------------------------------------
        response7 | Odds Ratio   Std. Err.      z    P>|z|     [95% Conf. Interval]
------------------+----------------------------------------------------------------
    relative_dead |
              no  |          1  (base)
             yes  |    1.04258   .4578294     0.09   0.924     .4408802    2.465464
                  |
             wave |
   De-escalation  |          1  (omitted)
                  |
         politics |
           Right  |          1  (base)
            Left  |   1.304941   .3300467     1.05   0.293     .7948849    2.142286
           Other  |   1.303705    .417019     0.83   0.407      .696472    2.440366
                  |
              sex |
            Male  |          1  (base)
          Female  |   .4658825    .105428    -3.38   0.001     .2989866    .7259405
                  |
              age |
           18-30  |          1  (base)
           31-40  |   2.028893   .7775115     1.85   0.065     .9573312    4.299879
           41-50  |   1.379176   .5255356     0.84   0.399     .6535354    2.910519
           51-60  |   1.264131   .5583638     0.53   0.596     .5318858    3.004456
             60+  |   1.210429    .593612     0.39   0.697     .4629114    3.165052
                  |
            civil |
          Single  |          1  (base)
        Divorced  |   1.902827   1.202219     1.02   0.309     .5515748     6.56439
         Widowed  |   3.048012   2.449759     1.39   0.166     .6307917    14.72812
Domestic partner  |   1.835673   .9495713     1.17   0.240     .6660072    5.059546
         Married  |   1.346472   .3993144     1.00   0.316     .7529428    2.407867
                  |
    relative_sick |
              no  |          1  (base)
             yes  |   .7361488   .1937088    -1.16   0.244     .4395234    1.232961
------------------+----------------------------------------------------------------
            /cut1 |   1.201353   .2936452                      .6258185    1.776887
            /cut2 |   2.553553   .3214935                      1.923437    3.183669
            /cut3 |   2.734771   .3284771                      2.090968    3.378575
            /cut4 |   3.205245   .3522985                      2.514752    3.895737
-----------------------------------------------------------------------------------
Note: Estimates are transformed only in the first equation.

. ologit response8 i.relative_dead i.wave i.politics i.sex i.age i.civil i.relative_sick , allbase
> levels or , if wave==2

note: 2.wave omitted because of collinearity
Iteration 0:   log likelihood = -624.01549  
Iteration 1:   log likelihood = -553.14527  
Iteration 2:   log likelihood =  -551.3659  
Iteration 3:   log likelihood = -551.35882  
Iteration 4:   log likelihood = -551.35882  

Ordered logistic regression                     Number of obs     =        439
                                                LR chi2(13)       =     145.31
                                                Prob > chi2       =     0.0000
Log likelihood = -551.35882                     Pseudo R2         =     0.1164

-----------------------------------------------------------------------------------
        response8 | Odds Ratio   Std. Err.      z    P>|z|     [95% Conf. Interval]
------------------+----------------------------------------------------------------
    relative_dead |
              no  |          1  (base)
             yes  |   .9800549    .366107    -0.05   0.957     .4712784    2.038089
                  |
             wave |
   De-escalation  |          1  (omitted)
                  |
         politics |
           Right  |          1  (base)
            Left  |   12.27973   2.930419    10.51   0.000     7.692352    19.60282
           Other  |   4.224442   1.118128     5.44   0.000     2.514622    7.096854
                  |
              sex |
            Male  |          1  (base)
          Female  |   .8217535    .155343    -1.04   0.299     .5673248    1.190286
                  |
              age |
           18-30  |          1  (base)
           31-40  |   .8831525   .2744074    -0.40   0.689     .4803479    1.623736
           41-50  |   .8619313   .2676477    -0.48   0.632     .4689826    1.584122
           51-60  |   .6970999   .2567608    -0.98   0.327     .3386682     1.43488
             60+  |   .5235972   .2219299    -1.53   0.127     .2281446    1.201668
                  |
            civil |
          Single  |          1  (base)
        Divorced  |   .6098686   .3249393    -0.93   0.353     .2146418    1.732839
         Widowed  |   1.987131   1.413638     0.97   0.334     .4928157    8.012505
Domestic partner  |   1.858681    .868681     1.33   0.185     .7436763    4.645431
         Married  |   .7558934   .1899858    -1.11   0.266     .4618704    1.237089
                  |
    relative_sick |
              no  |          1  (base)
             yes  |   .6591738   .1449676    -1.90   0.058     .4283522    1.014376
------------------+----------------------------------------------------------------
            /cut1 |   .0623236   .2405134                     -.4090739    .5337212
            /cut2 |      .6168   .2447481                      .1371025    1.096498
            /cut3 |   1.383222   .2536141                      .8861477    1.880297
            /cut4 |   2.814817   .2827385                      2.260659    3.368974
-----------------------------------------------------------------------------------
Note: Estimates are transformed only in the first equation.

. ologit response9 i.relative_dead i.wave i.politics i.sex i.age i.civil i.relative_sick , allbase
> levels or , if wave==2

note: 2.wave omitted because of collinearity
Iteration 0:   log likelihood = -335.55676  
Iteration 1:   log likelihood =  -329.9893  
Iteration 2:   log likelihood = -329.81755  
Iteration 3:   log likelihood = -329.81749  
Iteration 4:   log likelihood = -329.81749  

Ordered logistic regression                     Number of obs     =        439
                                                LR chi2(13)       =      11.48
                                                Prob > chi2       =     0.5708
Log likelihood = -329.81749                     Pseudo R2         =     0.0171

-----------------------------------------------------------------------------------
        response9 | Odds Ratio   Std. Err.      z    P>|z|     [95% Conf. Interval]
------------------+----------------------------------------------------------------
    relative_dead |
              no  |          1  (base)
             yes  |   .9950785   .4310512    -0.01   0.991     .4257269     2.32586
                  |
             wave |
   De-escalation  |          1  (omitted)
                  |
         politics |
           Right  |          1  (base)
            Left  |   .9685858   .2444856    -0.13   0.899     .5905846    1.588525
           Other  |   .9519703   .3047071    -0.15   0.878     .5083589    1.782692
                  |
              sex |
            Male  |          1  (base)
          Female  |   1.060884   .2303891     0.27   0.786     .6931305    1.623757
                  |
              age |
           18-30  |          1  (base)
           31-40  |   .8804038   .3278358    -0.34   0.732      .424346    1.826601
           41-50  |   1.029479   .3727931     0.08   0.936     .5062695    2.093404
           51-60  |   .7834472   .3327625    -0.57   0.566     .3407761    1.801152
             60+  |   .6117361    .303293    -0.99   0.322     .2314975    1.616523
                  |
            civil |
          Single  |          1  (base)
        Divorced  |   4.617204   2.871489     2.46   0.014     1.364607     15.6225
         Widowed  |   4.371131   3.741526     1.72   0.085     .8165764    23.39865
Domestic partner  |   1.130521   .6327929     0.22   0.827     .3774253    3.386308
         Married  |   1.509307   .4491606     1.38   0.167     .8422973    2.704519
                  |
    relative_sick |
              no  |          1  (base)
             yes  |   .7994841   .2017581    -0.89   0.375     .4875289     1.31105
------------------+----------------------------------------------------------------
            /cut1 |   1.072196   .2762179                      .5308191    1.613573
            /cut2 |   3.184986   .3422569                      2.514175    3.855797
            /cut3 |   4.489188    .487023                      3.534641    5.443736
            /cut4 |   5.189671   .6355311                      3.944053    6.435289
-----------------------------------------------------------------------------------
Note: Estimates are transformed only in the first equation.

. ologit response10 i.relative_dead i.wave i.politics i.sex i.age i.civil i.relative_sick , allbas
> elevels or , if wave==2

note: 2.wave omitted because of collinearity
Iteration 0:   log likelihood = -506.10904  
Iteration 1:   log likelihood = -500.06385  
Iteration 2:   log likelihood =  -499.9709  
Iteration 3:   log likelihood = -499.97073  
Iteration 4:   log likelihood = -499.97073  

Ordered logistic regression                     Number of obs     =        439
                                                LR chi2(13)       =      12.28
                                                Prob > chi2       =     0.5051
Log likelihood = -499.97073                     Pseudo R2         =     0.0121

-----------------------------------------------------------------------------------
       response10 | Odds Ratio   Std. Err.      z    P>|z|     [95% Conf. Interval]
------------------+----------------------------------------------------------------
    relative_dead |
              no  |          1  (base)
             yes  |   .7343313   .2731624    -0.83   0.406     .3542055      1.5224
                  |
             wave |
   De-escalation  |          1  (omitted)
                  |
         politics |
           Right  |          1  (base)
            Left  |   1.085667   .2421555     0.37   0.712     .7011935    1.680951
           Other  |   1.599568   .4261159     1.76   0.078     .9489585    2.696236
                  |
              sex |
            Male  |          1  (base)
          Female  |   .7368691   .1392033    -1.62   0.106     .5088482    1.067069
                  |
              age |
           18-30  |          1  (base)
           31-40  |   1.334804   .4065889     0.95   0.343     .7347449    2.424925
           41-50  |   1.048631   .3287433     0.15   0.880     .5672478    1.938529
           51-60  |   1.127342   .4068582     0.33   0.740     .5557209     2.28694
             60+  |   .7611593   .3280181    -0.63   0.527     .3270801     1.77132
                  |
            civil |
          Single  |          1  (base)
        Divorced  |   1.496429   .9306021     0.65   0.517     .4422919    5.062942
         Widowed  |   .2714156   .3027561    -1.17   0.242     .0304891    2.416157
Domestic partner  |   .7117624   .3580142    -0.68   0.499     .2655726    1.907597
         Married  |   1.045347    .259751     0.18   0.858     .6423201    1.701256
                  |
    relative_sick |
              no  |          1  (base)
             yes  |   1.153807   .2507325     0.66   0.510      .753632    1.766472
------------------+----------------------------------------------------------------
            /cut1 |   .2854265    .239123                     -.1832459     .754099
            /cut2 |    1.53429   .2514313                      1.041494    2.027087
            /cut3 |   2.504177   .2812863                      1.952866    3.055488
            /cut4 |   3.930837   .4021697                      3.142599    4.719075
-----------------------------------------------------------------------------------
Note: Estimates are transformed only in the first equation.

. ologit response11 i.relative_dead i.wave i.politics i.sex i.age i.civil i.relative_sick , allbas
> elevels or , if wave==2

note: 2.wave omitted because of collinearity
Iteration 0:   log likelihood = -554.60963  
Iteration 1:   log likelihood =  -545.6766  
Iteration 2:   log likelihood = -545.61878  
Iteration 3:   log likelihood = -545.61876  

Ordered logistic regression                     Number of obs     =        439
                                                LR chi2(13)       =      17.98
                                                Prob > chi2       =     0.1582
Log likelihood = -545.61876                     Pseudo R2         =     0.0162

-----------------------------------------------------------------------------------
       response11 | Odds Ratio   Std. Err.      z    P>|z|     [95% Conf. Interval]
------------------+----------------------------------------------------------------
    relative_dead |
              no  |          1  (base)
             yes  |   .6291447    .215355    -1.35   0.176     .3216517    1.230595
                  |
             wave |
   De-escalation  |          1  (omitted)
                  |
         politics |
           Right  |          1  (base)
            Left  |   1.008252   .2181933     0.04   0.970     .6597244    1.540904
           Other  |    1.24718   .3354115     0.82   0.411     .7362249    2.112748
                  |
              sex |
            Male  |          1  (base)
          Female  |   .8806261   .1633935    -0.69   0.493     .6121495    1.266851
                  |
              age |
           18-30  |          1  (base)
           31-40  |    1.38834   .4252072     1.07   0.284     .7617252    2.530425
           41-50  |   .8311258   .2561077    -0.60   0.548     .4543315     1.52041
           51-60  |   .5506547   .1950932    -1.68   0.092     .2749822    1.102692
             60+  |   .7320278   .2987659    -0.76   0.445     .3289446    1.629042
                  |
            civil |
          Single  |          1  (base)
        Divorced  |   1.325657   .7393971     0.51   0.613      .444289    3.955455
         Widowed  |   .5443471   .4109582    -0.81   0.420     .1239527    2.390539
Domestic partner  |   1.308899    .646679     0.54   0.586     .4970026    3.447098
         Married  |   .7702235   .1912064    -1.05   0.293     .4734867    1.252927
                  |
    relative_sick |
              no  |          1  (base)
             yes  |   .9300415   .1923515    -0.35   0.726     .6200925    1.394916
------------------+----------------------------------------------------------------
            /cut1 |  -1.886712   .2539908                     -2.384525   -1.388899
            /cut2 |   .6053508   .2347109                      .1453259    1.065376
            /cut3 |   1.807389   .2578461                       1.30202    2.312758
            /cut4 |   3.159516   .3423858                      2.488452     3.83058
-----------------------------------------------------------------------------------
Note: Estimates are transformed only in the first equation.

. ologit response12 i.relative_dead i.wave i.politics i.sex i.age i.civil i.relative_sick , allbas
> elevels or , if wave==2

note: 2.wave omitted because of collinearity
Iteration 0:   log likelihood = -591.17665  
Iteration 1:   log likelihood = -560.17183  
Iteration 2:   log likelihood = -559.41649  
Iteration 3:   log likelihood =  -559.4153  
Iteration 4:   log likelihood =  -559.4153  

Ordered logistic regression                     Number of obs     =        439
                                                LR chi2(13)       =      63.52
                                                Prob > chi2       =     0.0000
Log likelihood =  -559.4153                     Pseudo R2         =     0.0537

-----------------------------------------------------------------------------------
       response12 | Odds Ratio   Std. Err.      z    P>|z|     [95% Conf. Interval]
------------------+----------------------------------------------------------------
    relative_dead |
              no  |          1  (base)
             yes  |   1.279979   .4373489     0.72   0.470     .6551798    2.500605
                  |
             wave |
   De-escalation  |          1  (omitted)
                  |
         politics |
           Right  |          1  (base)
            Left  |   3.078877   .6841944     5.06   0.000     1.991758    4.759355
           Other  |   2.717706   .7154984     3.80   0.000     1.622199    4.553033
                  |
              sex |
            Male  |          1  (base)
          Female  |   1.860462   .3454482     3.34   0.001     1.292917    2.677138
                  |
              age |
           18-30  |          1  (base)
           31-40  |   1.097734   .3373854     0.30   0.762     .6010112    2.004986
           41-50  |   1.279224   .3936175     0.80   0.424     .6998926    2.338091
           51-60  |   1.743143   .6259437     1.55   0.122     .8623343    3.523629
             60+  |   .7085219   .2796999    -0.87   0.383      .326835    1.535954
                  |
            civil |
          Single  |          1  (base)
        Divorced  |   1.595017   .8297354     0.90   0.369     .5753951    4.421447
         Widowed  |   .7356757   .5533878    -0.41   0.683     .1684217    3.213474
Domestic partner  |   1.558847   .7711262     0.90   0.369     .5911986      4.1103
         Married  |    .746373   .1865983    -1.17   0.242     .4572458    1.218322
                  |
    relative_sick |
              no  |          1  (base)
             yes  |   .6198262   .1284969    -2.31   0.021     .4128634    .9305367
------------------+----------------------------------------------------------------
            /cut1 |  -.9293884   .2386833                     -1.397199   -.4615777
            /cut2 |   1.491036   .2458827                      1.009115    1.972957
            /cut3 |   2.517644   .2672744                      1.993796    3.041492
            /cut4 |   3.828965    .325549                      3.190901    4.467029
-----------------------------------------------------------------------------------
Note: Estimates are transformed only in the first equation.

. log close
      
--------------------------------------------------------------------------------------------------
