# Supplementary material for: Polarization of beliefs as a consequence of the COVID-19 pandemic: The case of Spain
Source: PLoS One. 2021 Jul 13;16(7):e0254511. doi: 10.1371/journal.pone.0254511 (PMC8277027; doi:10.1371/journal.pone.0254511)
Supplement: S1 File — (ZIP) [file pone.0254511.s003.zip › CORRECT_AFTER_R2/main_ordinal_regressions/Main_ordinal_regressions_without_interaction.log]

USE MAIN DATASET

-----------------------------------------------------------------------------------------------------------------------------------------------------------------------------------------


. ologit response1 ib1.wave ib0.politics i.sex i.age i.civil i.relative_sick i.relative_dead , allbaselevels or

Iteration 0:   log likelihood = -2337.5166  
Iteration 1:   log likelihood = -2308.4855  
Iteration 2:   log likelihood =  -2308.397  
Iteration 3:   log likelihood =  -2308.397  

Ordered logistic regression                     Number of obs     =      1,650
                                                LR chi2(15)       =      58.24
                                                Prob > chi2       =     0.0000
Log likelihood =  -2308.397                     Pseudo R2         =     0.0125

-----------------------------------------------------------------------------------
        response1 | Odds Ratio   Std. Err.      z    P>|z|     [95% Conf. Interval]
------------------+----------------------------------------------------------------
             wave |
 Before COVID-19  |   3.420817   .7412778     5.68   0.000     2.237061    5.230967
        Outbreak  |          1  (base)
   De-escalation  |   .9291141   .1014863    -0.67   0.501     .7500548     1.15092
                  |
         politics |
           Right  |          1  (base)
            Left  |   1.054711   .1083306     0.52   0.604     .8623937    1.289916
           Other  |   .9454907    .124609    -0.43   0.671     .7302556    1.224164
                  |
              sex |
            Male  |          1  (base)
          Female  |   1.011438   .0946864     0.12   0.903     .8418868    1.215137
                  |
              age |
           18-30  |          1  (base)
           31-40  |   .9172827   .1285504    -0.62   0.538     .6969692    1.207238
           41-50  |    1.12752   .1761269     0.77   0.442     .8301572    1.531398
           51-60  |   .9472142   .1648273    -0.31   0.755     .6734856    1.332196
             60+  |   1.020765   .2022841     0.10   0.917     .6922199    1.505247
                  |
            civil |
          Single  |          1  (base)
        Divorced  |   .7794155   .2224526    -0.87   0.383     .4454797    1.363672
         Widowed  |   1.095306   .4463518     0.22   0.823      .492787    2.434509
Domestic partner  |   .6140287   .1343653    -2.23   0.026     .3998746    .9428736
         Married  |    .756633   .0973859    -2.17   0.030     .5879326      .97374
                  |
    relative_sick |
              no  |          1  (base)
             yes  |   .9799128   .0947346    -0.21   0.834     .8107672    1.184346
                  |
    relative_dead |
              no  |          1  (base)
             yes  |   .5504963   .1740704    -1.89   0.059     .2962096     1.02308
------------------+----------------------------------------------------------------
            /cut1 |  -2.797324   .1469571                     -3.085354   -2.509293
            /cut2 |  -.4822279   .1179526                     -.7134108    -.251045
            /cut3 |   .3184429   .1174732                      .0881997    .5486861
            /cut4 |   2.532287   .1439286                      2.250192    2.814382
-----------------------------------------------------------------------------------
Note: Estimates are transformed only in the first equation.

. ologit response2 ib1.wave ib0.politics i.sex i.age i.civil i.relative_sick i.relative_dead , allbaselevels or

Iteration 0:   log likelihood = -2496.7984  
Iteration 1:   log likelihood = -2321.2207  
Iteration 2:   log likelihood = -2319.4565  
Iteration 3:   log likelihood = -2319.4527  
Iteration 4:   log likelihood = -2319.4527  

Ordered logistic regression                     Number of obs     =      1,650
                                                LR chi2(15)       =     354.69
                                                Prob > chi2       =     0.0000
Log likelihood = -2319.4527                     Pseudo R2         =     0.0710

-----------------------------------------------------------------------------------
        response2 | Odds Ratio   Std. Err.      z    P>|z|     [95% Conf. Interval]
------------------+----------------------------------------------------------------
             wave |
 Before COVID-19  |   1.937132   .3895176     3.29   0.001      1.30617    2.872886
        Outbreak  |          1  (base)
   De-escalation  |   1.244476   .1391586     1.96   0.050     .9995499    1.549419
                  |
         politics |
           Right  |          1  (base)
            Left  |   .1837963   .0200652   -15.52   0.000     .1483919    .2276477
           Other  |   .3567494   .0468307    -7.85   0.000     .2758199    .4614247
                  |
              sex |
            Male  |          1  (base)
          Female  |   1.502402   .1415574     4.32   0.000     1.249066     1.80712
                  |
              age |
           18-30  |          1  (base)
           31-40  |   1.006493   .1444957     0.05   0.964     .7596427    1.333559
           41-50  |   1.381252   .2212425     2.02   0.044     1.009093    1.890664
           51-60  |   .9495485   .1691298    -0.29   0.771     .6697373    1.346263
             60+  |   1.151697   .2323353     0.70   0.484     .7755733    1.710227
                  |
            civil |
          Single  |          1  (base)
        Divorced  |   .8007059   .2433546    -0.73   0.465     .4413382    1.452695
         Widowed  |   .9456618   .3892585    -0.14   0.892     .4220458    2.118908
Domestic partner  |   .7471067   .1651856    -1.32   0.187     .4843749    1.152348
         Married  |   1.129659   .1498077     0.92   0.358     .8710976    1.464967
                  |
    relative_sick |
              no  |          1  (base)
             yes  |   1.360117   .1338102     3.13   0.002      1.12159    1.649372
                  |
    relative_dead |
              no  |          1  (base)
             yes  |   1.139958   .3838575     0.39   0.697     .5892023    2.205533
------------------+----------------------------------------------------------------
            /cut1 |   -2.48901   .1371095                      -2.75774    -2.22028
            /cut2 |  -1.069682   .1225519                     -1.309879   -.8294845
            /cut3 |  -.4320312   .1195125                     -.6662713    -.197791
            /cut4 |    .488334   .1188267                      .2554381      .72123
-----------------------------------------------------------------------------------
Note: Estimates are transformed only in the first equation.

. ologit response3 ib1.wave ib0.politics i.sex i.age i.civil i.relative_sick i.relative_dead , allbaselevels or

Iteration 0:   log likelihood = -1857.9174  
Iteration 1:   log likelihood = -1843.6028  
Iteration 2:   log likelihood = -1843.5657  
Iteration 3:   log likelihood = -1843.5657  

Ordered logistic regression                     Number of obs     =      1,650
                                                LR chi2(15)       =      28.70
                                                Prob > chi2       =     0.0176
Log likelihood = -1843.5657                     Pseudo R2         =     0.0077

-----------------------------------------------------------------------------------
        response3 | Odds Ratio   Std. Err.      z    P>|z|     [95% Conf. Interval]
------------------+----------------------------------------------------------------
             wave |
 Before COVID-19  |   .6290509   .1300593    -2.24   0.025     .4194651    .9433564
        Outbreak  |          1  (base)
   De-escalation  |   .7234957   .0838247    -2.79   0.005      .576521    .9079391
                  |
         politics |
           Right  |          1  (base)
            Left  |   .9784047   .1057918    -0.20   0.840     .7915545    1.209362
           Other  |   .8189721   .1142836    -1.43   0.152         .623     1.07659
                  |
              sex |
            Male  |          1  (base)
          Female  |   .9564716   .0932554    -0.46   0.648      .790097     1.15788
                  |
              age |
           18-30  |          1  (base)
           31-40  |   .9295874   .1402997    -0.48   0.629     .6915461    1.249566
           41-50  |   1.120099   .1858683     0.68   0.494     .8091118    1.550615
           51-60  |   1.027281   .1898098     0.15   0.884     .7151766    1.475587
             60+  |   .7711986   .1599798    -1.25   0.210      .513559    1.158089
                  |
            civil |
          Single  |          1  (base)
        Divorced  |   .8371591   .2596609    -0.57   0.567      .455818    1.537533
         Widowed  |   .7510452   .3503871    -0.61   0.539     .3009905    1.874042
Domestic partner  |   .7684773    .178648    -1.13   0.257     .4872504     1.21202
         Married  |   .9473531    .130218    -0.39   0.694     .7236197    1.240262
                  |
    relative_sick |
              no  |          1  (base)
             yes  |   1.159302    .118379     1.45   0.148     .9490264    1.416167
                  |
    relative_dead |
              no  |          1  (base)
             yes  |   .6169766   .2092476    -1.42   0.154      .317383    1.199371
------------------+----------------------------------------------------------------
            /cut1 |  -4.671136   .2575461                     -5.175917   -4.166355
            /cut2 |  -3.316924   .1664556                     -3.643171   -2.990677
            /cut3 |   -1.72552   .1297945                     -1.979913   -1.471128
            /cut4 |    .733661   .1224596                      .4936446    .9736774
-----------------------------------------------------------------------------------
Note: Estimates are transformed only in the first equation.

. ologit response4 ib1.wave ib0.politics i.sex i.age i.civil i.relative_sick i.relative_dead , allbaselevels or

Iteration 0:   log likelihood = -2447.6008  
Iteration 1:   log likelihood = -2404.3958  
Iteration 2:   log likelihood = -2404.2429  
Iteration 3:   log likelihood = -2404.2429  

Ordered logistic regression                     Number of obs     =      1,650
                                                LR chi2(15)       =      86.72
                                                Prob > chi2       =     0.0000
Log likelihood = -2404.2429                     Pseudo R2         =     0.0177

-----------------------------------------------------------------------------------
        response4 | Odds Ratio   Std. Err.      z    P>|z|     [95% Conf. Interval]
------------------+----------------------------------------------------------------
             wave |
 Before COVID-19  |   .3708629   .0731136    -5.03   0.000     .2520019    .5457869
        Outbreak  |          1  (base)
   De-escalation  |   .8552978   .0930158    -1.44   0.151     .6911098    1.058492
                  |
         politics |
           Right  |          1  (base)
            Left  |   1.562215   .1609268     4.33   0.000     1.276606    1.911722
           Other  |   1.097197   .1424536     0.71   0.475     .8506868    1.415141
                  |
              sex |
            Male  |          1  (base)
          Female  |   1.103737    .102071     1.07   0.286     .9207645     1.32307
                  |
              age |
           18-30  |          1  (base)
           31-40  |    .856228   .1207092    -1.10   0.271     .6495144     1.12873
           41-50  |   .8669225   .1332351    -0.93   0.353     .6414478    1.171654
           51-60  |   .7184488   .1250556    -1.90   0.057     .5107788    1.010552
             60+  |   .7636244   .1475858    -1.40   0.163     .5228389      1.1153
                  |
            civil |
          Single  |          1  (base)
        Divorced  |   .7970039   .2278023    -0.79   0.427     .4551633    1.395577
         Widowed  |   .8504287   .3507207    -0.39   0.694     .3789644    1.908435
Domestic partner  |   .9654912   .2119078    -0.16   0.873       .62795    1.484471
         Married  |   .7708355   .0983709    -2.04   0.041     .6002536    .9898939
                  |
    relative_sick |
              no  |          1  (base)
             yes  |   .8156974   .0782395    -2.12   0.034     .6759026    .9844055
                  |
    relative_dead |
              no  |          1  (base)
             yes  |   .5477999   .1689188    -1.95   0.051     .2993276     1.00253
------------------+----------------------------------------------------------------
            /cut1 |  -1.663269   .1242384                     -1.906772   -1.419766
            /cut2 |   .0343462   .1164539                     -.1938993    .2625917
            /cut3 |   .8078102   .1185092                      .5755365    1.040084
            /cut4 |   2.652874   .1483584                      2.362097    2.943652
-----------------------------------------------------------------------------------
Note: Estimates are transformed only in the first equation.

. ologit response5 ib1.wave ib0.politics i.sex i.age i.civil i.relative_sick i.relative_dead , allbaselevels or

Iteration 0:   log likelihood = -2158.6952  
Iteration 1:   log likelihood = -2092.0685  
Iteration 2:   log likelihood = -2091.7484  
Iteration 3:   log likelihood = -2091.7483  

Ordered logistic regression                     Number of obs     =      1,650
                                                LR chi2(15)       =     133.89
                                                Prob > chi2       =     0.0000
Log likelihood = -2091.7483                     Pseudo R2         =     0.0310

-----------------------------------------------------------------------------------
        response5 | Odds Ratio   Std. Err.      z    P>|z|     [95% Conf. Interval]
------------------+----------------------------------------------------------------
             wave |
 Before COVID-19  |    1.20139   .2357043     0.94   0.350     .8178696    1.764752
        Outbreak  |          1  (base)
   De-escalation  |   1.048251   .1174043     0.42   0.674     .8416482     1.30557
                  |
         politics |
           Right  |          1  (base)
            Left  |   .4942025   .0518949    -6.71   0.000     .4022746    .6071379
           Other  |   .5075771   .0678561    -5.07   0.000     .3905782    .6596235
                  |
              sex |
            Male  |          1  (base)
          Female  |   1.365529   .1300561     3.27   0.001     1.133002    1.645779
                  |
              age |
           18-30  |          1  (base)
           31-40  |   1.227852    .177693     1.42   0.156     .9246157    1.630537
           41-50  |   1.499266   .2419644     2.51   0.012     1.092709    2.057088
           51-60  |   1.414163   .2512815     1.95   0.051     .9982752    2.003313
             60+  |   1.927606   .3838967     3.30   0.001     1.304654    2.848008
                  |
            civil |
          Single  |          1  (base)
        Divorced  |   .6588053   .1840147    -1.49   0.135     .3810685    1.138967
         Widowed  |   .4931505   .2066939    -1.69   0.092     .2168781    1.121355
Domestic partner  |   .6657833   .1436922    -1.88   0.059      .436137    1.016349
         Married  |   1.233311   .1633339     1.58   0.113     .9513572    1.598828
                  |
    relative_sick |
              no  |          1  (base)
             yes  |   1.372031   .1366601     3.18   0.001     1.128705    1.667812
                  |
    relative_dead |
              no  |          1  (base)
             yes  |   .9090995   .3025657    -0.29   0.775     .4734949     1.74545
------------------+----------------------------------------------------------------
            /cut1 |  -3.611691   .1955916                     -3.995043   -3.228338
            /cut2 |  -1.485267   .1277147                     -1.735583    -1.23495
            /cut3 |  -.9112533   .1237796                     -1.153857   -.6686498
            /cut4 |   .7210608   .1225475                      .4808721    .9612495
-----------------------------------------------------------------------------------
Note: Estimates are transformed only in the first equation.

. ologit response6 ib1.wave ib0.politics i.sex i.age i.civil i.relative_sick i.relative_dead , allbaselevels or

Iteration 0:   log likelihood = -2431.3496  
Iteration 1:   log likelihood = -2396.3352  
Iteration 2:   log likelihood = -2396.2363  
Iteration 3:   log likelihood = -2396.2363  

Ordered logistic regression                     Number of obs     =      1,650
                                                LR chi2(15)       =      70.23
                                                Prob > chi2       =     0.0000
Log likelihood = -2396.2363                     Pseudo R2         =     0.0144

-----------------------------------------------------------------------------------
        response6 | Odds Ratio   Std. Err.      z    P>|z|     [95% Conf. Interval]
------------------+----------------------------------------------------------------
             wave |
 Before COVID-19  |   .9791007   .1929745    -0.11   0.915     .6653665    1.440767
        Outbreak  |          1  (base)
   De-escalation  |   .6427553   .0696216    -4.08   0.000     .5198112    .7947777
                  |
         politics |
           Right  |          1  (base)
            Left  |   1.456621   .1498062     3.66   0.000     1.190706    1.781921
           Other  |   1.212592   .1572602     1.49   0.137     .9404226    1.563531
                  |
              sex |
            Male  |          1  (base)
          Female  |   1.479393   .1374683     4.21   0.000     1.233071    1.774921
                  |
              age |
           18-30  |          1  (base)
           31-40  |   1.263126   .1777709     1.66   0.097     .9586266    1.664347
           41-50  |   1.170443   .1793188     1.03   0.304     .8668442    1.580372
           51-60  |   1.470803   .2508875     2.26   0.024     1.052828    2.054713
             60+  |   1.198577   .2307149     0.94   0.347     .8218974    1.747891
                  |
            civil |
          Single  |          1  (base)
        Divorced  |   .9721912   .2823187    -0.10   0.923     .5502597    1.717654
         Widowed  |   .8277533    .324251    -0.48   0.629      .384118    1.783763
Domestic partner  |   1.193102   .2589793     0.81   0.416     .7796733    1.825756
         Married  |   1.124627   .1420139     0.93   0.352     .8780556    1.440441
                  |
    relative_sick |
              no  |          1  (base)
             yes  |   1.093699   .1055241     0.93   0.353      .905255    1.321372
                  |
    relative_dead |
              no  |          1  (base)
             yes  |   1.087139   .3364331     0.27   0.787     .5927433      1.9939
------------------+----------------------------------------------------------------
            /cut1 |   -2.23578   .1414073                     -2.512933   -1.958626
            /cut2 |  -.9848007   .1196313                     -1.219274   -.7503278
            /cut3 |   .0384192   .1163679                     -.1896577     .266496
            /cut4 |   1.656469   .1236071                      1.414204    1.898735
-----------------------------------------------------------------------------------
Note: Estimates are transformed only in the first equation.

. ologit response7 ib1.wave ib0.politics i.sex i.age i.civil i.relative_sick i.relative_dead , allbaselevels or

Iteration 0:   log likelihood = -1321.8251  
Iteration 1:   log likelihood = -1288.7153  
Iteration 2:   log likelihood = -1288.1605  
Iteration 3:   log likelihood = -1288.1603  
Iteration 4:   log likelihood = -1288.1603  

Ordered logistic regression                     Number of obs     =      1,650
                                                LR chi2(15)       =      67.33
                                                Prob > chi2       =     0.0000
Log likelihood = -1288.1603                     Pseudo R2         =     0.0255

-----------------------------------------------------------------------------------
        response7 | Odds Ratio   Std. Err.      z    P>|z|     [95% Conf. Interval]
------------------+----------------------------------------------------------------
             wave |
 Before COVID-19  |   .6326742   .1656846    -1.75   0.080     .3786758    1.057043
        Outbreak  |          1  (base)
   De-escalation  |   1.010663   .1402981     0.08   0.939     .7699175    1.326686
                  |
         politics |
           Right  |          1  (base)
            Left  |   1.410523   .1843461     2.63   0.008     1.091776    1.822328
           Other  |   1.488506   .2453266     2.41   0.016     1.077608    2.056083
                  |
              sex |
            Male  |          1  (base)
          Female  |   .5058482   .0597728    -5.77   0.000     .4012723    .6376777
                  |
              age |
           18-30  |          1  (base)
           31-40  |   1.792584   .3160639     3.31   0.001     1.268813    2.532568
           41-50  |   1.267247   .2501173     1.20   0.230     .8607144    1.865793
           51-60  |   1.182679   .2645372     0.75   0.453       .76291    1.833414
             60+  |   1.036077    .261117     0.14   0.888     .6322197    1.697914
                  |
            civil |
          Single  |          1  (base)
        Divorced  |   1.142527   .4152623     0.37   0.714     .5603887    2.329398
         Widowed  |   1.421922   .7202051     0.69   0.487     .5269157    3.837163
Domestic partner  |   1.186325   .3174672     0.64   0.523       .70213    2.004426
         Married  |    .900682   .1461556    -0.64   0.519     .6553076    1.237935
                  |
    relative_sick |
              no  |          1  (base)
             yes  |   .7323335   .0927833    -2.46   0.014     .5713018    .9387548
                  |
    relative_dead |
              no  |          1  (base)
             yes  |   1.041351   .4255006     0.10   0.921     .4675115     2.31954
------------------+----------------------------------------------------------------
            /cut1 |   .9327695   .1447947                      .6489772    1.216562
            /cut2 |   2.286263   .1603593                      1.971965    2.600562
            /cut3 |   2.554292   .1665599                       2.22784    2.880743
            /cut4 |   3.097951   .1845334                      2.736273     3.45963
-----------------------------------------------------------------------------------
Note: Estimates are transformed only in the first equation.

. ologit response8 ib1.wave ib0.politics i.sex i.age i.civil i.relative_sick i.relative_dead , allbaselevels or

Iteration 0:   log likelihood = -2473.2538  
Iteration 1:   log likelihood = -2207.9124  
Iteration 2:   log likelihood = -2203.5573  
Iteration 3:   log likelihood = -2203.5468  
Iteration 4:   log likelihood = -2203.5468  

Ordered logistic regression                     Number of obs     =      1,650
                                                LR chi2(15)       =     539.41
                                                Prob > chi2       =     0.0000
Log likelihood = -2203.5468                     Pseudo R2         =     0.1090

-----------------------------------------------------------------------------------
        response8 | Odds Ratio   Std. Err.      z    P>|z|     [95% Conf. Interval]
------------------+----------------------------------------------------------------
             wave |
 Before COVID-19  |   .6188813    .123089    -2.41   0.016     .4190949     .913908
        Outbreak  |          1  (base)
   De-escalation  |    .689713   .0791418    -3.24   0.001     .5508032    .8636551
                  |
         politics |
           Right  |          1  (base)
            Left  |   8.998962   1.027322    19.25   0.000     7.194807    11.25552
           Other  |    3.17438   .4236628     8.65   0.000     2.443739    4.123471
                  |
              sex |
            Male  |          1  (base)
          Female  |   .6344746   .0613008    -4.71   0.000     .5250177    .7667512
                  |
              age |
           18-30  |          1  (base)
           31-40  |   1.020492   .1484028     0.14   0.889     .7674069    1.357044
           41-50  |   .6809393   .1099723    -2.38   0.017     .4961793    .9344977
           51-60  |   .7228193   .1312927    -1.79   0.074     .5063114     1.03191
             60+  |   .5036638   .1045925    -3.30   0.001     .3352566    .7566658
                  |
            civil |
          Single  |          1  (base)
        Divorced  |    .811684   .2356695    -0.72   0.472     .4594557    1.433938
         Widowed  |   1.636657   .6934518     1.16   0.245     .7133516    3.755017
Domestic partner  |   1.410979   .3175021     1.53   0.126     .9077804    2.193108
         Married  |   .7826396   .1049351    -1.83   0.068     .6017748    1.017864
                  |
    relative_sick |
              no  |          1  (base)
             yes  |   .7112557    .071837    -3.37   0.001     .5835179    .8669566
                  |
    relative_dead |
              no  |          1  (base)
             yes  |   .9299067    .319007    -0.21   0.832     .4747144    1.821572
------------------+----------------------------------------------------------------
            /cut1 |  -.5730859   .1213026                     -.8108346   -.3353372
            /cut2 |  -.1092323    .121097                      -.346578    .1281134
            /cut3 |   .9265811    .124608                       .682354    1.170808
            /cut4 |   1.913006   .1318278                      1.654629    2.171384
-----------------------------------------------------------------------------------
Note: Estimates are transformed only in the first equation.

. ologit response9 ib1.wave ib0.politics i.sex i.age i.civil i.relative_sick i.relative_dead , allbaselevels or

Iteration 0:   log likelihood = -1189.2844  
Iteration 1:   log likelihood = -1178.6718  
Iteration 2:   log likelihood = -1178.5968  
Iteration 3:   log likelihood = -1178.5968  

Ordered logistic regression                     Number of obs     =      1,650
                                                LR chi2(15)       =      21.38
                                                Prob > chi2       =     0.1253
Log likelihood = -1178.5968                     Pseudo R2         =     0.0090

-----------------------------------------------------------------------------------
        response9 | Odds Ratio   Std. Err.      z    P>|z|     [95% Conf. Interval]
------------------+----------------------------------------------------------------
             wave |
 Before COVID-19  |   .6439478   .1702194    -1.67   0.096     .3835715    1.081073
        Outbreak  |          1  (base)
   De-escalation  |   1.194998   .1625041     1.31   0.190      .915408    1.559981
                  |
         politics |
           Right  |          1  (base)
            Left  |   1.119438   .1471234     0.86   0.391     .8652265    1.448338
           Other  |   1.269354   .2080244     1.46   0.146     .9206319    1.750167
                  |
              sex |
            Male  |          1  (base)
          Female  |   .7878586   .0930122    -2.02   0.043     .6251123    .9929756
                  |
              age |
           18-30  |          1  (base)
           31-40  |   1.018526   .1861347     0.10   0.920     .7118951    1.457231
           41-50  |   1.108343   .2185098     0.52   0.602     .7531124     1.63113
           51-60  |   .9457948   .2115587    -0.25   0.803     .6100946    1.466212
             60+  |   .9710497   .2413531    -0.12   0.906     .5965906    1.580543
                  |
            civil |
          Single  |          1  (base)
        Divorced  |   1.514304   .5335225     1.18   0.239     .7591297    3.020717
         Widowed  |   1.468798   .7547799     0.75   0.454     .5364757     4.02137
Domestic partner  |   .7419923   .2203621    -1.00   0.315     .4145754    1.327991
         Married  |   .9819128   .1612527    -0.11   0.912     .7116821    1.354752
                  |
    relative_sick |
              no  |          1  (base)
             yes  |   .7811817   .0981344    -1.97   0.049     .6106911    .9992692
                  |
    relative_dead |
              no  |          1  (base)
             yes  |   .9636771   .3918539    -0.09   0.927      .434323    2.138209
------------------+----------------------------------------------------------------
            /cut1 |   .9978616   .1444841                       .714678    1.281045
            /cut2 |   2.924617   .1768835                      2.577931    3.271302
            /cut3 |    3.81984   .2221063                       3.38452     4.25516
            /cut4 |   4.297238   .2608913                        3.7859    4.808575
-----------------------------------------------------------------------------------
Note: Estimates are transformed only in the first equation.

. ologit response10 ib1.wave ib0.politics i.sex i.age i.civil i.relative_sick i.relative_dead , allbaselevels or

Iteration 0:   log likelihood = -2025.9811  
Iteration 1:   log likelihood = -1994.3821  
Iteration 2:   log likelihood = -1994.0946  
Iteration 3:   log likelihood = -1994.0938  
Iteration 4:   log likelihood = -1994.0938  

Ordered logistic regression                     Number of obs     =      1,650
                                                LR chi2(15)       =      63.77
                                                Prob > chi2       =     0.0000
Log likelihood = -1994.0938                     Pseudo R2         =     0.0157

-----------------------------------------------------------------------------------
       response10 | Odds Ratio   Std. Err.      z    P>|z|     [95% Conf. Interval]
------------------+----------------------------------------------------------------
             wave |
 Before COVID-19  |   .3944685   .0867907    -4.23   0.000     .2562899    .6071459
        Outbreak  |          1  (base)
   De-escalation  |   .7564862   .0887072    -2.38   0.017     .6011561    .9519512
                  |
         politics |
           Right  |          1  (base)
            Left  |    .917649   .0996754    -0.79   0.429     .7416838    1.135362
           Other  |   1.074804   .1485438     0.52   0.602     .8197636    1.409192
                  |
              sex |
            Male  |          1  (base)
          Female  |   .7172486   .0701943    -3.40   0.001     .5920603    .8689074
                  |
              age |
           18-30  |          1  (base)
           31-40  |   1.070859   .1569725     0.47   0.640     .8034493     1.42727
           41-50  |   .9199528   .1509323    -0.51   0.611     .6669802    1.268873
           51-60  |    .923659   .1688648    -0.43   0.664     .6454962     1.32169
             60+  |   .4655119   .1028943    -3.46   0.001     .3018463    .7179196
                  |
            civil |
          Single  |          1  (base)
        Divorced  |   1.129166   .3598718     0.38   0.703     .6046096    2.108826
         Widowed  |   .3338215   .1915333    -1.91   0.056     .1084249    1.027778
Domestic partner  |   .9538427   .2261332    -0.20   0.842     .5993456    1.518015
         Married  |   .8797347   .1188735    -0.95   0.343     .6750465    1.146489
                  |
    relative_sick |
              no  |          1  (base)
             yes  |   1.018779   .1037966     0.18   0.855     .8343659    1.243951
                  |
    relative_dead |
              no  |          1  (base)
             yes  |   .7771638   .2712014    -0.72   0.470     .3921703    1.540105
------------------+----------------------------------------------------------------
            /cut1 |   -.369092   .1204352                     -.6051407   -.1330434
            /cut2 |   .8386796   .1222839                      .5990076    1.078352
            /cut3 |   1.663937   .1318096                      1.405595    1.922279
            /cut4 |   3.075551   .1800035                       2.72275    3.428351
-----------------------------------------------------------------------------------
Note: Estimates are transformed only in the first equation.

. ologit response11 ib1.wave ib0.politics i.sex i.age i.civil i.relative_sick i.relative_dead , allbaselevels or

Iteration 0:   log likelihood = -2196.7618  
Iteration 1:   log likelihood =  -2120.605  
Iteration 2:   log likelihood = -2119.7664  
Iteration 3:   log likelihood = -2119.7657  
Iteration 4:   log likelihood = -2119.7657  

Ordered logistic regression                     Number of obs     =      1,650
                                                LR chi2(15)       =     153.99
                                                Prob > chi2       =     0.0000
Log likelihood = -2119.7657                     Pseudo R2         =     0.0350

-----------------------------------------------------------------------------------
       response11 | Odds Ratio   Std. Err.      z    P>|z|     [95% Conf. Interval]
------------------+----------------------------------------------------------------
             wave |
 Before COVID-19  |   .1952217   .0411401    -7.75   0.000     .1291665    .2950572
        Outbreak  |          1  (base)
   De-escalation  |   1.014189   .1144723     0.12   0.901     .8129113    1.265303
                  |
         politics |
           Right  |          1  (base)
            Left  |   1.217896   .1281338     1.87   0.061     .9909599    1.496803
           Other  |   1.373828   .1857109     2.35   0.019     1.054069    1.790589
                  |
              sex |
            Male  |          1  (base)
          Female  |   1.017849   .0976218     0.18   0.854     .8434217     1.22835
                  |
              age |
           18-30  |          1  (base)
           31-40  |   .9941979   .1433775    -0.04   0.968     .7494066     1.31895
           41-50  |   .6570363   .1055467    -2.61   0.009     .4795698    .9001749
           51-60  |   .4369947   .0784079    -4.61   0.000      .307432    .6211596
             60+  |   .4248351   .0866635    -4.20   0.000      .284827     .633665
                  |
            civil |
          Single  |          1  (base)
        Divorced  |   .9311717   .2847518    -0.23   0.816     .5113671    1.695613
         Widowed  |   1.128835    .493591     0.28   0.782     .4791118    2.659649
Domestic partner  |   .7491016   .1763208    -1.23   0.220     .4722675    1.188211
         Married  |    .702946   .0924626    -2.68   0.007     .5431983    .9096734
                  |
    relative_sick |
              no  |          1  (base)
             yes  |   .8501386   .0840111    -1.64   0.100     .7004442    1.031825
                  |
    relative_dead |
              no  |          1  (base)
             yes  |   .7037014   .2228649    -1.11   0.267     .3782768    1.309083
------------------+----------------------------------------------------------------
            /cut1 |  -1.903843   .1306949                         -2.16   -1.647685
            /cut2 |   .3537437   .1206263                      .1173204    .5901669
            /cut3 |   1.541194   .1291717                      1.288022    1.794365
            /cut4 |    3.13179   .1782271                      2.782472    3.481109
-----------------------------------------------------------------------------------
Note: Estimates are transformed only in the first equation.

. ologit response12 ib1.wave ib0.politics i.sex i.age i.civil i.relative_sick i.relative_dead , allbaselevels or

Iteration 0:   log likelihood = -2356.2888  
Iteration 1:   log likelihood = -2208.0965  
Iteration 2:   log likelihood =  -2205.405  
Iteration 3:   log likelihood = -2205.3979  
Iteration 4:   log likelihood = -2205.3979  

Ordered logistic regression                     Number of obs     =      1,650
                                                LR chi2(15)       =     301.78
                                                Prob > chi2       =     0.0000
Log likelihood = -2205.3979                     Pseudo R2         =     0.0640

-----------------------------------------------------------------------------------
       response12 | Odds Ratio   Std. Err.      z    P>|z|     [95% Conf. Interval]
------------------+----------------------------------------------------------------
             wave |
 Before COVID-19  |   .4653181   .0973084    -3.66   0.000      .308848      .70106
        Outbreak  |          1  (base)
   De-escalation  |   1.113576   .1234298     0.97   0.332      .896132    1.383783
                  |
         politics |
           Right  |          1  (base)
            Left  |   3.282456   .3542832    11.01   0.000     2.656603    4.055749
           Other  |    2.64132   .3551737     7.22   0.000     2.029371      3.4378
                  |
              sex |
            Male  |          1  (base)
          Female  |   2.181314   .2110107     8.06   0.000     1.804582    2.636693
                  |
              age |
           18-30  |          1  (base)
           31-40  |   1.253626   .1809347     1.57   0.117     .9447451    1.663493
           41-50  |   1.210533    .192199     1.20   0.229     .8868081    1.652433
           51-60  |   1.231958   .2186942     1.18   0.240     .8699468    1.744613
             60+  |   .7291471   .1452039    -1.59   0.113     .4935203    1.077272
                  |
            civil |
          Single  |          1  (base)
        Divorced  |   1.467991   .4382397     1.29   0.198     .8177379    2.635317
         Widowed  |   .9151364   .3701225    -0.22   0.826     .4142108    2.021856
Domestic partner  |    1.72447   .3866542     2.43   0.015     1.111226     2.67614
         Married  |    .719068   .0947429    -2.50   0.012     .5554148    .9309417
                  |
    relative_sick |
              no  |          1  (base)
             yes  |    .652172   .0643608    -4.33   0.000     .5374768    .7913426
                  |
    relative_dead |
              no  |          1  (base)
             yes  |   1.237495   .3851908     0.68   0.494     .6723464    2.277687
------------------+----------------------------------------------------------------
            /cut1 |  -.5398174   .1202068                     -.7754184   -.3042165
            /cut2 |   1.554762   .1264088                      1.307006    1.802519
            /cut3 |   2.511651   .1356072                      2.245866    2.777437
            /cut4 |   3.619647   .1553142                      3.315236    3.924057
-----------------------------------------------------------------------------------
Note: Estimates are transformed only in the first equation.

. log close
      name:  <unnamed>
       log:  C:\Users\Jbernarcer\Desktop\Work\Papers\Eduardo_COVID-19\to_submit_PLOS_ONE\review\TO_SUBMIT\R2\supplementary\S1_Statistical_reports\Main_ordinal_regressions_without_intera
> ction.log
  log type:  text
 closed on:   9 Jun 2021, 10:08:58
-----------------------------------------------------------------------------------------------------------------------------------------------------------------------------------------
