# Supplementary material for: Polarization of beliefs as a consequence of the COVID-19 pandemic: The case of Spain
Source: PLoS One. 2021 Jul 13;16(7):e0254511. doi: 10.1371/journal.pone.0254511 (PMC8277027; doi:10.1371/journal.pone.0254511)
Supplement: S1 File — (ZIP) [file pone.0254511.s003.zip › CORRECT_AFTER_R2/main_ordinal_regressions/Main_ordinal_regressions_with_interaction_waveXpolitics.log]

USE MAIN DATASET

--------------------------------------------------------------------------------------------------
     

. ologit response1 ib1.wave##ib0.politics i.sex i.age i.civil i.relative_sick i.relative_dead , al
> lbaselevels or

Iteration 0:   log likelihood = -2337.5166  
Iteration 1:   log likelihood = -2307.2735  
Iteration 2:   log likelihood = -2307.1744  
Iteration 3:   log likelihood = -2307.1744  

Ordered logistic regression                     Number of obs     =      1,650
                                                LR chi2(19)       =      60.68
                                                Prob > chi2       =     0.0000
Log likelihood = -2307.1744                     Pseudo R2         =     0.0130

----------------------------------------------------------------------------------------
             response1 | Odds Ratio   Std. Err.      z    P>|z|     [95% Conf. Interval]
-----------------------+----------------------------------------------------------------
                  wave |
      Before COVID-19  |    3.37349   .9198636     4.46   0.000     1.976873    5.756786
             Outbreak  |          1  (base)
        De-escalation  |   .8683362   .1249236    -0.98   0.326      .654982    1.151189
                       |
              politics |
                Right  |          1  (base)
                 Left  |   1.010736   .1240633     0.09   0.931     .7946151    1.285639
                Other  |   .9026374   .1454527    -0.64   0.525     .6581866    1.237877
                       |
         wave#politics |
Before COVID-19#Right  |          1  (base)
 Before COVID-19#Left  |   .6902978    .363584    -0.70   0.482     .2458688     1.93807
Before COVID-19#Other  |   1.618468   .9294089     0.84   0.402     .5251698    4.987794
       Outbreak#Right  |          1  (base)
        Outbreak#Left  |          1  (base)
       Outbreak#Other  |          1  (base)
  De-escalation#Right  |          1  (base)
   De-escalation#Left  |   1.219438   .2822286     0.86   0.391     .7747403    1.919389
  De-escalation#Other  |   1.060577   .3148089     0.20   0.843     .5927642    1.897591
                       |
                   sex |
                 Male  |          1  (base)
               Female  |   1.018015   .0954669     0.19   0.849     .8470919    1.223426
                       |
                   age |
                18-30  |          1  (base)
                31-40  |   .9288523   .1306065    -0.52   0.600     .7051129    1.223587
                41-50  |   1.134562   .1775159     0.81   0.420     .8349253    1.541732
                51-60  |   .9538224   .1660932    -0.27   0.786     .6780226     1.34181
                  60+  |   1.029144   .2040915     0.14   0.885     .6977065    1.518027
                       |
                 civil |
               Single  |          1  (base)
             Divorced  |    .764097   .2184893    -0.94   0.347     .4362668    1.338273
              Widowed  |   1.091561   .4445406     0.22   0.830     .4913538    2.424944
     Domestic partner  |   .6181964   .1356034    -2.19   0.028     .4021728    .9502553
              Married  |   .7483776   .0965321    -2.25   0.025     .5811998    .9636427
                       |
         relative_sick |
                   no  |          1  (base)
                  yes  |   .9746311   .0944882    -0.27   0.791     .8059689    1.178589
                       |
         relative_dead |
                   no  |          1  (base)
                  yes  |   .5465419    .173011    -1.91   0.056     .2938805    1.016427
-----------------------+----------------------------------------------------------------
                 /cut1 |  -2.819451   .1506056                     -3.114632   -2.524269
                 /cut2 |  -.5027189   .1221026                     -.7420356   -.2634021
                 /cut3 |   .2984175   .1216156                      .0600553    .5367798
                 /cut4 |   2.514373   .1473622                      2.225548    2.803197
----------------------------------------------------------------------------------------
Note: Estimates are transformed only in the first equation.

. ologit response2 ib1.wave##ib0.politics i.sex i.age i.civil i.relative_sick i.relative_dead , al
> lbaselevels or

Iteration 0:   log likelihood = -2496.7984  
Iteration 1:   log likelihood =  -2314.934  
Iteration 2:   log likelihood = -2312.9627  
Iteration 3:   log likelihood = -2312.9581  
Iteration 4:   log likelihood = -2312.9581  

Ordered logistic regression                     Number of obs     =      1,650
                                                LR chi2(19)       =     367.68
                                                Prob > chi2       =     0.0000
Log likelihood = -2312.9581                     Pseudo R2         =     0.0736

----------------------------------------------------------------------------------------
             response2 | Odds Ratio   Std. Err.      z    P>|z|     [95% Conf. Interval]
-----------------------+----------------------------------------------------------------
                  wave |
      Before COVID-19  |   1.366121   .3447114     1.24   0.216     .8331186    2.240122
             Outbreak  |          1  (base)
        De-escalation  |    1.51618   .2337403     2.70   0.007     1.120795    2.051045
                       |
              politics |
                Right  |          1  (base)
                 Left  |   .1971264   .0253092   -12.65   0.000     .1532705     .253531
                Other  |   .3605512   .0578382    -6.36   0.000     .2632817    .4937571
                       |
         wave#politics |
Before COVID-19#Right  |          1  (base)
 Before COVID-19#Left  |   3.041681   1.396468     2.42   0.015     1.236853    7.480131
Before COVID-19#Other  |   1.780072   .9286151     1.11   0.269      .640308    4.948644
       Outbreak#Right  |          1  (base)
        Outbreak#Left  |          1  (base)
       Outbreak#Other  |          1  (base)
  De-escalation#Right  |          1  (base)
   De-escalation#Left  |   .5825242   .1391361    -2.26   0.024     .3647574    .9303016
  De-escalation#Other  |   .8291823   .2448785    -0.63   0.526     .4648027    1.479215
                       |
                   sex |
                 Male  |          1  (base)
               Female  |   1.492402   .1410281     4.24   0.000      1.24008    1.796066
                       |
                   age |
                18-30  |          1  (base)
                31-40  |   .9903019   .1423071    -0.07   0.946     .7472214     1.31246
                41-50  |   1.387273   .2224596     2.04   0.041      1.01313    1.899584
                51-60  |   .9536549   .1701925    -0.27   0.790     .6721759    1.353005
                  60+  |   1.148915   .2322024     0.69   0.492     .7731345    1.707342
                       |
                 civil |
               Single  |          1  (base)
             Divorced  |   .8539704   .2603902    -0.52   0.605     .4697826    1.552347
              Widowed  |   .9586196   .3960729    -0.10   0.919     .4265356    2.154454
     Domestic partner  |   .7346819   .1627812    -1.39   0.164     .4758841     1.13422
              Married  |   1.146273   .1523676     1.03   0.304     .8833703     1.48742
                       |
         relative_sick |
                   no  |          1  (base)
                  yes  |   1.371873   .1356013     3.20   0.001     1.130258    1.665137
                       |
         relative_dead |
                   no  |          1  (base)
                  yes  |   1.141766   .3901743     0.39   0.698     .5843825    2.230783
-----------------------+----------------------------------------------------------------
                 /cut1 |  -2.466974    .141843                     -2.744981   -2.188967
                 /cut2 |  -1.040703    .127592                     -1.290779   -.7906274
                 /cut3 |  -.3989203   .1246125                     -.6431562   -.1546843
                 /cut4 |   .5279203   .1240632                      .2847608    .7710797
----------------------------------------------------------------------------------------
Note: Estimates are transformed only in the first equation.

. ologit response3 ib1.wave##ib0.politics i.sex i.age i.civil i.relative_sick i.relative_dead , al
> lbaselevels or

Iteration 0:   log likelihood = -1857.9174  
Iteration 1:   log likelihood = -1840.4401  
Iteration 2:   log likelihood = -1840.3852  
Iteration 3:   log likelihood = -1840.3852  

Ordered logistic regression                     Number of obs     =      1,650
                                                LR chi2(19)       =      35.06
                                                Prob > chi2       =     0.0137
Log likelihood = -1840.3852                     Pseudo R2         =     0.0094

----------------------------------------------------------------------------------------
             response3 | Odds Ratio   Std. Err.      z    P>|z|     [95% Conf. Interval]
-----------------------+----------------------------------------------------------------
                  wave |
      Before COVID-19  |   .5263708   .1400107    -2.41   0.016     .3125205    .8865536
             Outbreak  |          1  (base)
        De-escalation  |   .5696784   .0867946    -3.69   0.000     .4226132    .7679208
                       |
              politics |
                Right  |          1  (base)
                 Left  |   .8244997   .1069168    -1.49   0.137     .6394568     1.06309
                Other  |   .7064166   .1211738    -2.03   0.043     .5047214    .9887127
                       |
         wave#politics |
Before COVID-19#Right  |          1  (base)
 Before COVID-19#Left  |   1.646522   .8091601     1.01   0.310     .6284293    4.313984
Before COVID-19#Other  |   1.250095    .682139     0.41   0.682     .4290109    3.642654
       Outbreak#Right  |          1  (base)
        Outbreak#Left  |          1  (base)
       Outbreak#Other  |          1  (base)
  De-escalation#Right  |          1  (base)
   De-escalation#Left  |   1.740176   .4286056     2.25   0.024     1.073846    2.819969
  De-escalation#Other  |   1.591089   .5066031     1.46   0.145     .8524554    2.969732
                       |
                   sex |
                 Male  |          1  (base)
               Female  |   .9652422   .0942667    -0.36   0.717     .7970892    1.168868
                       |
                   age |
                18-30  |          1  (base)
                31-40  |   .9395179   .1421097    -0.41   0.680     .6984799    1.263736
                41-50  |    1.12178   .1866006     0.69   0.490     .8096844    1.554173
                51-60  |   1.023032   .1892538     0.12   0.902     .7119058    1.470129
                  60+  |   .7706966    .159943    -1.26   0.209     .5131369    1.157534
                       |
                 civil |
               Single  |          1  (base)
             Divorced  |   .8220577   .2557934    -0.63   0.529     .4467251     1.51274
              Widowed  |   .7675095   .3579697    -0.57   0.570     .3076662    1.914643
     Domestic partner  |   .7722426   .1799209    -1.11   0.267      .489144    1.219189
              Married  |    .944082   .1299569    -0.42   0.676     .7208388    1.236463
                       |
         relative_sick |
                   no  |          1  (base)
                  yes  |   1.141979   .1169563     1.30   0.195     .9342906    1.395836
                       |
         relative_dead |
                   no  |          1  (base)
                  yes  |   .6357282   .2151037    -1.34   0.181     .3275372    1.233907
-----------------------+----------------------------------------------------------------
                 /cut1 |   -4.76398   .2603822                      -5.27432   -4.253641
                 /cut2 |   -3.40967   .1708361                     -3.744503   -3.074837
                 /cut3 |   -1.81585   .1350888                     -2.080619   -1.551081
                 /cut4 |   .6512269   .1268084                       .402687    .8997669
----------------------------------------------------------------------------------------
Note: Estimates are transformed only in the first equation.

. ologit response4 ib1.wave##ib0.politics i.sex i.age i.civil i.relative_sick i.relative_dead , al
> lbaselevels or

Iteration 0:   log likelihood = -2447.6008  
Iteration 1:   log likelihood = -2393.3351  
Iteration 2:   log likelihood = -2393.0865  
Iteration 3:   log likelihood = -2393.0864  

Ordered logistic regression                     Number of obs     =      1,650
                                                LR chi2(19)       =     109.03
                                                Prob > chi2       =     0.0000
Log likelihood = -2393.0864                     Pseudo R2         =     0.0223

----------------------------------------------------------------------------------------
             response4 | Odds Ratio   Std. Err.      z    P>|z|     [95% Conf. Interval]
-----------------------+----------------------------------------------------------------
                  wave |
      Before COVID-19  |   .4959995   .1226189    -2.84   0.005     .3055279    .8052145
             Outbreak  |          1  (base)
        De-escalation  |   .6549014   .0939056    -2.95   0.003     .4944508    .8674187
                       |
              politics |
                Right  |          1  (base)
                 Left  |   1.390128   .1709603     2.68   0.007     1.092377    1.769037
                Other  |   .9803307   .1580505    -0.12   0.902     .7147275    1.344636
                       |
         wave#politics |
Before COVID-19#Right  |          1  (base)
 Before COVID-19#Left  |    .253089   .1170999    -2.97   0.003     .1021968    .6267716
Before COVID-19#Other  |   1.026651    .551754     0.05   0.961     .3580644    2.943641
       Outbreak#Right  |          1  (base)
        Outbreak#Left  |          1  (base)
       Outbreak#Other  |          1  (base)
  De-escalation#Right  |          1  (base)
   De-escalation#Left  |   2.072678   .4842575     3.12   0.002     1.311168    3.276463
  De-escalation#Other  |   1.462799   .4239508     1.31   0.189     .8288729    2.581554
                       |
                   sex |
                 Male  |          1  (base)
               Female  |   1.118417   .1036575     1.21   0.227     .9326367    1.341205
                       |
                   age |
                18-30  |          1  (base)
                31-40  |   .8892496   .1256814    -0.83   0.406     .6740929     1.17308
                41-50  |   .8948249   .1377854    -0.72   0.470     .6617131    1.210058
                51-60  |   .7339458   .1280457    -1.77   0.076     .5213887    1.033157
                  60+  |   .7742221   .1499027    -1.32   0.186     .5297346    1.131547
                       |
                 civil |
               Single  |          1  (base)
             Divorced  |   .7227266   .2092673    -1.12   0.262     .4097382    1.274799
              Widowed  |    .826063   .3408711    -0.46   0.643     .3679331    1.854631
     Domestic partner  |   .9615013   .2106537    -0.18   0.858     .6258374    1.477196
              Married  |   .7371933   .0943981    -2.38   0.017     .5735675     .947498
                       |
         relative_sick |
                   no  |          1  (base)
                  yes  |   .8063343   .0776632    -2.23   0.025     .6676217    .9738674
                       |
         relative_dead |
                   no  |          1  (base)
                  yes  |   .5531164   .1706067    -1.92   0.055     .3021806    1.012434
-----------------------+----------------------------------------------------------------
                 /cut1 |  -1.739535   .1294527                     -1.993258   -1.485812
                 /cut2 |  -.0233828   .1211846                     -.2609003    .2141346
                 /cut3 |    .756237   .1230813                       .515002     .997472
                 /cut4 |   2.607609   .1520453                      2.309606    2.905613
----------------------------------------------------------------------------------------
Note: Estimates are transformed only in the first equation.

. ologit response5 ib1.wave##ib0.politics i.sex i.age i.civil i.relative_sick i.relative_dead , al
> lbaselevels or

Iteration 0:   log likelihood = -2158.6952  
Iteration 1:   log likelihood = -2088.3933  
Iteration 2:   log likelihood =  -2088.025  
Iteration 3:   log likelihood = -2088.0248  

Ordered logistic regression                     Number of obs     =      1,650
                                                LR chi2(19)       =     141.34
                                                Prob > chi2       =     0.0000
Log likelihood = -2088.0248                     Pseudo R2         =     0.0327

----------------------------------------------------------------------------------------
             response5 | Odds Ratio   Std. Err.      z    P>|z|     [95% Conf. Interval]
-----------------------+----------------------------------------------------------------
                  wave |
      Before COVID-19  |   1.118494    .288655     0.43   0.664     .6744661    1.854843
             Outbreak  |          1  (base)
        De-escalation  |   1.332766   .2041517     1.88   0.061     .9871145    1.799451
                       |
              politics |
                Right  |          1  (base)
                 Left  |   .5700749   .0716784    -4.47   0.000     .4455597    .7293867
                Other  |   .5435998   .0895393    -3.70   0.000     .3936164    .7507327
                       |
         wave#politics |
Before COVID-19#Right  |          1  (base)
 Before COVID-19#Left  |   1.277259   .5895351     0.53   0.596     .5168875    3.156181
Before COVID-19#Other  |   1.213624   .6050128     0.39   0.698     .4568199    3.224208
       Outbreak#Right  |          1  (base)
        Outbreak#Left  |          1  (base)
       Outbreak#Other  |          1  (base)
  De-escalation#Right  |          1  (base)
   De-escalation#Left  |   .5469979   .1296461    -2.55   0.011     .3437471    .8704269
  De-escalation#Other  |   .7496444   .2282394    -0.95   0.344      .412758    1.361492
                       |
                   sex |
                 Male  |          1  (base)
               Female  |    1.35407   .1292372     3.18   0.001     1.123051    1.632612
                       |
                   age |
                18-30  |          1  (base)
                31-40  |   1.212981   .1761129     1.33   0.184     .9125738    1.612279
                41-50  |   1.500775   .2426396     2.51   0.012     1.093192     2.06032
                51-60  |   1.425424    .253604     1.99   0.046      1.00578    2.020159
                  60+  |    1.93291   .3857069     3.30   0.001     1.307244    2.858029
                       |
                 civil |
               Single  |          1  (base)
             Divorced  |   .6846912   .1918672    -1.35   0.176     .3953369    1.185829
              Widowed  |   .4779786   .2008032    -1.76   0.079     .2098026    1.088945
     Domestic partner  |   .6682124   .1443279    -1.87   0.062     .4375851    1.020391
              Married  |   1.250479   .1661314     1.68   0.092     .9638085    1.622416
                       |
         relative_sick |
                   no  |          1  (base)
                  yes  |   1.390002   .1389617     3.29   0.001     1.142665    1.690877
                       |
         relative_dead |
                   no  |          1  (base)
                  yes  |   .8863693   .2947734    -0.36   0.717     .4618882    1.700954
-----------------------+----------------------------------------------------------------
                 /cut1 |   -3.54642   .1984915                     -3.935456   -3.157384
                 /cut2 |  -1.418617   .1321891                     -1.677703   -1.159531
                 /cut3 |  -.8433512   .1285007                     -1.095208   -.5914946
                 /cut4 |   .7952182   .1279275                      .5444849    1.045952
----------------------------------------------------------------------------------------
Note: Estimates are transformed only in the first equation.

. ologit response6 ib1.wave##ib0.politics i.sex i.age i.civil i.relative_sick i.relative_dead , al
> lbaselevels or

Iteration 0:   log likelihood = -2431.3496  
Iteration 1:   log likelihood =  -2391.304  
Iteration 2:   log likelihood = -2391.1686  
Iteration 3:   log likelihood = -2391.1686  

Ordered logistic regression                     Number of obs     =      1,650
                                                LR chi2(19)       =      80.36
                                                Prob > chi2       =     0.0000
Log likelihood = -2391.1686                     Pseudo R2         =     0.0165

----------------------------------------------------------------------------------------
             response6 | Odds Ratio   Std. Err.      z    P>|z|     [95% Conf. Interval]
-----------------------+----------------------------------------------------------------
                  wave |
      Before COVID-19  |   .9403788   .2322828    -0.25   0.803     .5794924    1.526012
             Outbreak  |          1  (base)
        De-escalation  |    .565857   .0808093    -3.99   0.000     .4277083    .7486274
                       |
              politics |
                Right  |          1  (base)
                 Left  |     1.3748   .1695315     2.58   0.010     1.079629     1.75067
                Other  |   1.056605   .1679677     0.35   0.729     .7737453    1.442871
                       |
         wave#politics |
Before COVID-19#Right  |          1  (base)
 Before COVID-19#Left  |    .464044   .2239319    -1.59   0.112     .1802179    1.194869
Before COVID-19#Other  |   2.705251    1.41298     1.91   0.057     .9718885    7.530067
       Outbreak#Right  |          1  (base)
        Outbreak#Left  |          1  (base)
       Outbreak#Other  |          1  (base)
  De-escalation#Right  |          1  (base)
   De-escalation#Left  |   1.354163    .314035     1.31   0.191     .8595567    2.133377
  De-escalation#Other  |   1.273282   .3757979     0.82   0.413     .7140032    2.270645
                       |
                   sex |
                 Male  |          1  (base)
               Female  |   1.498905   .1395224     4.35   0.000     1.248941    1.798898
                       |
                   age |
                18-30  |          1  (base)
                31-40  |   1.300381   .1835766     1.86   0.063     .9860646    1.714889
                41-50  |   1.195955   .1838246     1.16   0.244     .8848726    1.616401
                51-60  |   1.503317   .2574314     2.38   0.017     1.074704    2.102869
                  60+  |   1.221913   .2356156     1.04   0.299     .8373507    1.783091
                       |
                 civil |
               Single  |          1  (base)
             Divorced  |   .9358956   .2728679    -0.23   0.820     .5285095    1.657303
              Widowed  |   .8197669   .3215739    -0.51   0.612     .3800017     1.76846
     Domestic partner  |   1.201805   .2610635     0.85   0.397     .7851103    1.839659
              Married  |   1.096609   .1389526     0.73   0.467     .8554514    1.405752
                       |
         relative_sick |
                   no  |          1  (base)
                  yes  |    1.08442   .1050546     0.84   0.403     .8968843     1.31117
                       |
         relative_dead |
                   no  |          1  (base)
                  yes  |   1.104175    .344038     0.32   0.750     .5995441    2.033549
-----------------------+----------------------------------------------------------------
                 /cut1 |  -2.281751   .1460304                     -2.567966   -1.995537
                 /cut2 |  -1.026549   .1248666                     -1.271283   -.7818151
                 /cut3 |   .0012401    .121537                     -.2369681    .2394484
                 /cut4 |   1.625477   .1282265                      1.374158    1.876796
----------------------------------------------------------------------------------------
Note: Estimates are transformed only in the first equation.

. ologit response7 ib1.wave##ib0.politics i.sex i.age i.civil i.relative_sick i.relative_dead , al
> lbaselevels or

Iteration 0:   log likelihood = -1321.8251  
Iteration 1:   log likelihood = -1283.8082  
Iteration 2:   log likelihood = -1282.5148  
Iteration 3:   log likelihood = -1282.4754  
Iteration 4:   log likelihood = -1282.4753  

Ordered logistic regression                     Number of obs     =      1,650
                                                LR chi2(19)       =      78.70
                                                Prob > chi2       =     0.0000
Log likelihood = -1282.4753                     Pseudo R2         =     0.0298

----------------------------------------------------------------------------------------
             response7 | Odds Ratio   Std. Err.      z    P>|z|     [95% Conf. Interval]
-----------------------+----------------------------------------------------------------
                  wave |
      Before COVID-19  |   1.146305   .3621493     0.43   0.666     .6171377    2.129208
             Outbreak  |          1  (base)
        De-escalation  |   1.127309   .2151574     0.63   0.530     .7755023    1.638712
                       |
              politics |
                Right  |          1  (base)
                 Left  |   1.618882   .2577362     3.03   0.002     1.184946    2.211728
                Other  |   1.704693   .3468326     2.62   0.009     1.144097    2.539976
                       |
         wave#politics |
Before COVID-19#Right  |          1  (base)
 Before COVID-19#Left  |   .0699233   .0751994    -2.47   0.013     .0084956    .5755082
Before COVID-19#Other  |   .4500474   .2985796    -1.20   0.229      .122613    1.651885
       Outbreak#Right  |          1  (base)
        Outbreak#Left  |          1  (base)
       Outbreak#Other  |          1  (base)
  De-escalation#Right  |          1  (base)
   De-escalation#Left  |   .8498083   .2486584    -0.56   0.578     .4789111     1.50795
  De-escalation#Other  |    .762994   .2847453    -0.72   0.469     .3671616    1.585569
                       |
                   sex |
                 Male  |          1  (base)
               Female  |   .5025917   .0596748    -5.79   0.000     .3982434    .6342815
                       |
                   age |
                18-30  |          1  (base)
                31-40  |   1.809378   .3209575     3.34   0.001     1.278022    2.561652
                41-50  |   1.282534   .2546017     1.25   0.210     .8691466    1.892539
                51-60  |   1.192006   .2680927     0.78   0.435     .7670711    1.852342
                  60+  |   1.050109   .2655287     0.19   0.847     .6397362    1.723724
                       |
                 civil |
               Single  |          1  (base)
             Divorced  |   1.108994   .4045546     0.28   0.777     .5425203    2.266954
              Widowed  |   1.385922   .7032218     0.64   0.520     .5126675    3.746636
     Domestic partner  |   1.182822   .3182341     0.62   0.533     .6980826    2.004159
              Married  |   .8895929   .1453661    -0.72   0.474     .6458008    1.225417
                       |
         relative_sick |
                   no  |          1  (base)
                  yes  |   .7386423    .093864    -2.38   0.017     .5757931    .9475493
                       |
         relative_dead |
                   no  |          1  (base)
                  yes  |   1.022305   .4181999     0.05   0.957     .4585376     2.27922
-----------------------+----------------------------------------------------------------
                 /cut1 |   1.010981   .1543286                      .7085028     1.31346
                 /cut2 |   2.369782   .1692551                      2.038048    2.701516
                 /cut3 |   2.638358   .1751556                      2.295059    2.981657
                 /cut4 |   3.182843   .1923631                      2.805818    3.559867
----------------------------------------------------------------------------------------
Note: Estimates are transformed only in the first equation.

. ologit response8 ib1.wave##ib0.politics i.sex i.age i.civil i.relative_sick i.relative_dead , al
> lbaselevels or

Iteration 0:   log likelihood = -2473.2538  
Iteration 1:   log likelihood = -2206.2859  
Iteration 2:   log likelihood = -2201.8001  
Iteration 3:   log likelihood =  -2201.789  
Iteration 4:   log likelihood =  -2201.789  

Ordered logistic regression                     Number of obs     =      1,650
                                                LR chi2(19)       =     542.93
                                                Prob > chi2       =     0.0000
Log likelihood =  -2201.789                     Pseudo R2         =     0.1098

----------------------------------------------------------------------------------------
             response8 | Odds Ratio   Std. Err.      z    P>|z|     [95% Conf. Interval]
-----------------------+----------------------------------------------------------------
                  wave |
      Before COVID-19  |   .6804741   .1771498    -1.48   0.139     .4085223    1.133463
             Outbreak  |          1  (base)
        De-escalation  |   .5831204   .0925388    -3.40   0.001     .4272442    .7958668
                       |
              politics |
                Right  |          1  (base)
                 Left  |   8.375182   1.110516    16.03   0.000      6.45845    10.86076
                Other  |   2.974674   .4845394     6.69   0.000     2.161667    4.093456
                       |
         wave#politics |
Before COVID-19#Right  |          1  (base)
 Before COVID-19#Left  |   .8939412   .4161701    -0.24   0.810     .3589518     2.22629
Before COVID-19#Other  |   .6749749   .3372588    -0.79   0.431     .2534984    1.797215
       Outbreak#Right  |          1  (base)
        Outbreak#Left  |          1  (base)
       Outbreak#Other  |          1  (base)
  De-escalation#Right  |          1  (base)
   De-escalation#Left  |   1.383811   .3372149     1.33   0.183     .8583242    2.231015
  De-escalation#Other  |   1.438886   .4352848     1.20   0.229     .7952892    2.603321
                       |
                   sex |
                 Male  |          1  (base)
               Female  |   .6371573   .0616391    -4.66   0.000     .5271094    .7701806
                       |
                   age |
                18-30  |          1  (base)
                31-40  |   1.028312   .1498518     0.19   0.848     .7728277    1.368255
                41-50  |   .6821244   .1103357    -2.36   0.018     .4967972    .9365868
                51-60  |   .7164357   .1303376    -1.83   0.067     .5015593    1.023369
                  60+  |   .5016295   .1041762    -3.32   0.001     .3338945    .7536278
                       |
                 civil |
               Single  |          1  (base)
             Divorced  |   .7917283   .2301054    -0.80   0.422     .4479047     1.39948
              Widowed  |   1.632958   .6906278     1.16   0.246     .7128136    3.740883
     Domestic partner  |   1.399447   .3151763     1.49   0.136     .9000219    2.176004
              Married  |   .7789718   .1047584    -1.86   0.063       .59848    1.013897
                       |
         relative_sick |
                   no  |          1  (base)
                  yes  |    .707875   .0717295    -3.41   0.001     .5803683    .8633948
                       |
         relative_dead |
                   no  |          1  (base)
                  yes  |   .9476928   .3284842    -0.15   0.877     .4804284    1.869418
-----------------------+----------------------------------------------------------------
                 /cut1 |  -.6147489   .1263356                     -.8623621   -.3671358
                 /cut2 |  -.1497366    .125978                     -.3966489    .0971758
                 /cut3 |   .8878784   .1291788                      .6346926    1.141064
                 /cut4 |   1.874618   .1361984                      1.607674    2.141562
----------------------------------------------------------------------------------------
Note: Estimates are transformed only in the first equation.

. ologit response9 ib1.wave##ib0.politics i.sex i.age i.civil i.relative_sick i.relative_dead , al
> lbaselevels or

Iteration 0:   log likelihood = -1189.2844  
Iteration 1:   log likelihood = -1177.7619  
Iteration 2:   log likelihood = -1177.6776  
Iteration 3:   log likelihood = -1177.6775  

Ordered logistic regression                     Number of obs     =      1,650
                                                LR chi2(19)       =      23.21
                                                Prob > chi2       =     0.2281
Log likelihood = -1177.6775                     Pseudo R2         =     0.0098

----------------------------------------------------------------------------------------
             response9 | Odds Ratio   Std. Err.      z    P>|z|     [95% Conf. Interval]
-----------------------+----------------------------------------------------------------
                  wave |
      Before COVID-19  |   .7240875   .2475044    -0.94   0.345     .3705418    1.414963
             Outbreak  |          1  (base)
        De-escalation  |   1.357797   .2437371     1.70   0.088     .9550722    1.930338
                       |
              politics |
                Right  |          1  (base)
                 Left  |   1.196342    .191633     1.12   0.263     .8739924    1.637581
                Other  |   1.481256   .2982465     1.95   0.051     .9982585    2.197946
                       |
         wave#politics |
Before COVID-19#Right  |          1  (base)
 Before COVID-19#Left  |   .7752965   .5072926    -0.39   0.697     .2150349    2.795289
Before COVID-19#Other  |   .7505784   .5066219    -0.43   0.671     .1999199    2.817969
       Outbreak#Right  |          1  (base)
        Outbreak#Left  |          1  (base)
       Outbreak#Other  |          1  (base)
  De-escalation#Right  |          1  (base)
   De-escalation#Left  |   .8433003   .2460542    -0.58   0.559     .4760172     1.49397
  De-escalation#Other  |   .6201005   .2314335    -1.28   0.200     .2983852    1.288685
                       |
                   sex |
                 Male  |          1  (base)
               Female  |   .7832021   .0926361    -2.07   0.039     .6211477    .9875358
                       |
                   age |
                18-30  |          1  (base)
                31-40  |   1.009772    .185173     0.05   0.958      .704903    1.446497
                41-50  |   1.101655   .2179031     0.49   0.625     .7476204    1.623342
                51-60  |   .9447619   .2115817    -0.25   0.800     .6091071    1.465383
                  60+  |   .9724454    .242038    -0.11   0.911     .5970413    1.583894
                       |
                 civil |
               Single  |          1  (base)
             Divorced  |   1.511366   .5340491     1.17   0.242     .7561245    3.020969
              Widowed  |   1.441227   .7422371     0.71   0.478     .5252434    3.954615
     Domestic partner  |    .748999   .2224678    -0.97   0.331     .4184632    1.340618
              Married  |   .9876736   .1627559    -0.08   0.940     .7150664    1.364208
                       |
         relative_sick |
                   no  |          1  (base)
                  yes  |   .7824276   .0985181    -1.95   0.051      .611317    1.001433
                       |
         relative_dead |
                   no  |          1  (base)
                  yes  |   .9419492    .382899    -0.15   0.883     .4246363    2.089478
-----------------------+----------------------------------------------------------------
                 /cut1 |    1.04507   .1522199                      .7467245    1.343416
                 /cut2 |   2.972595    .183344                      2.613247    3.331943
                 /cut3 |   3.868106    .227283                      3.422639    4.313572
                 /cut4 |   4.345708   .2653344                      3.825663    4.865754
----------------------------------------------------------------------------------------
Note: Estimates are transformed only in the first equation.

. ologit response10 ib1.wave##ib0.politics i.sex i.age i.civil i.relative_sick i.relative_dead , a
> llbaselevels or

Iteration 0:   log likelihood = -2025.9811  
Iteration 1:   log likelihood = -1990.4462  
Iteration 2:   log likelihood = -1989.9778  
Iteration 3:   log likelihood = -1989.9763  
Iteration 4:   log likelihood = -1989.9763  

Ordered logistic regression                     Number of obs     =      1,650
                                                LR chi2(19)       =      72.01
                                                Prob > chi2       =     0.0000
Log likelihood = -1989.9763                     Pseudo R2         =     0.0178

----------------------------------------------------------------------------------------
            response10 | Odds Ratio   Std. Err.      z    P>|z|     [95% Conf. Interval]
-----------------------+----------------------------------------------------------------
                  wave |
      Before COVID-19  |   .5319021   .1434971    -2.34   0.019     .3134683     .902547
             Outbreak  |          1  (base)
        De-escalation  |   .6662991   .1030892    -2.62   0.009     .4920079     .902332
                       |
              politics |
                Right  |          1  (base)
                 Left  |   .9136191   .1169131    -0.71   0.480     .7109507    1.174062
                Other  |   .9677111   .1642602    -0.19   0.847     .6938442    1.349676
                       |
         wave#politics |
Before COVID-19#Right  |          1  (base)
 Before COVID-19#Left  |   .2441137   .1653172    -2.08   0.037     .0647361    .9205292
Before COVID-19#Other  |   .7324252   .4157132    -0.55   0.583     .2407878    2.227882
       Outbreak#Right  |          1  (base)
        Outbreak#Left  |          1  (base)
       Outbreak#Other  |          1  (base)
  De-escalation#Right  |          1  (base)
   De-escalation#Left  |   1.221788   .3090074     0.79   0.428     .7442431    2.005749
  De-escalation#Other  |   1.584074   .4949675     1.47   0.141     .8586278    2.922443
                       |
                   sex |
                 Male  |          1  (base)
               Female  |   .7219354   .0708321    -3.32   0.001     .5956394    .8750104
                       |
                   age |
                18-30  |          1  (base)
                31-40  |   1.093024     .16091     0.60   0.546     .8190672    1.458612
                41-50  |   .9382761   .1545041    -0.39   0.699     .6794616    1.295676
                51-60  |   .9308542   .1708489    -0.39   0.696     .6496093    1.333863
                  60+  |   .4692627   .1038068    -3.42   0.001     .3041723    .7239565
                       |
                 civil |
               Single  |          1  (base)
             Divorced  |   1.094125   .3489127     0.28   0.778      .585628    2.044147
              Widowed  |   .3326867   .1908704    -1.92   0.055     .1080639    1.024213
     Domestic partner  |   .9447865   .2247967    -0.24   0.811     .5926577    1.506133
              Married  |   .8630057   .1170872    -1.09   0.278     .6614972    1.125899
                       |
         relative_sick |
                   no  |          1  (base)
                  yes  |   1.022331   .1044887     0.22   0.829     .8367453    1.249078
                       |
         relative_dead |
                   no  |          1  (base)
                  yes  |   .7990977   .2799994    -0.64   0.522     .4021088    1.588021
-----------------------+----------------------------------------------------------------
                 /cut1 |   -.382006   .1249307                     -.6268655   -.1371464
                 /cut2 |   .8290642   .1266635                      .5808082     1.07732
                 /cut3 |   1.654992   .1358583                      1.388715     1.92127
                 /cut4 |   3.066686   .1829562                      2.708098    3.425273
----------------------------------------------------------------------------------------
Note: Estimates are transformed only in the first equation.

. ologit response11 ib1.wave##ib0.politics i.sex i.age i.civil i.relative_sick i.relative_dead , a
> llbaselevels or

Iteration 0:   log likelihood = -2196.7618  
Iteration 1:   log likelihood = -2119.5115  
Iteration 2:   log likelihood = -2118.6412  
Iteration 3:   log likelihood = -2118.6404  
Iteration 4:   log likelihood = -2118.6404  

Ordered logistic regression                     Number of obs     =      1,650
                                                LR chi2(19)       =     156.24
                                                Prob > chi2       =     0.0000
Log likelihood = -2118.6404                     Pseudo R2         =     0.0356

----------------------------------------------------------------------------------------
            response11 | Odds Ratio   Std. Err.      z    P>|z|     [95% Conf. Interval]
-----------------------+----------------------------------------------------------------
                  wave |
      Before COVID-19  |   .2329181   .0624697    -5.43   0.000     .1376914     .394003
             Outbreak  |          1  (base)
        De-escalation  |   1.107715   .1641586     0.69   0.490     .8284827    1.481059
                       |
              politics |
                Right  |          1  (base)
                 Left  |   1.297749   .1629388     2.08   0.038     1.014655    1.659829
                Other  |   1.523313   .2521841     2.54   0.011     1.101217    2.107198
                       |
         wave#politics |
Before COVID-19#Right  |          1  (base)
 Before COVID-19#Left  |   .8221116   .4065784    -0.40   0.692     .3118644    2.167183
Before COVID-19#Other  |   .4903411   .2732344    -1.28   0.201     .1645055    1.461558
       Outbreak#Right  |          1  (base)
        Outbreak#Left  |          1  (base)
       Outbreak#Other  |          1  (base)
  De-escalation#Right  |          1  (base)
   De-escalation#Left  |   .8271353   .1999504    -0.79   0.432     .5150014    1.328448
  De-escalation#Other  |    .819654   .2517536    -0.65   0.517     .4489389     1.49649
                       |
                   sex |
                 Male  |          1  (base)
               Female  |   1.011312   .0971236     0.12   0.907     .8377956    1.220765
                       |
                   age |
                18-30  |          1  (base)
                31-40  |   .9835295   .1423153    -0.11   0.909     .7406615    1.306036
                41-50  |   .6531852    .105165    -2.65   0.008     .4764201     .895535
                51-60  |   .4350377   .0781908    -4.63   0.000     .3058705    .6187515
                  60+  |   .4239928   .0865538    -4.20   0.000     .2841805    .6325905
                       |
                 civil |
               Single  |          1  (base)
             Divorced  |   .9403503   .2886619    -0.20   0.841     .5152215    1.716269
              Widowed  |   1.125385   .4915386     0.27   0.787     .4780995     2.64901
     Domestic partner  |   .7468245   .1759101    -1.24   0.215      .470677    1.184988
              Married  |   .7077321   .0933653    -2.62   0.009     .5464831    .9165601
                       |
         relative_sick |
                   no  |          1  (base)
                  yes  |   .8558548    .084808    -1.57   0.116     .7047793    1.039315
                       |
         relative_dead |
                   no  |          1  (base)
                  yes  |   .6934536   .2197158    -1.16   0.248     .3726665    1.290371
-----------------------+----------------------------------------------------------------
                 /cut1 |  -1.868276   .1347992                     -2.132477   -1.604074
                 /cut2 |   .3915731    .125599                      .1454037    .6377426
                 /cut3 |   1.579888   .1340044                      1.317244    1.842532
                 /cut4 |   3.170941   .1818015                      2.814616    3.527265
----------------------------------------------------------------------------------------
Note: Estimates are transformed only in the first equation.

. ologit response12 ib1.wave##ib0.politics i.sex i.age i.civil i.relative_sick i.relative_dead , a
> llbaselevels or

Iteration 0:   log likelihood = -2356.2888  
Iteration 1:   log likelihood = -2206.8454  
Iteration 2:   log likelihood = -2204.0905  
Iteration 3:   log likelihood = -2204.0829  
Iteration 4:   log likelihood = -2204.0829  

Ordered logistic regression                     Number of obs     =      1,650
                                                LR chi2(19)       =     304.41
                                                Prob > chi2       =     0.0000
Log likelihood = -2204.0829                     Pseudo R2         =     0.0646

----------------------------------------------------------------------------------------
            response12 | Odds Ratio   Std. Err.      z    P>|z|     [95% Conf. Interval]
-----------------------+----------------------------------------------------------------
                  wave |
      Before COVID-19  |   .5331198   .1429917    -2.35   0.019     .3151507    .9018438
             Outbreak  |          1  (base)
        De-escalation  |   1.229682   .1795864     1.42   0.157     .9235936    1.637212
                       |
              politics |
                Right  |          1  (base)
                 Left  |   3.533161   .4541811     9.82   0.000     2.746269    4.545522
                Other  |   2.895557   .4770977     6.45   0.000     2.096432    3.999297
                       |
         wave#politics |
Before COVID-19#Right  |          1  (base)
 Before COVID-19#Left  |   .9370714   .4470609    -0.14   0.892     .3678568    2.387078
Before COVID-19#Other  |   .4771608   .2800717    -1.26   0.207     .1510248    1.507583
       Outbreak#Right  |          1  (base)
        Outbreak#Left  |          1  (base)
       Outbreak#Other  |          1  (base)
  De-escalation#Right  |          1  (base)
   De-escalation#Left  |   .7807295   .1865969    -1.04   0.300     .4887206    1.247213
  De-escalation#Other  |   .8475762   .2502367    -0.56   0.575     .4751948     1.51177
                       |
                   sex |
                 Male  |          1  (base)
               Female  |   2.158013    .209234     7.93   0.000     1.784532     2.60966
                       |
                   age |
                18-30  |          1  (base)
                31-40  |   1.235187   .1787738     1.46   0.144     .9301111    1.640328
                41-50  |   1.197185   .1905842     1.13   0.258     .8763054    1.635563
                51-60  |   1.218424   .2167106     1.11   0.267     .8598102    1.726611
                  60+  |    .724104   .1442913    -1.62   0.105     .4899854    1.070086
                       |
                 civil |
               Single  |          1  (base)
             Divorced  |   1.510638   .4538147     1.37   0.170     .8383952    2.721899
              Widowed  |   .9171649    .370579    -0.21   0.831      .415452    2.024762
     Domestic partner  |   1.719763   .3864748     2.41   0.016     1.107087    2.671502
              Married  |   .7283984   .0962958    -2.40   0.017     .5621321    .9438426
                       |
         relative_sick |
                   no  |          1  (base)
                  yes  |    .657422    .065043    -4.24   0.000     .5415384    .7981034
                       |
         relative_dead |
                   no  |          1  (base)
                  yes  |   1.226187   .3815567     0.66   0.512     .6663243    2.256462
-----------------------+----------------------------------------------------------------
                 /cut1 |  -.5050916   .1247464                       -.74959   -.2605932
                 /cut2 |   1.593516   .1311572                      1.336452    1.850579
                 /cut3 |   2.551005   .1401409                      2.276334    2.825676
                 /cut4 |   3.658463   .1592908                      3.346258    3.970667
----------------------------------------------------------------------------------------
Note: Estimates are transformed only in the first equation.

. 
--------------------------------------------------------------------------------------------------
