# Supplementary material for: Polarization of beliefs as a consequence of the COVID-19 pandemic: The case of Spain
Source: PLoS One. 2021 Jul 13;16(7):e0254511. doi: 10.1371/journal.pone.0254511 (PMC8277027; doi:10.1371/journal.pone.0254511)
Supplement: S1 File — (ZIP) [file pone.0254511.s003.zip › CORRECT_AFTER_R2/Percentages_raw_data/Table_S1-related-Proportions_irrespective_wave.log]

USE MAIN DATASET

--------------------------------------------------------------------------------------------------
   

. tabulate item_1

     item_1 |      Freq.     Percent        Cum.
------------+-----------------------------------
          1 |        118        6.97        6.97
          2 |        576       34.00       40.97
          3 |        330       19.48       60.45
          4 |        544       32.11       92.56
          5 |        126        7.44      100.00
------------+-----------------------------------
      Total |      1,694      100.00

. tabulate item_2

     item_2 |      Freq.     Percent        Cum.
------------+-----------------------------------
          1 |        196       11.57       11.57
          2 |        348       20.54       32.11
          3 |        209       12.34       44.45
          4 |        313       18.48       62.93
          5 |        628       37.07      100.00
------------+-----------------------------------
      Total |      1,694      100.00

. tabulate item_3

     item_3 |      Freq.     Percent        Cum.
------------+-----------------------------------
          1 |         22        1.30        1.30
          2 |         52        3.08        4.38
          3 |        231       13.68       18.07
          4 |        894       52.96       71.03
          5 |        489       28.97      100.00
------------+-----------------------------------
      Total |      1,688      100.00

. tabulate item_4

     item_4 |      Freq.     Percent        Cum.
------------+-----------------------------------
          1 |        335       20.10       20.10
          2 |        601       36.05       56.15
          3 |        278       16.68       72.83
          4 |        356       21.36       94.18
          5 |         97        5.82      100.00
------------+-----------------------------------
      Total |      1,667      100.00

. tabulate item_5

     item_5 |      Freq.     Percent        Cum.
------------+-----------------------------------
          1 |         41        2.43        2.43
          2 |        234       13.86       16.29
          3 |        152        9.00       25.30
          4 |        594       35.19       60.49
          5 |        667       39.51      100.00
------------+-----------------------------------
      Total |      1,688      100.00

. tabulate item_6

     item_6 |      Freq.     Percent        Cum.
------------+-----------------------------------
          1 |        108        6.48        6.48
          2 |        212       12.72       19.20
          3 |        334       20.04       39.23
          4 |        601       36.05       75.28
          5 |        412       24.72      100.00
------------+-----------------------------------
      Total |      1,667      100.00

. tabulate item_7

     item_7 |      Freq.     Percent        Cum.
------------+-----------------------------------
          1 |      1,282       75.15       75.15
          2 |        281       16.47       91.62
          3 |         31        1.82       93.43
          4 |         43        2.52       95.96
          5 |         69        4.04      100.00
------------+-----------------------------------
      Total |      1,706      100.00

. tabulate item_8

     item_8 |      Freq.     Percent        Cum.
------------+-----------------------------------
          1 |        645       38.08       38.08
          2 |        145        8.56       46.64
          3 |        322       19.01       65.64
          4 |        256       15.11       80.76
          5 |        326       19.24      100.00
------------+-----------------------------------
      Total |      1,694      100.00

. tabulate item_9

     item_9 |      Freq.     Percent        Cum.
------------+-----------------------------------
          1 |      1,269       75.36       75.36
          2 |        334       19.83       95.19
          3 |         47        2.79       97.98
          4 |         13        0.77       98.75
          5 |         21        1.25      100.00
------------+-----------------------------------
      Total |      1,684      100.00

. tabulate item_10

    item_10 |      Freq.     Percent        Cum.
------------+-----------------------------------
          1 |        882       53.00       53.00
          2 |        421       25.30       78.31
          3 |        180       10.82       89.12
          4 |        132        7.93       97.06
          5 |         49        2.94      100.00
------------+-----------------------------------
      Total |      1,664      100.00

. tabulate item_11

    item_11 |      Freq.     Percent        Cum.
------------+-----------------------------------
          1 |        349       20.86       20.86
          2 |        790       47.22       68.08
          3 |        316       18.89       86.97
          4 |        166        9.92       96.89
          5 |         52        3.11      100.00
------------+-----------------------------------
      Total |      1,673      100.00

. tabulate item_12

    item_12 |      Freq.     Percent        Cum.
------------+-----------------------------------
          1 |        408       24.23       24.23
          2 |        702       41.69       65.91
          3 |        268       15.91       81.83
          4 |        181       10.75       92.58
          5 |        125        7.42      100.00
------------+-----------------------------------
      Total |      1,684      100.00

. log close
      
--------------------------------------------------------------------------------------------------
