# Supplementary material for: Polarization of beliefs as a consequence of the COVID-19 pandemic: The case of Spain
Source: PLoS One. 2021 Jul 13;16(7):e0254511. doi: 10.1371/journal.pone.0254511 (PMC8277027; doi:10.1371/journal.pone.0254511)
Supplement: S1 File — (ZIP) [file pone.0254511.s003.zip › CORRECT_AFTER_R2/Percentages_raw_data/Table_S3-related-Proportions_by_wave_and_chi2_tests.log]

USE MAIN DATASET

--------------------------------------------------------------------------------------------------
   

. tabulate response1 wave , column nofreq chi2

           |               wave
1 response | Before CO   Outbreak  De-escala |     Total
-----------+---------------------------------+----------
         1 |     11.81       6.22       7.26 |      6.97 
         2 |     16.67      35.44      36.05 |     34.00 
         3 |     18.75      18.76      21.54 |     19.48 
         4 |     19.44      33.90      31.75 |     32.11 
         5 |     33.33       5.68       3.40 |      7.44 
-----------+---------------------------------+----------
     Total |    100.00     100.00     100.00 |    100.00 

          Pearson chi2(8) = 173.4327   Pr = 0.000

. tabchi response1 wave , a

          observed frequency
          expected frequency
          adjusted residual

-------------------------------------------------------------
1         |                       wave                       
response  | Before COVID-19         Outbreak    De-escalation
----------+--------------------------------------------------
        1 |              17               69               32
          |          10.031           77.250           30.719
          |           2.385           -1.656            0.279
          | 
        2 |              24              393              159
          |          48.963          377.086          149.950
          |          -4.591            1.717            1.058
          | 
        3 |              27              208               95
          |          28.052          216.039           85.909
          |          -0.231           -1.037            1.271
          | 
        4 |              28              376              140
          |          46.243          356.137          141.620
          |          -3.404            2.174           -0.192
          | 
        5 |              48               63               15
          |          10.711           82.488           32.802
          |          12.381           -3.795           -3.756
-------------------------------------------------------------

          Pearson chi2(8) = 173.4327   Pr = 0.000
 likelihood-ratio chi2(8) = 119.1989   Pr = 0.000

. tabulate response2 wave , column nofreq chi2

           |               wave
2 response | Before CO   Outbreak  De-escala |     Total
-----------+---------------------------------+----------
         1 |     10.42      12.89       8.62 |     11.57 
         2 |     15.28      21.73      19.27 |     20.54 
         3 |      9.72      13.53      10.20 |     12.34 
         4 |     16.67      18.12      19.95 |     18.48 
         5 |     47.92      33.72      41.95 |     37.07 
-----------+---------------------------------+----------
     Total |    100.00     100.00     100.00 |    100.00 

          Pearson chi2(8) =  23.5196   Pr = 0.003

. tabchi response2 wave , a

          observed frequency
          expected frequency
          adjusted residual

-------------------------------------------------------------
2         |                       wave                       
response  | Before COVID-19         Outbreak    De-escalation
----------+--------------------------------------------------
        1 |              15              143               38
          |          16.661          128.314           51.025
          |          -0.452            2.346           -2.255
          | 
        2 |              22              241               85
          |          29.582          227.823           90.595
          |          -1.635            1.667           -0.767
          | 
        3 |              14              150               45
          |          17.766          136.825           54.409
          |          -0.998            2.047           -1.584
          | 
        4 |              24              201               88
          |          26.607          204.910           81.483
          |          -0.585           -0.515            0.930
          | 
        5 |              69              374              185
          |          53.384          411.129          163.488
          |           2.817           -3.928            2.466
-------------------------------------------------------------

          Pearson chi2(8) =  23.5196   Pr = 0.003
 likelihood-ratio chi2(8) =  23.6972   Pr = 0.003

. tabulate response3 wave , column nofreq chi2

           |               wave
3 response | Before CO   Outbreak  De-escala |     Total
-----------+---------------------------------+----------
         1 |      5.80       0.81       1.13 |      1.30 
         2 |      4.35       2.98       2.95 |      3.08 
         3 |     18.84      11.99      16.33 |     13.68 
         4 |     41.30      52.84      56.92 |     52.96 
         5 |     29.71      31.38      22.68 |     28.97 
-----------+---------------------------------+----------
     Total |    100.00     100.00     100.00 |    100.00 

          Pearson chi2(8) =  44.6971   Pr = 0.000

. tabchi response3 wave , a

          observed frequency
          expected frequency
          adjusted residual

-------------------------------------------------------------
3         |                       wave                       
response  | Before COVID-19         Outbreak    De-escalation
----------+--------------------------------------------------
        1 |               8                9                5
          |           1.799           14.454            5.748
          |           4.857           -2.465           -0.365
          | 
        2 |               6               33               13
          |           4.251           34.164           13.585
          |           0.899           -0.345           -0.188
          | 
        3 |              26              133               72
          |          18.885          151.765           60.350
          |           1.839           -2.799            1.878
          | 
        4 |              57              586              251
          |          73.088          587.350          233.563
          |          -2.863           -0.139            1.936
          | 
        5 |              41              348              100
          |          39.977          321.268          127.754
          |           0.200            3.021           -3.390
-------------------------------------------------------------

2 cells with expected frequency < 5

          Pearson chi2(8) =  44.6971   Pr = 0.000
 likelihood-ratio chi2(8) =  35.4153   Pr = 0.000

. tabulate response4 wave , column nofreq chi2

           |               wave
4 response | Before CO   Outbreak  De-escala |     Total
-----------+---------------------------------+----------
         1 |     40.17      18.12      19.73 |     20.10 
         2 |     24.79      34.63      42.63 |     36.05 
         3 |     22.22      16.50      15.65 |     16.68 
         4 |      6.84      24.98      16.10 |     21.36 
         5 |      5.98       5.77       5.90 |      5.82 
-----------+---------------------------------+----------
     Total |    100.00     100.00     100.00 |    100.00 

          Pearson chi2(8) =  62.2126   Pr = 0.000

. tabchi response4 wave , a

          observed frequency
          expected frequency
          adjusted residual

-------------------------------------------------------------
4         |                       wave                       
response  | Before COVID-19         Outbreak    De-escalation
----------+--------------------------------------------------
        1 |              47              201               87
          |          23.512          222.864           88.623
          |           5.620           -2.832           -0.225
          | 
        2 |              29              384              188
          |          42.182          399.825          158.993
          |          -2.632           -1.711            3.355
          | 
        3 |              26              183               69
          |          19.512          184.944           73.544
          |           1.669           -0.271           -0.677
          | 
        4 |               8              277               71
          |          24.986          236.835           94.179
          |          -3.974            5.087           -3.141
          | 
        5 |               7               64               26
          |           6.808           64.531           25.661
          |           0.079           -0.118            0.080
-------------------------------------------------------------

          Pearson chi2(8) =  62.2126   Pr = 0.000
 likelihood-ratio chi2(8) =  61.3631   Pr = 0.000

. tabulate response5 wave , column nofreq chi2

           |               wave
5 response | Before CO   Outbreak  De-escala |     Total
-----------+---------------------------------+----------
         1 |      4.35       2.71       1.13 |      2.43 
         2 |     15.22      13.89      13.38 |     13.86 
         3 |     15.94       9.02       6.80 |      9.00 
         4 |     22.46      35.71      37.87 |     35.19 
         5 |     42.03      38.68      40.82 |     39.51 
-----------+---------------------------------+----------
     Total |    100.00     100.00     100.00 |    100.00 

          Pearson chi2(8) =  23.4326   Pr = 0.003

. tabchi response5 wave , a

          observed frequency
          expected frequency
          adjusted residual

-------------------------------------------------------------
5         |                       wave                       
response  | Before COVID-19         Outbreak    De-escalation
----------+--------------------------------------------------
        1 |               6               30                5
          |           3.352           26.937           10.711
          |           1.528            1.020           -2.055
          | 
        2 |              21              154               59
          |          19.130          153.736           61.134
          |           0.481            0.039           -0.342
          | 
        3 |              22              100               30
          |          12.427           99.863           39.711
          |           2.971            0.025           -1.880
          | 
        4 |              31              396              167
          |          48.562          390.252          155.186
          |          -3.267            0.617            1.371
          | 
        5 |              58              429              180
          |          54.530          438.213          174.258
          |           0.631           -0.966            0.651
-------------------------------------------------------------

1 cell with expected frequency < 5

          Pearson chi2(8) =  23.4326   Pr = 0.003
 likelihood-ratio chi2(8) =  23.5210   Pr = 0.003

. tabulate response6 wave , column nofreq chi2

           |               wave
6 response | Before CO   Outbreak  De-escala |     Total
-----------+---------------------------------+----------
         1 |      8.55       5.68       7.94 |      6.48 
         2 |      9.40      12.26      14.74 |     12.72 
         3 |     32.48      17.13      24.04 |     20.04 
         4 |     15.38      37.87      36.96 |     36.05 
         5 |     34.19      27.05      16.33 |     24.72 
-----------+---------------------------------+----------
     Total |    100.00     100.00     100.00 |    100.00 

          Pearson chi2(8) =  57.3817   Pr = 0.000

. tabchi response6 wave , a

          observed frequency
          expected frequency
          adjusted residual

-------------------------------------------------------------
6         |                       wave                       
response  | Before COVID-19         Outbreak    De-escalation
----------+--------------------------------------------------
        1 |              10               63               35
          |           7.580           71.849           28.571
          |           0.943           -1.866            1.450
          | 
        2 |              11              136               65
          |          14.879          141.037           56.084
          |          -1.116           -0.785            1.486
          | 
        3 |              38              190              106
          |          23.442          222.199           88.359
          |           3.487           -4.175            2.447
          | 
        4 |              18              420              163
          |          42.182          399.825          158.993
          |          -4.829            2.181            0.463
          | 
        5 |              40              300               72
          |          28.917          274.090          108.993
          |           2.463            3.118           -4.762
-------------------------------------------------------------

          Pearson chi2(8) =  57.3817   Pr = 0.000
 likelihood-ratio chi2(8) =  60.8988   Pr = 0.000

. tabulate response7 wave , column nofreq chi2

           |               wave
7 response | Before CO   Outbreak  De-escala |     Total
-----------+---------------------------------+----------
         1 |     78.21      75.47      73.24 |     75.15 
         2 |     12.18      16.59      17.69 |     16.47 
         3 |      0.64       2.16       1.36 |      1.82 
         4 |      3.21       2.34       2.72 |      2.52 
         5 |      5.77       3.43       4.99 |      4.04 
-----------+---------------------------------+----------
     Total |    100.00     100.00     100.00 |    100.00 

          Pearson chi2(8) =   8.6643   Pr = 0.371

. tabchi response7 wave , a

          observed frequency
          expected frequency
          adjusted residual

-------------------------------------------------------------
7         |                       wave                       
response  | Before COVID-19         Outbreak    De-escalation
----------+--------------------------------------------------
        1 |             122              837              323
          |         117.229          833.375          331.396
          |           0.927            0.426           -1.074
          | 
        2 |              19              184               78
          |          25.695          182.666           72.638
          |          -1.516            0.182            0.799
          | 
        3 |               1               24                6
          |           2.835           20.152            8.013
          |          -1.154            1.462           -0.834
          | 
        4 |               5               26               12
          |           3.932           27.953           11.115
          |           0.572           -0.632            0.312
          | 
        5 |               9               38               22
          |           6.309           44.854           17.836
          |           1.147           -1.766            1.169
-------------------------------------------------------------

2 cells with expected frequency < 5

          Pearson chi2(8) =   8.6643   Pr = 0.371
 likelihood-ratio chi2(8) =   9.0661   Pr = 0.337

. tabulate response8 wave , column nofreq chi2

           |               wave
8 response | Before CO   Outbreak  De-escala |     Total
-----------+---------------------------------+----------
         1 |     46.53      33.63      46.49 |     38.08 
         2 |      6.25       8.12      10.43 |      8.56 
         3 |     19.44      21.37      12.93 |     19.01 
         4 |     11.11      14.52      17.91 |     15.11 
         5 |     16.67      22.36      12.24 |     19.24 
-----------+---------------------------------+----------
     Total |    100.00     100.00     100.00 |    100.00 

          Pearson chi2(8) =  52.8543   Pr = 0.000

. tabchi response8 wave , a

          observed frequency
          expected frequency
          adjusted residual

-------------------------------------------------------------
8         |                       wave                       
response  | Before COVID-19         Outbreak    De-escalation
----------+--------------------------------------------------
        1 |              67              373              205
          |          54.829          422.258          167.913
          |           2.184           -5.184            4.229
          | 
        2 |               9               90               46
          |          12.326           94.926           37.748
          |          -1.036           -0.900            1.633
          | 
        3 |              28              237               57
          |          27.372          210.802           83.826
          |           0.139            3.412           -3.786
          | 
        4 |              16              161               79
          |          21.762          167.594           66.645
          |          -1.401           -0.941            1.910
          | 
        5 |              24              248               54
          |          27.712          213.420           84.868
          |          -0.820            4.482           -4.335
-------------------------------------------------------------

          Pearson chi2(8) =  52.8543   Pr = 0.000
 likelihood-ratio chi2(8) =  54.7717   Pr = 0.000

. tabulate response9 wave , column nofreq chi2

           |               wave
9 response | Before CO   Outbreak  De-escala |     Total
-----------+---------------------------------+----------
         1 |     80.60      76.28      71.43 |     75.36 
         2 |     12.69      19.12      23.81 |     19.83 
         3 |      3.73       2.43       3.40 |      2.79 
         4 |      1.49       0.72       0.68 |      0.77 
         5 |      1.49       1.44       0.68 |      1.25 
-----------+---------------------------------+----------
     Total |    100.00     100.00     100.00 |    100.00 

          Pearson chi2(8) =  12.8170   Pr = 0.118

. tabchi response9 wave , a

          observed frequency
          expected frequency
          adjusted residual

-------------------------------------------------------------
9         |                       wave                       
response  | Before COVID-19         Outbreak    De-escalation
----------+--------------------------------------------------
        1 |             108              846              315
          |         100.977          835.701          332.321
          |           1.467            1.228           -2.228
          | 
        2 |              17              212              105
          |          26.577          219.956           87.467
          |          -2.163           -1.025            2.437
          | 
        3 |               5               27               15
          |           3.740           30.952           12.308
          |           0.689           -1.233            0.906
          | 
        4 |               2                8                3
          |           1.034            8.561            3.404
          |           0.993           -0.329           -0.256
          | 
        5 |               2               16                3
          |           1.671           13.830            5.499
          |           0.267            1.005           -1.248
-------------------------------------------------------------

4 cells with expected frequency < 5

          Pearson chi2(8) =  12.8170   Pr = 0.118
 likelihood-ratio chi2(8) =  13.0791   Pr = 0.109

. tabulate response10 wave , column nofreq chi2

        10 |               wave
  response | Before CO   Outbreak  De-escala |     Total
-----------+---------------------------------+----------
         1 |     70.18      49.86      56.46 |     53.00 
         2 |     14.04      26.60      24.94 |     25.30 
         3 |     12.28      10.82      10.43 |     10.82 
         4 |      0.88       9.38       6.12 |      7.93 
         5 |      2.63       3.34       2.04 |      2.94 
-----------+---------------------------------+----------
     Total |    100.00     100.00     100.00 |    100.00 

          Pearson chi2(8) =  29.9011   Pr = 0.000

. tabchi response10 wave , a

          observed frequency
          expected frequency
          adjusted residual

-------------------------------------------------------------
10        |                       wave                       
response  | Before COVID-19         Outbreak    De-escalation
----------+--------------------------------------------------
        1 |              80              553              249
          |          60.425          587.823          233.751
          |           3.806           -3.628            1.697
          | 
        2 |              16              295              110
          |          28.843          280.582          111.575
          |          -2.867            1.724           -0.201
          | 
        3 |              14              120               46
          |          12.332          119.964           47.704
          |           0.521            0.006           -0.305
          | 
        4 |               1              104               27
          |           9.043           87.974           34.983
          |          -2.888            3.083           -1.641
          | 
        5 |               3               37                9
          |           3.357           32.657           12.986
          |          -0.205            1.336           -1.310
-------------------------------------------------------------

1 cell with expected frequency < 5

          Pearson chi2(8) =  29.9011   Pr = 0.000
 likelihood-ratio chi2(8) =  35.0690   Pr = 0.000

. tabulate response11 wave , column nofreq chi2

        11 |               wave
  response | Before CO   Outbreak  De-escala |     Total
-----------+---------------------------------+----------
         1 |     52.03      18.58      17.91 |     20.86 
         2 |     28.46      46.89      53.29 |     47.22 
         3 |     12.20      20.11      17.69 |     18.89 
         4 |      3.25      11.45       7.94 |      9.92 
         5 |      4.07       2.98       3.17 |      3.11 
-----------+---------------------------------+----------
     Total |    100.00     100.00     100.00 |    100.00 

          Pearson chi2(8) =  88.9834   Pr = 0.000

. tabchi response11 wave , a

          observed frequency
          expected frequency
          adjusted residual

-------------------------------------------------------------
11        |                       wave                       
response  | Before COVID-19         Outbreak    De-escalation
----------+--------------------------------------------------
        1 |              64              206               79
          |          25.659          231.345           91.996
          |           8.840           -3.226           -1.775
          | 
        2 |              35              520              235
          |          58.081          523.676          208.243
          |          -4.331           -0.381            2.974
          | 
        3 |              15              223               78
          |          23.233          209.470           83.297
          |          -1.970            1.788           -0.751
          | 
        4 |               4              127               35
          |          12.204          110.038           43.757
          |          -2.571            2.934           -1.625
          | 
        5 |               5               33               14
          |           3.823           34.470           13.707
          |           0.635           -0.438            0.094
-------------------------------------------------------------

1 cell with expected frequency < 5

          Pearson chi2(8) =  88.9834   Pr = 0.000
 likelihood-ratio chi2(8) =  75.9529   Pr = 0.000

. tabulate response12 wave , column nofreq chi2

        12 |               wave
  response | Before CO   Outbreak  De-escala |     Total
-----------+---------------------------------+----------
         1 |     45.52      23.44      19.73 |     24.23 
         2 |     23.88      40.94      48.98 |     41.69 
         3 |     11.94      16.32      16.10 |     15.91 
         4 |      4.48      11.72      10.20 |     10.75 
         5 |     14.18       7.57       4.99 |      7.42 
-----------+---------------------------------+----------
     Total |    100.00     100.00     100.00 |    100.00 

          Pearson chi2(8) =  64.2661   Pr = 0.000

. tabchi response12 wave , a

          observed frequency
          expected frequency
          adjusted residual

-------------------------------------------------------------
12        |                       wave                       
response  | Before COVID-19         Outbreak    De-escalation
----------+--------------------------------------------------
        1 |              61              260               87
          |          32.466          268.689          106.846
          |           5.997           -1.042           -2.567
          | 
        2 |              32              454              216
          |          55.860          462.303          183.837
          |          -4.358           -0.865            3.616
          | 
        3 |              16              181               71
          |          21.325          176.492           70.183
          |          -1.311            0.633            0.124
          | 
        4 |               6              130               45
          |          14.403          119.198           47.400
          |          -2.443            1.792           -0.429
          | 
        5 |              19               84               22
          |           9.947           82.319           32.735
          |           3.110            0.330           -2.270
-------------------------------------------------------------

          Pearson chi2(8) =  64.2661   Pr = 0.000
 likelihood-ratio chi2(8) =  61.0951   Pr = 0.000

. log close
     
--------------------------------------------------------------------------------------------------
