# Supplementary material for: Polarization of beliefs as a consequence of the COVID-19 pandemic: The case of Spain
Source: PLoS One. 2021 Jul 13;16(7):e0254511. doi: 10.1371/journal.pone.0254511 (PMC8277027; doi:10.1371/journal.pone.0254511)
Supplement: S1 File — (ZIP) [file pone.0254511.s003.zip › CORRECT_AFTER_R2/raking/raking_before_COVID-19.log]

USE MAIN DATASET
THIS LOG SHOWS HOW ITERATIVE PROPORTIONAL FITTING (RAKING) WAS PERFORMED ON RAW DATA

--------------------------------------------------------------------------------------------------
     
. matrix reference_sex_age = (3134088, 3127207, 3887523, 3522104, 4828295, 3265150, 3106166, 39458
> 58, 3445536, 4233790)

. matrix colnames reference_sex_age = 0 1 2 3 4 10 11 12 13 14

. matrix coleq reference_sex_age = _one

. matrix rownames reference_sex_age = sex_age

. matrix reference_politics = (12961609, 14759826, 8774283)

. matrix colnames reference_politics = 0 1 2

. matrix coleq reference_politics = _one

. matrix rownames reference_politics = politics

. ipfraking [pw=finalwgt], generate(rakedweight) ctotal (reference_sex_age reference_politics)

Warning: 46 missing values of politics encountered; convergence will be impaired
Warning: the totals of the control matrices are different:
   Target 1 (reference_sex_age) total        =             36495717
   Target 2 (reference_politics) total       =             36495718

 Iteration 1, max rel difference of raked weights = 3822216.5
 Iteration 2, max rel difference of raked weights = .4161815
 Iteration 3, max rel difference of raked weights = .27826377
 Iteration 4, max rel difference of raked weights = .22409356
 Iteration 5, max rel difference of raked weights = .18902468
 Iteration 6, max rel difference of raked weights = .16327681
 Iteration 7, max rel difference of raked weights = .1434426
 Iteration 8, max rel difference of raked weights = .12770963
 Iteration 9, max rel difference of raked weights = .11494925
 Iteration 10, max rel difference of raked weights = .10440963
 Iteration 11, max rel difference of raked weights = .09556957
 Iteration 12, max rel difference of raked weights = .08805688
 Iteration 13, max rel difference of raked weights = .08159917
 Iteration 14, max rel difference of raked weights = .07599287
 Iteration 15, max rel difference of raked weights = .07108297
 Iteration 16, max rel difference of raked weights = .06674949
 Iteration 17, max rel difference of raked weights = .06289825
 Iteration 18, max rel difference of raked weights = .05945428
 Iteration 19, max rel difference of raked weights = .05635723
 Iteration 20, max rel difference of raked weights = .05355801
 Iteration 21, max rel difference of raked weights = .05101627
 Iteration 22, max rel difference of raked weights = .04869857
 Iteration 23, max rel difference of raked weights = .04657697
 Iteration 24, max rel difference of raked weights = .04462795
 Iteration 25, max rel difference of raked weights = .04283155
 Iteration 26, max rel difference of raked weights = .04117078
 Iteration 27, max rel difference of raked weights = .03963104
 Iteration 28, max rel difference of raked weights = .03819974
 Iteration 29, max rel difference of raked weights = .03686596
 Iteration 30, max rel difference of raked weights = .03562018
 Iteration 31, max rel difference of raked weights = .03445409
 Iteration 32, max rel difference of raked weights = .03336037
 Iteration 33, max rel difference of raked weights = .03233257
 Iteration 34, max rel difference of raked weights = .03136496
 Iteration 35, max rel difference of raked weights = .03045248
 Iteration 36, max rel difference of raked weights = .0295906
 Iteration 37, max rel difference of raked weights = .02877526
 Iteration 38, max rel difference of raked weights = .02800285
 Iteration 39, max rel difference of raked weights = .02727009
 Iteration 40, max rel difference of raked weights = .02657403
 Iteration 41, max rel difference of raked weights = .02591202
 Iteration 42, max rel difference of raked weights = .02528165
 Iteration 43, max rel difference of raked weights = .02468072
 Iteration 44, max rel difference of raked weights = .02410723
 Iteration 45, max rel difference of raked weights = .02355938
 Iteration 46, max rel difference of raked weights = .02303548
 Iteration 47, max rel difference of raked weights = .02253403
 Iteration 48, max rel difference of raked weights = .02205361
 Iteration 49, max rel difference of raked weights = .02159295
 Iteration 50, max rel difference of raked weights = .02115087
 Iteration 51, max rel difference of raked weights = .02072627
 Iteration 52, max rel difference of raked weights = .02031814
 Iteration 53, max rel difference of raked weights = .01992555
 Iteration 54, max rel difference of raked weights = .01954765
 Iteration 55, max rel difference of raked weights = .01918362
 Iteration 56, max rel difference of raked weights = .01883272
 Iteration 57, max rel difference of raked weights = .01849426
 Iteration 58, max rel difference of raked weights = .0181676
 Iteration 59, max rel difference of raked weights = .01785214
 Iteration 60, max rel difference of raked weights = .0175473
 Iteration 61, max rel difference of raked weights = .01725258
 Iteration 62, max rel difference of raked weights = .01696748
 Iteration 63, max rel difference of raked weights = .01669153
 Iteration 64, max rel difference of raked weights = .01642431
 Iteration 65, max rel difference of raked weights = .01616541
 Iteration 66, max rel difference of raked weights = .01591446
 Iteration 67, max rel difference of raked weights = .01567109
 Iteration 68, max rel difference of raked weights = .01543497
 Iteration 69, max rel difference of raked weights = .01520578
 Iteration 70, max rel difference of raked weights = .01498323
 Iteration 71, max rel difference of raked weights = .01476702
 Iteration 72, max rel difference of raked weights = .01455691
 Iteration 73, max rel difference of raked weights = .01435262
 Iteration 74, max rel difference of raked weights = .01415393
 Iteration 75, max rel difference of raked weights = .01396062
 Iteration 76, max rel difference of raked weights = .01377245
 Iteration 77, max rel difference of raked weights = .01358925
 Iteration 78, max rel difference of raked weights = .0134108
 Iteration 79, max rel difference of raked weights = .01323694
 Iteration 80, max rel difference of raked weights = .01306748
 Iteration 81, max rel difference of raked weights = .01290227
 Iteration 82, max rel difference of raked weights = .01274114
 Iteration 83, max rel difference of raked weights = .01258395
 Iteration 84, max rel difference of raked weights = .01243056
 Iteration 85, max rel difference of raked weights = .01228082
 Iteration 86, max rel difference of raked weights = .01213462
 Iteration 87, max rel difference of raked weights = .01199183
 Iteration 88, max rel difference of raked weights = .01185233
 Iteration 89, max rel difference of raked weights = .01171601
 Iteration 90, max rel difference of raked weights = .01158277
 Iteration 91, max rel difference of raked weights = .01145249
 Iteration 92, max rel difference of raked weights = .01132509
 Iteration 93, max rel difference of raked weights = .01120047
 Iteration 94, max rel difference of raked weights = .01107854
 Iteration 95, max rel difference of raked weights = .01095921
 Iteration 96, max rel difference of raked weights = .01084241
 Iteration 97, max rel difference of raked weights = .01072804
 Iteration 98, max rel difference of raked weights = .01061605
 Iteration 99, max rel difference of raked weights = .01050635
 Iteration 100, max rel difference of raked weights = .01039888
 Iteration 101, max rel difference of raked weights = .01029357
 Iteration 102, max rel difference of raked weights = .01019036
 Iteration 103, max rel difference of raked weights = .01008917
 Iteration 104, max rel difference of raked weights = .00998997
 Iteration 105, max rel difference of raked weights = .00989268
 Iteration 106, max rel difference of raked weights = .00979725
 Iteration 107, max rel difference of raked weights = .00970363
 Iteration 108, max rel difference of raked weights = .00961177
 Iteration 109, max rel difference of raked weights = .00952163
 Iteration 110, max rel difference of raked weights = .00943314
 Iteration 111, max rel difference of raked weights = .00934627
 Iteration 112, max rel difference of raked weights = .00926098
 Iteration 113, max rel difference of raked weights = .00917722
 Iteration 114, max rel difference of raked weights = .00909495
 Iteration 115, max rel difference of raked weights = .00901413
 Iteration 116, max rel difference of raked weights = .00893473
 Iteration 117, max rel difference of raked weights = .0088567
 Iteration 118, max rel difference of raked weights = .00878002
 Iteration 119, max rel difference of raked weights = .00870464
 Iteration 120, max rel difference of raked weights = .00863054
 Iteration 121, max rel difference of raked weights = .00855768
 Iteration 122, max rel difference of raked weights = .00848604
 Iteration 123, max rel difference of raked weights = .00841557
 Iteration 124, max rel difference of raked weights = .00834626
 Iteration 125, max rel difference of raked weights = .00827807
 Iteration 126, max rel difference of raked weights = .00821098
 Iteration 127, max rel difference of raked weights = .00814497
 Iteration 128, max rel difference of raked weights = .00808
 Iteration 129, max rel difference of raked weights = .00801605
 Iteration 130, max rel difference of raked weights = .0079531
 Iteration 131, max rel difference of raked weights = .00789112
 Iteration 132, max rel difference of raked weights = .0078301
 Iteration 133, max rel difference of raked weights = .00777001
 Iteration 134, max rel difference of raked weights = .00771083
 Iteration 135, max rel difference of raked weights = .00765254
 Iteration 136, max rel difference of raked weights = .00759511
 Iteration 137, max rel difference of raked weights = .00753854
 Iteration 138, max rel difference of raked weights = .0074828
 Iteration 139, max rel difference of raked weights = .00742788
 Iteration 140, max rel difference of raked weights = .00737374
 Iteration 141, max rel difference of raked weights = .00732039
 Iteration 142, max rel difference of raked weights = .0072678
 Iteration 143, max rel difference of raked weights = .00721596
 Iteration 144, max rel difference of raked weights = .00716485
 Iteration 145, max rel difference of raked weights = .00711445
 Iteration 146, max rel difference of raked weights = .00706475
 Iteration 147, max rel difference of raked weights = .00701574
 Iteration 148, max rel difference of raked weights = .0069674
 Iteration 149, max rel difference of raked weights = .00691971
 Iteration 150, max rel difference of raked weights = .00687268
 Iteration 151, max rel difference of raked weights = .00682627
 Iteration 152, max rel difference of raked weights = .00678048
 Iteration 153, max rel difference of raked weights = .0067353
 Iteration 154, max rel difference of raked weights = .00669072
 Iteration 155, max rel difference of raked weights = .00664672
 Iteration 156, max rel difference of raked weights = .00660329
 Iteration 157, max rel difference of raked weights = .00656042
 Iteration 158, max rel difference of raked weights = .0065181
 Iteration 159, max rel difference of raked weights = .00647632
 Iteration 160, max rel difference of raked weights = .00643507
 Iteration 161, max rel difference of raked weights = .00639434
 Iteration 162, max rel difference of raked weights = .00635412
 Iteration 163, max rel difference of raked weights = .00631441
 Iteration 164, max rel difference of raked weights = .00627518
 Iteration 165, max rel difference of raked weights = .00623643
 Iteration 166, max rel difference of raked weights = .00619816
 Iteration 167, max rel difference of raked weights = .00616035
 Iteration 168, max rel difference of raked weights = .006123
 Iteration 169, max rel difference of raked weights = .00608609
 Iteration 170, max rel difference of raked weights = .00604963
 Iteration 171, max rel difference of raked weights = .0060136
 Iteration 172, max rel difference of raked weights = .00597799
 Iteration 173, max rel difference of raked weights = .0059428
 Iteration 174, max rel difference of raked weights = .00590802
 Iteration 175, max rel difference of raked weights = .00587365
 Iteration 176, max rel difference of raked weights = .00583967
 Iteration 177, max rel difference of raked weights = .00580607
 Iteration 178, max rel difference of raked weights = .00577286
 Iteration 179, max rel difference of raked weights = .00574003
 Iteration 180, max rel difference of raked weights = .00570757
 Iteration 181, max rel difference of raked weights = .00567547
 Iteration 182, max rel difference of raked weights = .00564373
 Iteration 183, max rel difference of raked weights = .00561233
 Iteration 184, max rel difference of raked weights = .00558129
 Iteration 185, max rel difference of raked weights = .00555058
 Iteration 186, max rel difference of raked weights = .00552021
 Iteration 187, max rel difference of raked weights = .00549017
 Iteration 188, max rel difference of raked weights = .00546045
 Iteration 189, max rel difference of raked weights = .00543106
 Iteration 190, max rel difference of raked weights = .00540197
 Iteration 191, max rel difference of raked weights = .00537319
 Iteration 192, max rel difference of raked weights = .00534472
 Iteration 193, max rel difference of raked weights = .00531655
 Iteration 194, max rel difference of raked weights = .00528867
 Iteration 195, max rel difference of raked weights = .00526108
 Iteration 196, max rel difference of raked weights = .00523377
 Iteration 197, max rel difference of raked weights = .00520675
 Iteration 198, max rel difference of raked weights = .00518
 Iteration 199, max rel difference of raked weights = .00515352
 Iteration 200, max rel difference of raked weights = .00512732
 Iteration 201, max rel difference of raked weights = .00510137
 Iteration 202, max rel difference of raked weights = .00507569
 Iteration 203, max rel difference of raked weights = .00505026
 Iteration 204, max rel difference of raked weights = .00502509
 Iteration 205, max rel difference of raked weights = .00500016
 Iteration 206, max rel difference of raked weights = .00497548
 Iteration 207, max rel difference of raked weights = .00495105
 Iteration 208, max rel difference of raked weights = .00492684
 Iteration 209, max rel difference of raked weights = .00490288
 Iteration 210, max rel difference of raked weights = .00487914
 Iteration 211, max rel difference of raked weights = .00485564
 Iteration 212, max rel difference of raked weights = .00483235
 Iteration 213, max rel difference of raked weights = .00480929
 Iteration 214, max rel difference of raked weights = .00478645
 Iteration 215, max rel difference of raked weights = .00476382
 Iteration 216, max rel difference of raked weights = .0047414
 Iteration 217, max rel difference of raked weights = .0047192
 Iteration 218, max rel difference of raked weights = .0046972
 Iteration 219, max rel difference of raked weights = .0046754
 Iteration 220, max rel difference of raked weights = .0046538
 Iteration 221, max rel difference of raked weights = .00463241
 Iteration 222, max rel difference of raked weights = .0046112
 Iteration 223, max rel difference of raked weights = .00459019
 Iteration 224, max rel difference of raked weights = .00456937
 Iteration 225, max rel difference of raked weights = .00454874
 Iteration 226, max rel difference of raked weights = .00452829
 Iteration 227, max rel difference of raked weights = .00450802
 Iteration 228, max rel difference of raked weights = .00448794
 Iteration 229, max rel difference of raked weights = .00446803
 Iteration 230, max rel difference of raked weights = .00444829
 Iteration 231, max rel difference of raked weights = .00442873
 Iteration 232, max rel difference of raked weights = .00440934
 Iteration 233, max rel difference of raked weights = .00439012
 Iteration 234, max rel difference of raked weights = .00437107
 Iteration 235, max rel difference of raked weights = .00435218
 Iteration 236, max rel difference of raked weights = .00433345
 Iteration 237, max rel difference of raked weights = .00431488
 Iteration 238, max rel difference of raked weights = .00429647
 Iteration 239, max rel difference of raked weights = .00427821
 Iteration 240, max rel difference of raked weights = .00426011
 Iteration 241, max rel difference of raked weights = .00424216
 Iteration 242, max rel difference of raked weights = .00422436
 Iteration 243, max rel difference of raked weights = .00420671
 Iteration 244, max rel difference of raked weights = .00418921
 Iteration 245, max rel difference of raked weights = .00417185
 Iteration 246, max rel difference of raked weights = .00415463
 Iteration 247, max rel difference of raked weights = .00413755
 Iteration 248, max rel difference of raked weights = .00412062
 Iteration 249, max rel difference of raked weights = .00410382
 Iteration 250, max rel difference of raked weights = .00408716
 Iteration 251, max rel difference of raked weights = .00407063
 Iteration 252, max rel difference of raked weights = .00405423
 Iteration 253, max rel difference of raked weights = .00403797
 Iteration 254, max rel difference of raked weights = .00402183
 Iteration 255, max rel difference of raked weights = .00400582
 Iteration 256, max rel difference of raked weights = .00398994
 Iteration 257, max rel difference of raked weights = .00397419
 Iteration 258, max rel difference of raked weights = .00395856
 Iteration 259, max rel difference of raked weights = .00394305
 Iteration 260, max rel difference of raked weights = .00392766
 Iteration 261, max rel difference of raked weights = .00391239
 Iteration 262, max rel difference of raked weights = .00389723
 Iteration 263, max rel difference of raked weights = .0038822
 Iteration 264, max rel difference of raked weights = .00386728
 Iteration 265, max rel difference of raked weights = .00385247
 Iteration 266, max rel difference of raked weights = .00383778
 Iteration 267, max rel difference of raked weights = .0038232
 Iteration 268, max rel difference of raked weights = .00380872
 Iteration 269, max rel difference of raked weights = .00379436
 Iteration 270, max rel difference of raked weights = .0037801
 Iteration 271, max rel difference of raked weights = .00376595
 Iteration 272, max rel difference of raked weights = .00375191
 Iteration 273, max rel difference of raked weights = .00373797
 Iteration 274, max rel difference of raked weights = .00372413
 Iteration 275, max rel difference of raked weights = .0037104
 Iteration 276, max rel difference of raked weights = .00369676
 Iteration 277, max rel difference of raked weights = .00368323
 Iteration 278, max rel difference of raked weights = .00366979
 Iteration 279, max rel difference of raked weights = .00365645
 Iteration 280, max rel difference of raked weights = .00364321
 Iteration 281, max rel difference of raked weights = .00363006
 Iteration 282, max rel difference of raked weights = .003617
 Iteration 283, max rel difference of raked weights = .00360404
 Iteration 284, max rel difference of raked weights = .00359118
 Iteration 285, max rel difference of raked weights = .0035784
 Iteration 286, max rel difference of raked weights = .00356571
 Iteration 287, max rel difference of raked weights = .00355312
 Iteration 288, max rel difference of raked weights = .00354061
 Iteration 289, max rel difference of raked weights = .00352819
 Iteration 290, max rel difference of raked weights = .00351585
 Iteration 291, max rel difference of raked weights = .0035036
 Iteration 292, max rel difference of raked weights = .00349144
 Iteration 293, max rel difference of raked weights = .00347936
 Iteration 294, max rel difference of raked weights = .00346736
 Iteration 295, max rel difference of raked weights = .00345545
 Iteration 296, max rel difference of raked weights = .00344361
 Iteration 297, max rel difference of raked weights = .00343186
 Iteration 298, max rel difference of raked weights = .00342019
 Iteration 299, max rel difference of raked weights = .00340859
 Iteration 300, max rel difference of raked weights = .00339708
 Iteration 301, max rel difference of raked weights = .00338564
 Iteration 302, max rel difference of raked weights = .00337428
 Iteration 303, max rel difference of raked weights = .00336299
 Iteration 304, max rel difference of raked weights = .00335178
 Iteration 305, max rel difference of raked weights = .00334064
 Iteration 306, max rel difference of raked weights = .00332958
 Iteration 307, max rel difference of raked weights = .00331859
 Iteration 308, max rel difference of raked weights = .00330767
 Iteration 309, max rel difference of raked weights = .00329682
 Iteration 310, max rel difference of raked weights = .00328605
 Iteration 311, max rel difference of raked weights = .00327534
 Iteration 312, max rel difference of raked weights = .0032647
 Iteration 313, max rel difference of raked weights = .00325414
 Iteration 314, max rel difference of raked weights = .00324364
 Iteration 315, max rel difference of raked weights = .0032332
 Iteration 316, max rel difference of raked weights = .00322284
 Iteration 317, max rel difference of raked weights = .00321254
 Iteration 318, max rel difference of raked weights = .0032023
 Iteration 319, max rel difference of raked weights = .00319213
 Iteration 320, max rel difference of raked weights = .00318203
 Iteration 321, max rel difference of raked weights = .00317199
 Iteration 322, max rel difference of raked weights = .00316201
 Iteration 323, max rel difference of raked weights = .00315209
 Iteration 324, max rel difference of raked weights = .00314224
 Iteration 325, max rel difference of raked weights = .00313244
 Iteration 326, max rel difference of raked weights = .00312271
 Iteration 327, max rel difference of raked weights = .00311304
 Iteration 328, max rel difference of raked weights = .00310343
 Iteration 329, max rel difference of raked weights = .00309387
 Iteration 330, max rel difference of raked weights = .00308438
 Iteration 331, max rel difference of raked weights = .00307494
 Iteration 332, max rel difference of raked weights = .00306556
 Iteration 333, max rel difference of raked weights = .00305624
 Iteration 334, max rel difference of raked weights = .00304697
 Iteration 335, max rel difference of raked weights = .00303776
 Iteration 336, max rel difference of raked weights = .0030286
 Iteration 337, max rel difference of raked weights = .0030195
 Iteration 338, max rel difference of raked weights = .00301046
 Iteration 339, max rel difference of raked weights = .00300147
 Iteration 340, max rel difference of raked weights = .00299253
 Iteration 341, max rel difference of raked weights = .00298364
 Iteration 342, max rel difference of raked weights = .00297481
 Iteration 343, max rel difference of raked weights = .00296603
 Iteration 344, max rel difference of raked weights = .0029573
 Iteration 345, max rel difference of raked weights = .00294862
 Iteration 346, max rel difference of raked weights = .00293999
 Iteration 347, max rel difference of raked weights = .00293141
 Iteration 348, max rel difference of raked weights = .00292288
 Iteration 349, max rel difference of raked weights = .00291441
 Iteration 350, max rel difference of raked weights = .00290598
 Iteration 351, max rel difference of raked weights = .0028976
 Iteration 352, max rel difference of raked weights = .00288926
 Iteration 353, max rel difference of raked weights = .00288098
 Iteration 354, max rel difference of raked weights = .00287274
 Iteration 355, max rel difference of raked weights = .00286455
 Iteration 356, max rel difference of raked weights = .0028564
 Iteration 357, max rel difference of raked weights = .00284831
 Iteration 358, max rel difference of raked weights = .00284025
 Iteration 359, max rel difference of raked weights = .00283225
 Iteration 360, max rel difference of raked weights = .00282428
 Iteration 361, max rel difference of raked weights = .00281636
 Iteration 362, max rel difference of raked weights = .00280849
 Iteration 363, max rel difference of raked weights = .00280066
 Iteration 364, max rel difference of raked weights = .00279287
 Iteration 365, max rel difference of raked weights = .00278513
 Iteration 366, max rel difference of raked weights = .00277743
 Iteration 367, max rel difference of raked weights = .00276977
 Iteration 368, max rel difference of raked weights = .00276215
 Iteration 369, max rel difference of raked weights = .00275458
 Iteration 370, max rel difference of raked weights = .00274705
 Iteration 371, max rel difference of raked weights = .00273955
 Iteration 372, max rel difference of raked weights = .0027321
 Iteration 373, max rel difference of raked weights = .00272469
 Iteration 374, max rel difference of raked weights = .00271732
 Iteration 375, max rel difference of raked weights = .00270999
 Iteration 376, max rel difference of raked weights = .0027027
 Iteration 377, max rel difference of raked weights = .00269544
 Iteration 378, max rel difference of raked weights = .00268823
 Iteration 379, max rel difference of raked weights = .00268105
 Iteration 380, max rel difference of raked weights = .00267391
 Iteration 381, max rel difference of raked weights = .00266681
 Iteration 382, max rel difference of raked weights = .00265975
 Iteration 383, max rel difference of raked weights = .00265273
 Iteration 384, max rel difference of raked weights = .00264574
 Iteration 385, max rel difference of raked weights = .00263878
 Iteration 386, max rel difference of raked weights = .00263187
 Iteration 387, max rel difference of raked weights = .00262499
 Iteration 388, max rel difference of raked weights = .00261815
 Iteration 389, max rel difference of raked weights = .00261134
 Iteration 390, max rel difference of raked weights = .00260457
 Iteration 391, max rel difference of raked weights = .00259783
 Iteration 392, max rel difference of raked weights = .00259112
 Iteration 393, max rel difference of raked weights = .00258446
 Iteration 394, max rel difference of raked weights = .00257782
 Iteration 395, max rel difference of raked weights = .00257122
 Iteration 396, max rel difference of raked weights = .00256465
 Iteration 397, max rel difference of raked weights = .00255812
 Iteration 398, max rel difference of raked weights = .00255162
 Iteration 399, max rel difference of raked weights = .00254515
 Iteration 400, max rel difference of raked weights = .00253872
 Iteration 401, max rel difference of raked weights = .00253231
 Iteration 402, max rel difference of raked weights = .00252594
 Iteration 403, max rel difference of raked weights = .00251961
 Iteration 404, max rel difference of raked weights = .0025133
 Iteration 405, max rel difference of raked weights = .00250702
 Iteration 406, max rel difference of raked weights = .00250078
 Iteration 407, max rel difference of raked weights = .00249457
 Iteration 408, max rel difference of raked weights = .00248838
 Iteration 409, max rel difference of raked weights = .00248223
 Iteration 410, max rel difference of raked weights = .00247611
 Iteration 411, max rel difference of raked weights = .00247002
 Iteration 412, max rel difference of raked weights = .00246396
 Iteration 413, max rel difference of raked weights = .00245792
 Iteration 414, max rel difference of raked weights = .00245192
 Iteration 415, max rel difference of raked weights = .00244595
 Iteration 416, max rel difference of raked weights = .00244
 Iteration 417, max rel difference of raked weights = .00243409
 Iteration 418, max rel difference of raked weights = .0024282
 Iteration 419, max rel difference of raked weights = .00242234
 Iteration 420, max rel difference of raked weights = .00241651
 Iteration 421, max rel difference of raked weights = .00241071
 Iteration 422, max rel difference of raked weights = .00240493
 Iteration 423, max rel difference of raked weights = .00239919
 Iteration 424, max rel difference of raked weights = .00239347
 Iteration 425, max rel difference of raked weights = .00238777
 Iteration 426, max rel difference of raked weights = .00238211
 Iteration 427, max rel difference of raked weights = .00237647
 Iteration 428, max rel difference of raked weights = .00237085
 Iteration 429, max rel difference of raked weights = .00236527
 Iteration 430, max rel difference of raked weights = .00235971
 Iteration 431, max rel difference of raked weights = .00235417
 Iteration 432, max rel difference of raked weights = .00234867
 Iteration 433, max rel difference of raked weights = .00234318
 Iteration 434, max rel difference of raked weights = .00233773
 Iteration 435, max rel difference of raked weights = .00233229
 Iteration 436, max rel difference of raked weights = .00232689
 Iteration 437, max rel difference of raked weights = .00232151
 Iteration 438, max rel difference of raked weights = .00231615
 Iteration 439, max rel difference of raked weights = .00231082
 Iteration 440, max rel difference of raked weights = .00230551
 Iteration 441, max rel difference of raked weights = .00230023
 Iteration 442, max rel difference of raked weights = .00229497
 Iteration 443, max rel difference of raked weights = .00228973
 Iteration 444, max rel difference of raked weights = .00228452
 Iteration 445, max rel difference of raked weights = .00227933
 Iteration 446, max rel difference of raked weights = .00227417
 Iteration 447, max rel difference of raked weights = .00226903
 Iteration 448, max rel difference of raked weights = .00226391
 Iteration 449, max rel difference of raked weights = .00225881
 Iteration 450, max rel difference of raked weights = .00225374
 Iteration 451, max rel difference of raked weights = .00224869
 Iteration 452, max rel difference of raked weights = .00224366
 Iteration 453, max rel difference of raked weights = .00223866
 Iteration 454, max rel difference of raked weights = .00223368
 Iteration 455, max rel difference of raked weights = .00222872
 Iteration 456, max rel difference of raked weights = .00222378
 Iteration 457, max rel difference of raked weights = .00221886
 Iteration 458, max rel difference of raked weights = .00221397
 Iteration 459, max rel difference of raked weights = .00220909
 Iteration 460, max rel difference of raked weights = .00220424
 Iteration 461, max rel difference of raked weights = .00219941
 Iteration 462, max rel difference of raked weights = .0021946
 Iteration 463, max rel difference of raked weights = .00218981
 Iteration 464, max rel difference of raked weights = .00218504
 Iteration 465, max rel difference of raked weights = .0021803
 Iteration 466, max rel difference of raked weights = .00217557
 Iteration 467, max rel difference of raked weights = .00217086
 Iteration 468, max rel difference of raked weights = .00216618
 Iteration 469, max rel difference of raked weights = .00216151
 Iteration 470, max rel difference of raked weights = .00215687
 Iteration 471, max rel difference of raked weights = .00215224
 Iteration 472, max rel difference of raked weights = .00214763
 Iteration 473, max rel difference of raked weights = .00214305
 Iteration 474, max rel difference of raked weights = .00213848
 Iteration 475, max rel difference of raked weights = .00213393
 Iteration 476, max rel difference of raked weights = .0021294
 Iteration 477, max rel difference of raked weights = .0021249
 Iteration 478, max rel difference of raked weights = .00212041
 Iteration 479, max rel difference of raked weights = .00211593
 Iteration 480, max rel difference of raked weights = .00211148
 Iteration 481, max rel difference of raked weights = .00210705
 Iteration 482, max rel difference of raked weights = .00210263
 Iteration 483, max rel difference of raked weights = .00209824
 Iteration 484, max rel difference of raked weights = .00209386
 Iteration 485, max rel difference of raked weights = .0020895
 Iteration 486, max rel difference of raked weights = .00208515
 Iteration 487, max rel difference of raked weights = .00208083
 Iteration 488, max rel difference of raked weights = .00207652
 Iteration 489, max rel difference of raked weights = .00207224
 Iteration 490, max rel difference of raked weights = .00206796
 Iteration 491, max rel difference of raked weights = .00206371
 Iteration 492, max rel difference of raked weights = .00205948
 Iteration 493, max rel difference of raked weights = .00205526
 Iteration 494, max rel difference of raked weights = .00205106
 Iteration 495, max rel difference of raked weights = .00204687
 Iteration 496, max rel difference of raked weights = .0020427
 Iteration 497, max rel difference of raked weights = .00203855
 Iteration 498, max rel difference of raked weights = .00203442
 Iteration 499, max rel difference of raked weights = .0020303
 Iteration 500, max rel difference of raked weights = .0020262
 Iteration 501, max rel difference of raked weights = .00202212
 Iteration 502, max rel difference of raked weights = .00201805
 Iteration 503, max rel difference of raked weights = .002014
 Iteration 504, max rel difference of raked weights = .00200997
 Iteration 505, max rel difference of raked weights = .00200595
 Iteration 506, max rel difference of raked weights = .00200194
 Iteration 507, max rel difference of raked weights = .00199796
 Iteration 508, max rel difference of raked weights = .00199399
 Iteration 509, max rel difference of raked weights = .00199003
 Iteration 510, max rel difference of raked weights = .00198609
 Iteration 511, max rel difference of raked weights = .00198217
 Iteration 512, max rel difference of raked weights = .00197826
 Iteration 513, max rel difference of raked weights = .00197436
 Iteration 514, max rel difference of raked weights = .00197049
 Iteration 515, max rel difference of raked weights = .00196662
 Iteration 516, max rel difference of raked weights = .00196278
 Iteration 517, max rel difference of raked weights = .00195894
 Iteration 518, max rel difference of raked weights = .00195513
 Iteration 519, max rel difference of raked weights = .00195132
 Iteration 520, max rel difference of raked weights = .00194753
 Iteration 521, max rel difference of raked weights = .00194376
 Iteration 522, max rel difference of raked weights = .00194
 Iteration 523, max rel difference of raked weights = .00193626
 Iteration 524, max rel difference of raked weights = .00193253
 Iteration 525, max rel difference of raked weights = .00192881
 Iteration 526, max rel difference of raked weights = .00192511
 Iteration 527, max rel difference of raked weights = .00192142
 Iteration 528, max rel difference of raked weights = .00191775
 Iteration 529, max rel difference of raked weights = .00191409
 Iteration 530, max rel difference of raked weights = .00191044
 Iteration 531, max rel difference of raked weights = .00190681
 Iteration 532, max rel difference of raked weights = .00190319
 Iteration 533, max rel difference of raked weights = .00189959
 Iteration 534, max rel difference of raked weights = .001896
 Iteration 535, max rel difference of raked weights = .00189242
 Iteration 536, max rel difference of raked weights = .00188886
 Iteration 537, max rel difference of raked weights = .00188531
 Iteration 538, max rel difference of raked weights = .00188177
 Iteration 539, max rel difference of raked weights = .00187825
 Iteration 540, max rel difference of raked weights = .00187474
 Iteration 541, max rel difference of raked weights = .00187124
 Iteration 542, max rel difference of raked weights = .00186776
 Iteration 543, max rel difference of raked weights = .00186428
 Iteration 544, max rel difference of raked weights = .00186083
 Iteration 545, max rel difference of raked weights = .00185738
 Iteration 546, max rel difference of raked weights = .00185395
 Iteration 547, max rel difference of raked weights = .00185053
 Iteration 548, max rel difference of raked weights = .00184712
 Iteration 549, max rel difference of raked weights = .00184372
 Iteration 550, max rel difference of raked weights = .00184034
 Iteration 551, max rel difference of raked weights = .00183697
 Iteration 552, max rel difference of raked weights = .00183361
 Iteration 553, max rel difference of raked weights = .00183027
 Iteration 554, max rel difference of raked weights = .00182693
 Iteration 555, max rel difference of raked weights = .00182361
 Iteration 556, max rel difference of raked weights = .0018203
 Iteration 557, max rel difference of raked weights = .001817
 Iteration 558, max rel difference of raked weights = .00181372
 Iteration 559, max rel difference of raked weights = .00181044
 Iteration 560, max rel difference of raked weights = .00180718
 Iteration 561, max rel difference of raked weights = .00180393
 Iteration 562, max rel difference of raked weights = .00180069
 Iteration 563, max rel difference of raked weights = .00179746
 Iteration 564, max rel difference of raked weights = .00179425
 Iteration 565, max rel difference of raked weights = .00179104
 Iteration 566, max rel difference of raked weights = .00178785
 Iteration 567, max rel difference of raked weights = .00178467
 Iteration 568, max rel difference of raked weights = .0017815
 Iteration 569, max rel difference of raked weights = .00177834
 Iteration 570, max rel difference of raked weights = .00177519
 Iteration 571, max rel difference of raked weights = .00177206
 Iteration 572, max rel difference of raked weights = .00176893
 Iteration 573, max rel difference of raked weights = .00176582
 Iteration 574, max rel difference of raked weights = .00176271
 Iteration 575, max rel difference of raked weights = .00175962
 Iteration 576, max rel difference of raked weights = .00175654
 Iteration 577, max rel difference of raked weights = .00175347
 Iteration 578, max rel difference of raked weights = .0017504
 Iteration 579, max rel difference of raked weights = .00174736
 Iteration 580, max rel difference of raked weights = .00174432
 Iteration 581, max rel difference of raked weights = .00174129
 Iteration 582, max rel difference of raked weights = .00173827
 Iteration 583, max rel difference of raked weights = .00173526
 Iteration 584, max rel difference of raked weights = .00173226
 Iteration 585, max rel difference of raked weights = .00172928
 Iteration 586, max rel difference of raked weights = .0017263
 Iteration 587, max rel difference of raked weights = .00172333
 Iteration 588, max rel difference of raked weights = .00172038
 Iteration 589, max rel difference of raked weights = .00171743
 Iteration 590, max rel difference of raked weights = .00171449
 Iteration 591, max rel difference of raked weights = .00171157
 Iteration 592, max rel difference of raked weights = .00170865
 Iteration 593, max rel difference of raked weights = .00170574
 Iteration 594, max rel difference of raked weights = .00170285
 Iteration 595, max rel difference of raked weights = .00169996
 Iteration 596, max rel difference of raked weights = .00169708
 Iteration 597, max rel difference of raked weights = .00169422
 Iteration 598, max rel difference of raked weights = .00169136
 Iteration 599, max rel difference of raked weights = .00168851
 Iteration 600, max rel difference of raked weights = .00168567
 Iteration 601, max rel difference of raked weights = .00168284
 Iteration 602, max rel difference of raked weights = .00168002
 Iteration 603, max rel difference of raked weights = .00167721
 Iteration 604, max rel difference of raked weights = .00167441
 Iteration 605, max rel difference of raked weights = .00167162
 Iteration 606, max rel difference of raked weights = .00166884
 Iteration 607, max rel difference of raked weights = .00166607
 Iteration 608, max rel difference of raked weights = .0016633
 Iteration 609, max rel difference of raked weights = .00166055
 Iteration 610, max rel difference of raked weights = .0016578
 Iteration 611, max rel difference of raked weights = .00165507
 Iteration 612, max rel difference of raked weights = .00165234
 Iteration 613, max rel difference of raked weights = .00164962
 Iteration 614, max rel difference of raked weights = .00164691
 Iteration 615, max rel difference of raked weights = .00164421
 Iteration 616, max rel difference of raked weights = .00164152
 Iteration 617, max rel difference of raked weights = .00163884
 Iteration 618, max rel difference of raked weights = .00163616
 Iteration 619, max rel difference of raked weights = .0016335
 Iteration 620, max rel difference of raked weights = .00163084
 Iteration 621, max rel difference of raked weights = .00162819
 Iteration 622, max rel difference of raked weights = .00162555
 Iteration 623, max rel difference of raked weights = .00162292
 Iteration 624, max rel difference of raked weights = .0016203
 Iteration 625, max rel difference of raked weights = .00161768
 Iteration 626, max rel difference of raked weights = .00161508
 Iteration 627, max rel difference of raked weights = .00161248
 Iteration 628, max rel difference of raked weights = .00160989
 Iteration 629, max rel difference of raked weights = .00160731
 Iteration 630, max rel difference of raked weights = .00160474
 Iteration 631, max rel difference of raked weights = .00160217
 Iteration 632, max rel difference of raked weights = .00159962
 Iteration 633, max rel difference of raked weights = .00159707
 Iteration 634, max rel difference of raked weights = .00159453
 Iteration 635, max rel difference of raked weights = .001592
 Iteration 636, max rel difference of raked weights = .00158947
 Iteration 637, max rel difference of raked weights = .00158696
 Iteration 638, max rel difference of raked weights = .00158445
 Iteration 639, max rel difference of raked weights = .00158195
 Iteration 640, max rel difference of raked weights = .00157946
 Iteration 641, max rel difference of raked weights = .00157697
 Iteration 642, max rel difference of raked weights = .0015745
 Iteration 643, max rel difference of raked weights = .00157203
 Iteration 644, max rel difference of raked weights = .00156957
 Iteration 645, max rel difference of raked weights = .00156711
 Iteration 646, max rel difference of raked weights = .00156467
 Iteration 647, max rel difference of raked weights = .00156223
 Iteration 648, max rel difference of raked weights = .0015598
 Iteration 649, max rel difference of raked weights = .00155737
 Iteration 650, max rel difference of raked weights = .00155496
 Iteration 651, max rel difference of raked weights = .00155255
 Iteration 652, max rel difference of raked weights = .00155015
 Iteration 653, max rel difference of raked weights = .00154776
 Iteration 654, max rel difference of raked weights = .00154537
 Iteration 655, max rel difference of raked weights = .00154299
 Iteration 656, max rel difference of raked weights = .00154062
 Iteration 657, max rel difference of raked weights = .00153826
 Iteration 658, max rel difference of raked weights = .0015359
 Iteration 659, max rel difference of raked weights = .00153355
 Iteration 660, max rel difference of raked weights = .00153121
 Iteration 661, max rel difference of raked weights = .00152887
 Iteration 662, max rel difference of raked weights = .00152655
 Iteration 663, max rel difference of raked weights = .00152423
 Iteration 664, max rel difference of raked weights = .00152191
 Iteration 665, max rel difference of raked weights = .0015196
 Iteration 666, max rel difference of raked weights = .0015173
 Iteration 667, max rel difference of raked weights = .00151501
 Iteration 668, max rel difference of raked weights = .00151272
 Iteration 669, max rel difference of raked weights = .00151045
 Iteration 670, max rel difference of raked weights = .00150817
 Iteration 671, max rel difference of raked weights = .00150591
 Iteration 672, max rel difference of raked weights = .00150365
 Iteration 673, max rel difference of raked weights = .0015014
 Iteration 674, max rel difference of raked weights = .00149915
 Iteration 675, max rel difference of raked weights = .00149691
 Iteration 676, max rel difference of raked weights = .00149468
 Iteration 677, max rel difference of raked weights = .00149246
 Iteration 678, max rel difference of raked weights = .00149024
 Iteration 679, max rel difference of raked weights = .00148802
 Iteration 680, max rel difference of raked weights = .00148582
 Iteration 681, max rel difference of raked weights = .00148362
 Iteration 682, max rel difference of raked weights = .00148143
 Iteration 683, max rel difference of raked weights = .00147924
 Iteration 684, max rel difference of raked weights = .00147706
 Iteration 685, max rel difference of raked weights = .00147489
 Iteration 686, max rel difference of raked weights = .00147272
 Iteration 687, max rel difference of raked weights = .00147056
 Iteration 688, max rel difference of raked weights = .00146841
 Iteration 689, max rel difference of raked weights = .00146626
 Iteration 690, max rel difference of raked weights = .00146412
 Iteration 691, max rel difference of raked weights = .00146198
 Iteration 692, max rel difference of raked weights = .00145985
 Iteration 693, max rel difference of raked weights = .00145773
 Iteration 694, max rel difference of raked weights = .00145561
 Iteration 695, max rel difference of raked weights = .0014535
 Iteration 696, max rel difference of raked weights = .0014514
 Iteration 697, max rel difference of raked weights = .0014493
 Iteration 698, max rel difference of raked weights = .00144721
 Iteration 699, max rel difference of raked weights = .00144512
 Iteration 700, max rel difference of raked weights = .00144304
 Iteration 701, max rel difference of raked weights = .00144096
 Iteration 702, max rel difference of raked weights = .0014389
 Iteration 703, max rel difference of raked weights = .00143683
 Iteration 704, max rel difference of raked weights = .00143478
 Iteration 705, max rel difference of raked weights = .00143273
 Iteration 706, max rel difference of raked weights = .00143068
 Iteration 707, max rel difference of raked weights = .00142864
 Iteration 708, max rel difference of raked weights = .00142661
 Iteration 709, max rel difference of raked weights = .00142458
 Iteration 710, max rel difference of raked weights = .00142256
 Iteration 711, max rel difference of raked weights = .00142054
 Iteration 712, max rel difference of raked weights = .00141853
 Iteration 713, max rel difference of raked weights = .00141653
 Iteration 714, max rel difference of raked weights = .00141453
 Iteration 715, max rel difference of raked weights = .00141254
 Iteration 716, max rel difference of raked weights = .00141055
 Iteration 717, max rel difference of raked weights = .00140857
 Iteration 718, max rel difference of raked weights = .00140659
 Iteration 719, max rel difference of raked weights = .00140462
 Iteration 720, max rel difference of raked weights = .00140265
 Iteration 721, max rel difference of raked weights = .00140069
 Iteration 722, max rel difference of raked weights = .00139874
 Iteration 723, max rel difference of raked weights = .00139679
 Iteration 724, max rel difference of raked weights = .00139484
 Iteration 725, max rel difference of raked weights = .0013929
 Iteration 726, max rel difference of raked weights = .00139097
 Iteration 727, max rel difference of raked weights = .00138904
 Iteration 728, max rel difference of raked weights = .00138712
 Iteration 729, max rel difference of raked weights = .0013852
 Iteration 730, max rel difference of raked weights = .00138329
 Iteration 731, max rel difference of raked weights = .00138139
 Iteration 732, max rel difference of raked weights = .00137948
 Iteration 733, max rel difference of raked weights = .00137759
 Iteration 734, max rel difference of raked weights = .0013757
 Iteration 735, max rel difference of raked weights = .00137381
 Iteration 736, max rel difference of raked weights = .00137193
 Iteration 737, max rel difference of raked weights = .00137006
 Iteration 738, max rel difference of raked weights = .00136819
 Iteration 739, max rel difference of raked weights = .00136632
 Iteration 740, max rel difference of raked weights = .00136446
 Iteration 741, max rel difference of raked weights = .00136261
 Iteration 742, max rel difference of raked weights = .00136076
 Iteration 743, max rel difference of raked weights = .00135891
 Iteration 744, max rel difference of raked weights = .00135707
 Iteration 745, max rel difference of raked weights = .00135524
 Iteration 746, max rel difference of raked weights = .00135341
 Iteration 747, max rel difference of raked weights = .00135158
 Iteration 748, max rel difference of raked weights = .00134976
 Iteration 749, max rel difference of raked weights = .00134794
 Iteration 750, max rel difference of raked weights = .00134613
 Iteration 751, max rel difference of raked weights = .00134433
 Iteration 752, max rel difference of raked weights = .00134253
 Iteration 753, max rel difference of raked weights = .00134073
 Iteration 754, max rel difference of raked weights = .00133894
 Iteration 755, max rel difference of raked weights = .00133715
 Iteration 756, max rel difference of raked weights = .00133537
 Iteration 757, max rel difference of raked weights = .00133359
 Iteration 758, max rel difference of raked weights = .00133182
 Iteration 759, max rel difference of raked weights = .00133005
 Iteration 760, max rel difference of raked weights = .00132829
 Iteration 761, max rel difference of raked weights = .00132653
 Iteration 762, max rel difference of raked weights = .00132478
 Iteration 763, max rel difference of raked weights = .00132303
 Iteration 764, max rel difference of raked weights = .00132129
 Iteration 765, max rel difference of raked weights = .00131955
 Iteration 766, max rel difference of raked weights = .00131781
 Iteration 767, max rel difference of raked weights = .00131608
 Iteration 768, max rel difference of raked weights = .00131436
 Iteration 769, max rel difference of raked weights = .00131263
 Iteration 770, max rel difference of raked weights = .00131092
 Iteration 771, max rel difference of raked weights = .0013092
 Iteration 772, max rel difference of raked weights = .0013075
 Iteration 773, max rel difference of raked weights = .00130579
 Iteration 774, max rel difference of raked weights = .00130409
 Iteration 775, max rel difference of raked weights = .0013024
 Iteration 776, max rel difference of raked weights = .00130071
 Iteration 777, max rel difference of raked weights = .00129902
 Iteration 778, max rel difference of raked weights = .00129734
 Iteration 779, max rel difference of raked weights = .00129566
 Iteration 780, max rel difference of raked weights = .00129399
 Iteration 781, max rel difference of raked weights = .00129232
 Iteration 782, max rel difference of raked weights = .00129066
 Iteration 783, max rel difference of raked weights = .001289
 Iteration 784, max rel difference of raked weights = .00128734
 Iteration 785, max rel difference of raked weights = .00128569
 Iteration 786, max rel difference of raked weights = .00128404
 Iteration 787, max rel difference of raked weights = .0012824
 Iteration 788, max rel difference of raked weights = .00128076
 Iteration 789, max rel difference of raked weights = .00127912
 Iteration 790, max rel difference of raked weights = .00127749
 Iteration 791, max rel difference of raked weights = .00127587
 Iteration 792, max rel difference of raked weights = .00127424
 Iteration 793, max rel difference of raked weights = .00127263
 Iteration 794, max rel difference of raked weights = .00127101
 Iteration 795, max rel difference of raked weights = .0012694
 Iteration 796, max rel difference of raked weights = .0012678
 Iteration 797, max rel difference of raked weights = .00126619
 Iteration 798, max rel difference of raked weights = .0012646
 Iteration 799, max rel difference of raked weights = .001263
 Iteration 800, max rel difference of raked weights = .00126141
 Iteration 801, max rel difference of raked weights = .00125983
 Iteration 802, max rel difference of raked weights = .00125824
 Iteration 803, max rel difference of raked weights = .00125667
 Iteration 804, max rel difference of raked weights = .00125509
 Iteration 805, max rel difference of raked weights = .00125352
 Iteration 806, max rel difference of raked weights = .00125196
 Iteration 807, max rel difference of raked weights = .00125039
 Iteration 808, max rel difference of raked weights = .00124884
 Iteration 809, max rel difference of raked weights = .00124728
 Iteration 810, max rel difference of raked weights = .00124573
 Iteration 811, max rel difference of raked weights = .00124418
 Iteration 812, max rel difference of raked weights = .00124264
 Iteration 813, max rel difference of raked weights = .0012411
 Iteration 814, max rel difference of raked weights = .00123957
 Iteration 815, max rel difference of raked weights = .00123804
 Iteration 816, max rel difference of raked weights = .00123651
 Iteration 817, max rel difference of raked weights = .00123498
 Iteration 818, max rel difference of raked weights = .00123346
 Iteration 819, max rel difference of raked weights = .00123195
 Iteration 820, max rel difference of raked weights = .00123043
 Iteration 821, max rel difference of raked weights = .00122893
 Iteration 822, max rel difference of raked weights = .00122742
 Iteration 823, max rel difference of raked weights = .00122592
 Iteration 824, max rel difference of raked weights = .00122442
 Iteration 825, max rel difference of raked weights = .00122293
 Iteration 826, max rel difference of raked weights = .00122143
 Iteration 827, max rel difference of raked weights = .00121995
 Iteration 828, max rel difference of raked weights = .00121846
 Iteration 829, max rel difference of raked weights = .00121698
 Iteration 830, max rel difference of raked weights = .00121551
 Iteration 831, max rel difference of raked weights = .00121404
 Iteration 832, max rel difference of raked weights = .00121257
 Iteration 833, max rel difference of raked weights = .0012111
 Iteration 834, max rel difference of raked weights = .00120964
 Iteration 835, max rel difference of raked weights = .00120818
 Iteration 836, max rel difference of raked weights = .00120672
 Iteration 837, max rel difference of raked weights = .00120527
 Iteration 838, max rel difference of raked weights = .00120383
 Iteration 839, max rel difference of raked weights = .00120238
 Iteration 840, max rel difference of raked weights = .00120094
 Iteration 841, max rel difference of raked weights = .0011995
 Iteration 842, max rel difference of raked weights = .00119807
 Iteration 843, max rel difference of raked weights = .00119664
 Iteration 844, max rel difference of raked weights = .00119521
 Iteration 845, max rel difference of raked weights = .00119379
 Iteration 846, max rel difference of raked weights = .00119236
 Iteration 847, max rel difference of raked weights = .00119095
 Iteration 848, max rel difference of raked weights = .00118953
 Iteration 849, max rel difference of raked weights = .00118812
 Iteration 850, max rel difference of raked weights = .00118672
 Iteration 851, max rel difference of raked weights = .00118531
 Iteration 852, max rel difference of raked weights = .00118391
 Iteration 853, max rel difference of raked weights = .00118251
 Iteration 854, max rel difference of raked weights = .00118112
 Iteration 855, max rel difference of raked weights = .00117973
 Iteration 856, max rel difference of raked weights = .00117834
 Iteration 857, max rel difference of raked weights = .00117696
 Iteration 858, max rel difference of raked weights = .00117558
 Iteration 859, max rel difference of raked weights = .0011742
 Iteration 860, max rel difference of raked weights = .00117282
 Iteration 861, max rel difference of raked weights = .00117145
 Iteration 862, max rel difference of raked weights = .00117008
 Iteration 863, max rel difference of raked weights = .00116872
 Iteration 864, max rel difference of raked weights = .00116736
 Iteration 865, max rel difference of raked weights = .001166
 Iteration 866, max rel difference of raked weights = .00116464
 Iteration 867, max rel difference of raked weights = .00116329
 Iteration 868, max rel difference of raked weights = .00116194
 Iteration 869, max rel difference of raked weights = .0011606
 Iteration 870, max rel difference of raked weights = .00115925
 Iteration 871, max rel difference of raked weights = .00115791
 Iteration 872, max rel difference of raked weights = .00115658
 Iteration 873, max rel difference of raked weights = .00115524
 Iteration 874, max rel difference of raked weights = .00115391
 Iteration 875, max rel difference of raked weights = .00115259
 Iteration 876, max rel difference of raked weights = .00115126
 Iteration 877, max rel difference of raked weights = .00114994
 Iteration 878, max rel difference of raked weights = .00114862
 Iteration 879, max rel difference of raked weights = .00114731
 Iteration 880, max rel difference of raked weights = .00114599
 Iteration 881, max rel difference of raked weights = .00114468
 Iteration 882, max rel difference of raked weights = .00114338
 Iteration 883, max rel difference of raked weights = .00114208
 Iteration 884, max rel difference of raked weights = .00114077
 Iteration 885, max rel difference of raked weights = .00113948
 Iteration 886, max rel difference of raked weights = .00113818
 Iteration 887, max rel difference of raked weights = .00113689
 Iteration 888, max rel difference of raked weights = .0011356
 Iteration 889, max rel difference of raked weights = .00113432
 Iteration 890, max rel difference of raked weights = .00113303
 Iteration 891, max rel difference of raked weights = .00113175
 Iteration 892, max rel difference of raked weights = .00113048
 Iteration 893, max rel difference of raked weights = .0011292
 Iteration 894, max rel difference of raked weights = .00112793
 Iteration 895, max rel difference of raked weights = .00112666
 Iteration 896, max rel difference of raked weights = .0011254
 Iteration 897, max rel difference of raked weights = .00112413
 Iteration 898, max rel difference of raked weights = .00112287
 Iteration 899, max rel difference of raked weights = .00112162
 Iteration 900, max rel difference of raked weights = .00112036
 Iteration 901, max rel difference of raked weights = .00111911
 Iteration 902, max rel difference of raked weights = .00111786
 Iteration 903, max rel difference of raked weights = .00111662
 Iteration 904, max rel difference of raked weights = .00111537
 Iteration 905, max rel difference of raked weights = .00111413
 Iteration 906, max rel difference of raked weights = .0011129
 Iteration 907, max rel difference of raked weights = .00111166
 Iteration 908, max rel difference of raked weights = .00111043
 Iteration 909, max rel difference of raked weights = .0011092
 Iteration 910, max rel difference of raked weights = .00110797
 Iteration 911, max rel difference of raked weights = .00110675
 Iteration 912, max rel difference of raked weights = .00110553
 Iteration 913, max rel difference of raked weights = .00110431
 Iteration 914, max rel difference of raked weights = .00110309
 Iteration 915, max rel difference of raked weights = .00110188
 Iteration 916, max rel difference of raked weights = .00110067
 Iteration 917, max rel difference of raked weights = .00109946
 Iteration 918, max rel difference of raked weights = .00109826
 Iteration 919, max rel difference of raked weights = .00109705
 Iteration 920, max rel difference of raked weights = .00109585
 Iteration 921, max rel difference of raked weights = .00109466
 Iteration 922, max rel difference of raked weights = .00109346
 Iteration 923, max rel difference of raked weights = .00109227
 Iteration 924, max rel difference of raked weights = .00109108
 Iteration 925, max rel difference of raked weights = .00108989
 Iteration 926, max rel difference of raked weights = .00108871
 Iteration 927, max rel difference of raked weights = .00108753
 Iteration 928, max rel difference of raked weights = .00108635
 Iteration 929, max rel difference of raked weights = .00108517
 Iteration 930, max rel difference of raked weights = .001084
 Iteration 931, max rel difference of raked weights = .00108282
 Iteration 932, max rel difference of raked weights = .00108165
 Iteration 933, max rel difference of raked weights = .00108049
 Iteration 934, max rel difference of raked weights = .00107932
 Iteration 935, max rel difference of raked weights = .00107816
 Iteration 936, max rel difference of raked weights = .001077
 Iteration 937, max rel difference of raked weights = .00107585
 Iteration 938, max rel difference of raked weights = .00107469
 Iteration 939, max rel difference of raked weights = .00107354
 Iteration 940, max rel difference of raked weights = .00107239
 Iteration 941, max rel difference of raked weights = .00107124
 Iteration 942, max rel difference of raked weights = .0010701
 Iteration 943, max rel difference of raked weights = .00106896
 Iteration 944, max rel difference of raked weights = .00106782
 Iteration 945, max rel difference of raked weights = .00106668
 Iteration 946, max rel difference of raked weights = .00106555
 Iteration 947, max rel difference of raked weights = .00106441
 Iteration 948, max rel difference of raked weights = .00106328
 Iteration 949, max rel difference of raked weights = .00106216
 Iteration 950, max rel difference of raked weights = .00106103
 Iteration 951, max rel difference of raked weights = .00105991
 Iteration 952, max rel difference of raked weights = .00105879
 Iteration 953, max rel difference of raked weights = .00105767
 Iteration 954, max rel difference of raked weights = .00105656
 Iteration 955, max rel difference of raked weights = .00105544
 Iteration 956, max rel difference of raked weights = .00105433
 Iteration 957, max rel difference of raked weights = .00105322
 Iteration 958, max rel difference of raked weights = .00105212
 Iteration 959, max rel difference of raked weights = .00105101
 Iteration 960, max rel difference of raked weights = .00104991
 Iteration 961, max rel difference of raked weights = .00104881
 Iteration 962, max rel difference of raked weights = .00104772
 Iteration 963, max rel difference of raked weights = .00104662
 Iteration 964, max rel difference of raked weights = .00104553
 Iteration 965, max rel difference of raked weights = .00104444
 Iteration 966, max rel difference of raked weights = .00104335
 Iteration 967, max rel difference of raked weights = .00104226
 Iteration 968, max rel difference of raked weights = .00104118
 Iteration 969, max rel difference of raked weights = .0010401
 Iteration 970, max rel difference of raked weights = .00103902
 Iteration 971, max rel difference of raked weights = .00103795
 Iteration 972, max rel difference of raked weights = .00103687
 Iteration 973, max rel difference of raked weights = .0010358
 Iteration 974, max rel difference of raked weights = .00103473
 Iteration 975, max rel difference of raked weights = .00103366
 Iteration 976, max rel difference of raked weights = .0010326
 Iteration 977, max rel difference of raked weights = .00103153
 Iteration 978, max rel difference of raked weights = .00103047
 Iteration 979, max rel difference of raked weights = .00102941
 Iteration 980, max rel difference of raked weights = .00102836
 Iteration 981, max rel difference of raked weights = .0010273
 Iteration 982, max rel difference of raked weights = .00102625
 Iteration 983, max rel difference of raked weights = .0010252
 Iteration 984, max rel difference of raked weights = .00102415
 Iteration 985, max rel difference of raked weights = .0010231
 Iteration 986, max rel difference of raked weights = .00102206
 Iteration 987, max rel difference of raked weights = .00102102
 Iteration 988, max rel difference of raked weights = .00101998
 Iteration 989, max rel difference of raked weights = .00101894
 Iteration 990, max rel difference of raked weights = .0010179
 Iteration 991, max rel difference of raked weights = .00101687
 Iteration 992, max rel difference of raked weights = .00101584
 Iteration 993, max rel difference of raked weights = .00101481
 Iteration 994, max rel difference of raked weights = .00101378
 Iteration 995, max rel difference of raked weights = .00101276
 Iteration 996, max rel difference of raked weights = .00101174
 Iteration 997, max rel difference of raked weights = .00101072
 Iteration 998, max rel difference of raked weights = .0010097
 Iteration 999, max rel difference of raked weights = .00100868
 Iteration 1000, max rel difference of raked weights = .00100766
 Iteration 1001, max rel difference of raked weights = .00100665
 Iteration 1002, max rel difference of raked weights = .00100564
 Iteration 1003, max rel difference of raked weights = .00100463
 Iteration 1004, max rel difference of raked weights = .00100363
 Iteration 1005, max rel difference of raked weights = .00100262
 Iteration 1006, max rel difference of raked weights = .00100162
 Iteration 1007, max rel difference of raked weights = .00100062
 Iteration 1008, max rel difference of raked weights = .00099962
 Iteration 1009, max rel difference of raked weights = .00099862
 Iteration 1010, max rel difference of raked weights = .00099763
 Iteration 1011, max rel difference of raked weights = .00099664
 Iteration 1012, max rel difference of raked weights = .00099565
 Iteration 1013, max rel difference of raked weights = .00099466
 Iteration 1014, max rel difference of raked weights = .00099367
 Iteration 1015, max rel difference of raked weights = .00099269
 Iteration 1016, max rel difference of raked weights = .0009917
 Iteration 1017, max rel difference of raked weights = .00099072
 Iteration 1018, max rel difference of raked weights = .00098974
 Iteration 1019, max rel difference of raked weights = .00098877
 Iteration 1020, max rel difference of raked weights = .00098779
 Iteration 1021, max rel difference of raked weights = .00098682
 Iteration 1022, max rel difference of raked weights = .00098585
 Iteration 1023, max rel difference of raked weights = .00098488
 Iteration 1024, max rel difference of raked weights = .00098391
 Iteration 1025, max rel difference of raked weights = .00098294
 Iteration 1026, max rel difference of raked weights = .00098198
 Iteration 1027, max rel difference of raked weights = .00098102
 Iteration 1028, max rel difference of raked weights = .00098006
 Iteration 1029, max rel difference of raked weights = .0009791
 Iteration 1030, max rel difference of raked weights = .00097814
 Iteration 1031, max rel difference of raked weights = .00097719
 Iteration 1032, max rel difference of raked weights = .00097624
 Iteration 1033, max rel difference of raked weights = .00097529
 Iteration 1034, max rel difference of raked weights = .00097434
 Iteration 1035, max rel difference of raked weights = .00097339
 Iteration 1036, max rel difference of raked weights = .00097245
 Iteration 1037, max rel difference of raked weights = .0009715
 Iteration 1038, max rel difference of raked weights = .00097056
 Iteration 1039, max rel difference of raked weights = .00096962
 Iteration 1040, max rel difference of raked weights = .00096868
 Iteration 1041, max rel difference of raked weights = .00096775
 Iteration 1042, max rel difference of raked weights = .00096681
 Iteration 1043, max rel difference of raked weights = .00096588
 Iteration 1044, max rel difference of raked weights = .00096495
 Iteration 1045, max rel difference of raked weights = .00096402
 Iteration 1046, max rel difference of raked weights = .0009631
 Iteration 1047, max rel difference of raked weights = .00096217
 Iteration 1048, max rel difference of raked weights = .00096125
 Iteration 1049, max rel difference of raked weights = .00096033
 Iteration 1050, max rel difference of raked weights = .00095941
 Iteration 1051, max rel difference of raked weights = .00095849
 Iteration 1052, max rel difference of raked weights = .00095757
 Iteration 1053, max rel difference of raked weights = .00095666
 Iteration 1054, max rel difference of raked weights = .00095574
 Iteration 1055, max rel difference of raked weights = .00095483
 Iteration 1056, max rel difference of raked weights = .00095392
 Iteration 1057, max rel difference of raked weights = .00095302
 Iteration 1058, max rel difference of raked weights = .00095211
 Iteration 1059, max rel difference of raked weights = .0009512
 Iteration 1060, max rel difference of raked weights = .0009503
 Iteration 1061, max rel difference of raked weights = .0009494
 Iteration 1062, max rel difference of raked weights = .0009485
 Iteration 1063, max rel difference of raked weights = .00094761
 Iteration 1064, max rel difference of raked weights = .00094671
 Iteration 1065, max rel difference of raked weights = .00094582
 Iteration 1066, max rel difference of raked weights = .00094492
 Iteration 1067, max rel difference of raked weights = .00094403
 Iteration 1068, max rel difference of raked weights = .00094314
 Iteration 1069, max rel difference of raked weights = .00094226
 Iteration 1070, max rel difference of raked weights = .00094137
 Iteration 1071, max rel difference of raked weights = .00094049
 Iteration 1072, max rel difference of raked weights = .0009396
 Iteration 1073, max rel difference of raked weights = .00093872
 Iteration 1074, max rel difference of raked weights = .00093784
 Iteration 1075, max rel difference of raked weights = .00093697
 Iteration 1076, max rel difference of raked weights = .00093609
 Iteration 1077, max rel difference of raked weights = .00093522
 Iteration 1078, max rel difference of raked weights = .00093434
 Iteration 1079, max rel difference of raked weights = .00093347
 Iteration 1080, max rel difference of raked weights = .0009326
 Iteration 1081, max rel difference of raked weights = .00093174
 Iteration 1082, max rel difference of raked weights = .00093087
 Iteration 1083, max rel difference of raked weights = .00093001
 Iteration 1084, max rel difference of raked weights = .00092914
 Iteration 1085, max rel difference of raked weights = .00092828
 Iteration 1086, max rel difference of raked weights = .00092742
 Iteration 1087, max rel difference of raked weights = .00092657
 Iteration 1088, max rel difference of raked weights = .00092571
 Iteration 1089, max rel difference of raked weights = .00092485
 Iteration 1090, max rel difference of raked weights = .000924
 Iteration 1091, max rel difference of raked weights = .00092315
 Iteration 1092, max rel difference of raked weights = .0009223
 Iteration 1093, max rel difference of raked weights = .00092145
 Iteration 1094, max rel difference of raked weights = .0009206
 Iteration 1095, max rel difference of raked weights = .00091976
 Iteration 1096, max rel difference of raked weights = .00091891
 Iteration 1097, max rel difference of raked weights = .00091807
 Iteration 1098, max rel difference of raked weights = .00091723
 Iteration 1099, max rel difference of raked weights = .00091639
 Iteration 1100, max rel difference of raked weights = .00091555
 Iteration 1101, max rel difference of raked weights = .00091472
 Iteration 1102, max rel difference of raked weights = .00091388
 Iteration 1103, max rel difference of raked weights = .00091305
 Iteration 1104, max rel difference of raked weights = .00091222
 Iteration 1105, max rel difference of raked weights = .00091139
 Iteration 1106, max rel difference of raked weights = .00091056
 Iteration 1107, max rel difference of raked weights = .00090973
 Iteration 1108, max rel difference of raked weights = .00090891
 Iteration 1109, max rel difference of raked weights = .00090808
 Iteration 1110, max rel difference of raked weights = .00090726
 Iteration 1111, max rel difference of raked weights = .00090644
 Iteration 1112, max rel difference of raked weights = .00090562
 Iteration 1113, max rel difference of raked weights = .0009048
 Iteration 1114, max rel difference of raked weights = .00090398
 Iteration 1115, max rel difference of raked weights = .00090317
 Iteration 1116, max rel difference of raked weights = .00090236
 Iteration 1117, max rel difference of raked weights = .00090154
 Iteration 1118, max rel difference of raked weights = .00090073
 Iteration 1119, max rel difference of raked weights = .00089992
 Iteration 1120, max rel difference of raked weights = .00089911
 Iteration 1121, max rel difference of raked weights = .00089831
 Iteration 1122, max rel difference of raked weights = .0008975
 Iteration 1123, max rel difference of raked weights = .0008967
 Iteration 1124, max rel difference of raked weights = .0008959
 Iteration 1125, max rel difference of raked weights = .0008951
 Iteration 1126, max rel difference of raked weights = .0008943
 Iteration 1127, max rel difference of raked weights = .0008935
 Iteration 1128, max rel difference of raked weights = .0008927
 Iteration 1129, max rel difference of raked weights = .00089191
 Iteration 1130, max rel difference of raked weights = .00089111
 Iteration 1131, max rel difference of raked weights = .00089032
 Iteration 1132, max rel difference of raked weights = .00088953
 Iteration 1133, max rel difference of raked weights = .00088874
 Iteration 1134, max rel difference of raked weights = .00088795
 Iteration 1135, max rel difference of raked weights = .00088717
 Iteration 1136, max rel difference of raked weights = .00088638
 Iteration 1137, max rel difference of raked weights = .0008856
 Iteration 1138, max rel difference of raked weights = .00088482
 Iteration 1139, max rel difference of raked weights = .00088403
 Iteration 1140, max rel difference of raked weights = .00088326
 Iteration 1141, max rel difference of raked weights = .00088248
 Iteration 1142, max rel difference of raked weights = .0008817
 Iteration 1143, max rel difference of raked weights = .00088092
 Iteration 1144, max rel difference of raked weights = .00088015
 Iteration 1145, max rel difference of raked weights = .00087938
 Iteration 1146, max rel difference of raked weights = .00087861
 Iteration 1147, max rel difference of raked weights = .00087784
 Iteration 1148, max rel difference of raked weights = .00087707
 Iteration 1149, max rel difference of raked weights = .0008763
 Iteration 1150, max rel difference of raked weights = .00087553
 Iteration 1151, max rel difference of raked weights = .00087477
 Iteration 1152, max rel difference of raked weights = .000874
 Iteration 1153, max rel difference of raked weights = .00087324
 Iteration 1154, max rel difference of raked weights = .00087248
 Iteration 1155, max rel difference of raked weights = .00087172
 Iteration 1156, max rel difference of raked weights = .00087096
 Iteration 1157, max rel difference of raked weights = .00087021
 Iteration 1158, max rel difference of raked weights = .00086945
 Iteration 1159, max rel difference of raked weights = .0008687
 Iteration 1160, max rel difference of raked weights = .00086794
 Iteration 1161, max rel difference of raked weights = .00086719
 Iteration 1162, max rel difference of raked weights = .00086644
 Iteration 1163, max rel difference of raked weights = .00086569
 Iteration 1164, max rel difference of raked weights = .00086495
 Iteration 1165, max rel difference of raked weights = .0008642
 Iteration 1166, max rel difference of raked weights = .00086345
 Iteration 1167, max rel difference of raked weights = .00086271
 Iteration 1168, max rel difference of raked weights = .00086197
 Iteration 1169, max rel difference of raked weights = .00086123
 Iteration 1170, max rel difference of raked weights = .00086049
 Iteration 1171, max rel difference of raked weights = .00085975
 Iteration 1172, max rel difference of raked weights = .00085901
 Iteration 1173, max rel difference of raked weights = .00085827
 Iteration 1174, max rel difference of raked weights = .00085754
 Iteration 1175, max rel difference of raked weights = .00085681
 Iteration 1176, max rel difference of raked weights = .00085607
 Iteration 1177, max rel difference of raked weights = .00085534
 Iteration 1178, max rel difference of raked weights = .00085461
 Iteration 1179, max rel difference of raked weights = .00085388
 Iteration 1180, max rel difference of raked weights = .00085316
 Iteration 1181, max rel difference of raked weights = .00085243
 Iteration 1182, max rel difference of raked weights = .00085171
 Iteration 1183, max rel difference of raked weights = .00085098
 Iteration 1184, max rel difference of raked weights = .00085026
 Iteration 1185, max rel difference of raked weights = .00084954
 Iteration 1186, max rel difference of raked weights = .00084882
 Iteration 1187, max rel difference of raked weights = .0008481
 Iteration 1188, max rel difference of raked weights = .00084738
 Iteration 1189, max rel difference of raked weights = .00084666
 Iteration 1190, max rel difference of raked weights = .00084595
 Iteration 1191, max rel difference of raked weights = .00084524
 Iteration 1192, max rel difference of raked weights = .00084452
 Iteration 1193, max rel difference of raked weights = .00084381
 Iteration 1194, max rel difference of raked weights = .0008431
 Iteration 1195, max rel difference of raked weights = .00084239
 Iteration 1196, max rel difference of raked weights = .00084168
 Iteration 1197, max rel difference of raked weights = .00084098
 Iteration 1198, max rel difference of raked weights = .00084027
 Iteration 1199, max rel difference of raked weights = .00083957
 Iteration 1200, max rel difference of raked weights = .00083886
 Iteration 1201, max rel difference of raked weights = .00083816
 Iteration 1202, max rel difference of raked weights = .00083746
 Iteration 1203, max rel difference of raked weights = .00083676
 Iteration 1204, max rel difference of raked weights = .00083606
 Iteration 1205, max rel difference of raked weights = .00083536
 Iteration 1206, max rel difference of raked weights = .00083467
 Iteration 1207, max rel difference of raked weights = .00083397
 Iteration 1208, max rel difference of raked weights = .00083328
 Iteration 1209, max rel difference of raked weights = .00083259
 Iteration 1210, max rel difference of raked weights = .00083189
 Iteration 1211, max rel difference of raked weights = .0008312
 Iteration 1212, max rel difference of raked weights = .00083051
 Iteration 1213, max rel difference of raked weights = .00082983
 Iteration 1214, max rel difference of raked weights = .00082914
 Iteration 1215, max rel difference of raked weights = .00082845
 Iteration 1216, max rel difference of raked weights = .00082777
 Iteration 1217, max rel difference of raked weights = .00082708
 Iteration 1218, max rel difference of raked weights = .0008264
 Iteration 1219, max rel difference of raked weights = .00082572
 Iteration 1220, max rel difference of raked weights = .00082504
 Iteration 1221, max rel difference of raked weights = .00082436
 Iteration 1222, max rel difference of raked weights = .00082368
 Iteration 1223, max rel difference of raked weights = .00082301
 Iteration 1224, max rel difference of raked weights = .00082233
 Iteration 1225, max rel difference of raked weights = .00082165
 Iteration 1226, max rel difference of raked weights = .00082098
 Iteration 1227, max rel difference of raked weights = .00082031
 Iteration 1228, max rel difference of raked weights = .00081964
 Iteration 1229, max rel difference of raked weights = .00081897
 Iteration 1230, max rel difference of raked weights = .0008183
 Iteration 1231, max rel difference of raked weights = .00081763
 Iteration 1232, max rel difference of raked weights = .00081696
 Iteration 1233, max rel difference of raked weights = .0008163
 Iteration 1234, max rel difference of raked weights = .00081563
 Iteration 1235, max rel difference of raked weights = .00081497
 Iteration 1236, max rel difference of raked weights = .00081431
 Iteration 1237, max rel difference of raked weights = .00081364
 Iteration 1238, max rel difference of raked weights = .00081298
 Iteration 1239, max rel difference of raked weights = .00081232
 Iteration 1240, max rel difference of raked weights = .00081166
 Iteration 1241, max rel difference of raked weights = .00081101
 Iteration 1242, max rel difference of raked weights = .00081035
 Iteration 1243, max rel difference of raked weights = .0008097
 Iteration 1244, max rel difference of raked weights = .00080904
 Iteration 1245, max rel difference of raked weights = .00080839
 Iteration 1246, max rel difference of raked weights = .00080774
 Iteration 1247, max rel difference of raked weights = .00080709
 Iteration 1248, max rel difference of raked weights = .00080644
 Iteration 1249, max rel difference of raked weights = .00080579
 Iteration 1250, max rel difference of raked weights = .00080514
 Iteration 1251, max rel difference of raked weights = .00080449
 Iteration 1252, max rel difference of raked weights = .00080385
 Iteration 1253, max rel difference of raked weights = .0008032
 Iteration 1254, max rel difference of raked weights = .00080256
 Iteration 1255, max rel difference of raked weights = .00080191
 Iteration 1256, max rel difference of raked weights = .00080127
 Iteration 1257, max rel difference of raked weights = .00080063
 Iteration 1258, max rel difference of raked weights = .00079999
 Iteration 1259, max rel difference of raked weights = .00079935
 Iteration 1260, max rel difference of raked weights = .00079872
 Iteration 1261, max rel difference of raked weights = .00079808
 Iteration 1262, max rel difference of raked weights = .00079744
 Iteration 1263, max rel difference of raked weights = .00079681
 Iteration 1264, max rel difference of raked weights = .00079618
 Iteration 1265, max rel difference of raked weights = .00079554
 Iteration 1266, max rel difference of raked weights = .00079491
 Iteration 1267, max rel difference of raked weights = .00079428
 Iteration 1268, max rel difference of raked weights = .00079365
 Iteration 1269, max rel difference of raked weights = .00079302
 Iteration 1270, max rel difference of raked weights = .0007924
 Iteration 1271, max rel difference of raked weights = .00079177
 Iteration 1272, max rel difference of raked weights = .00079114
 Iteration 1273, max rel difference of raked weights = .00079052
 Iteration 1274, max rel difference of raked weights = .0007899
 Iteration 1275, max rel difference of raked weights = .00078927
 Iteration 1276, max rel difference of raked weights = .00078865
 Iteration 1277, max rel difference of raked weights = .00078803
 Iteration 1278, max rel difference of raked weights = .00078741
 Iteration 1279, max rel difference of raked weights = .00078679
 Iteration 1280, max rel difference of raked weights = .00078617
 Iteration 1281, max rel difference of raked weights = .00078556
 Iteration 1282, max rel difference of raked weights = .00078494
 Iteration 1283, max rel difference of raked weights = .00078433
 Iteration 1284, max rel difference of raked weights = .00078371
 Iteration 1285, max rel difference of raked weights = .0007831
 Iteration 1286, max rel difference of raked weights = .00078249
 Iteration 1287, max rel difference of raked weights = .00078188
 Iteration 1288, max rel difference of raked weights = .00078127
 Iteration 1289, max rel difference of raked weights = .00078066
 Iteration 1290, max rel difference of raked weights = .00078005
 Iteration 1291, max rel difference of raked weights = .00077944
 Iteration 1292, max rel difference of raked weights = .00077884
 Iteration 1293, max rel difference of raked weights = .00077823
 Iteration 1294, max rel difference of raked weights = .00077763
 Iteration 1295, max rel difference of raked weights = .00077702
 Iteration 1296, max rel difference of raked weights = .00077642
 Iteration 1297, max rel difference of raked weights = .00077582
 Iteration 1298, max rel difference of raked weights = .00077522
 Iteration 1299, max rel difference of raked weights = .00077462
 Iteration 1300, max rel difference of raked weights = .00077402
 Iteration 1301, max rel difference of raked weights = .00077342
 Iteration 1302, max rel difference of raked weights = .00077283
 Iteration 1303, max rel difference of raked weights = .00077223
 Iteration 1304, max rel difference of raked weights = .00077163
 Iteration 1305, max rel difference of raked weights = .00077104
 Iteration 1306, max rel difference of raked weights = .00077045
 Iteration 1307, max rel difference of raked weights = .00076985
 Iteration 1308, max rel difference of raked weights = .00076926
 Iteration 1309, max rel difference of raked weights = .00076867
 Iteration 1310, max rel difference of raked weights = .00076808
 Iteration 1311, max rel difference of raked weights = .00076749
 Iteration 1312, max rel difference of raked weights = .00076691
 Iteration 1313, max rel difference of raked weights = .00076632
 Iteration 1314, max rel difference of raked weights = .00076573
 Iteration 1315, max rel difference of raked weights = .00076515
 Iteration 1316, max rel difference of raked weights = .00076456
 Iteration 1317, max rel difference of raked weights = .00076398
 Iteration 1318, max rel difference of raked weights = .0007634
 Iteration 1319, max rel difference of raked weights = .00076282
 Iteration 1320, max rel difference of raked weights = .00076224
 Iteration 1321, max rel difference of raked weights = .00076166
 Iteration 1322, max rel difference of raked weights = .00076108
 Iteration 1323, max rel difference of raked weights = .0007605
 Iteration 1324, max rel difference of raked weights = .00075992
 Iteration 1325, max rel difference of raked weights = .00075934
 Iteration 1326, max rel difference of raked weights = .00075877
 Iteration 1327, max rel difference of raked weights = .00075819
 Iteration 1328, max rel difference of raked weights = .00075762
 Iteration 1329, max rel difference of raked weights = .00075705
 Iteration 1330, max rel difference of raked weights = .00075648
 Iteration 1331, max rel difference of raked weights = .00075591
 Iteration 1332, max rel difference of raked weights = .00075534
 Iteration 1333, max rel difference of raked weights = .00075477
 Iteration 1334, max rel difference of raked weights = .0007542
 Iteration 1335, max rel difference of raked weights = .00075363
 Iteration 1336, max rel difference of raked weights = .00075306
 Iteration 1337, max rel difference of raked weights = .0007525
 Iteration 1338, max rel difference of raked weights = .00075193
 Iteration 1339, max rel difference of raked weights = .00075137
 Iteration 1340, max rel difference of raked weights = .0007508
 Iteration 1341, max rel difference of raked weights = .00075024
 Iteration 1342, max rel difference of raked weights = .00074968
 Iteration 1343, max rel difference of raked weights = .00074912
 Iteration 1344, max rel difference of raked weights = .00074856
 Iteration 1345, max rel difference of raked weights = .000748
 Iteration 1346, max rel difference of raked weights = .00074744
 Iteration 1347, max rel difference of raked weights = .00074688
 Iteration 1348, max rel difference of raked weights = .00074633
 Iteration 1349, max rel difference of raked weights = .00074577
 Iteration 1350, max rel difference of raked weights = .00074522
 Iteration 1351, max rel difference of raked weights = .00074466
 Iteration 1352, max rel difference of raked weights = .00074411
 Iteration 1353, max rel difference of raked weights = .00074356
 Iteration 1354, max rel difference of raked weights = .000743
 Iteration 1355, max rel difference of raked weights = .00074245
 Iteration 1356, max rel difference of raked weights = .0007419
 Iteration 1357, max rel difference of raked weights = .00074135
 Iteration 1358, max rel difference of raked weights = .0007408
 Iteration 1359, max rel difference of raked weights = .00074026
 Iteration 1360, max rel difference of raked weights = .00073971
 Iteration 1361, max rel difference of raked weights = .00073916
 Iteration 1362, max rel difference of raked weights = .00073862
 Iteration 1363, max rel difference of raked weights = .00073807
 Iteration 1364, max rel difference of raked weights = .00073753
 Iteration 1365, max rel difference of raked weights = .00073699
 Iteration 1366, max rel difference of raked weights = .00073645
 Iteration 1367, max rel difference of raked weights = .0007359
 Iteration 1368, max rel difference of raked weights = .00073536
 Iteration 1369, max rel difference of raked weights = .00073482
 Iteration 1370, max rel difference of raked weights = .00073429
 Iteration 1371, max rel difference of raked weights = .00073375
 Iteration 1372, max rel difference of raked weights = .00073321
 Iteration 1373, max rel difference of raked weights = .00073267
 Iteration 1374, max rel difference of raked weights = .00073214
 Iteration 1375, max rel difference of raked weights = .0007316
 Iteration 1376, max rel difference of raked weights = .00073107
 Iteration 1377, max rel difference of raked weights = .00073053
 Iteration 1378, max rel difference of raked weights = .00073
 Iteration 1379, max rel difference of raked weights = .00072947
 Iteration 1380, max rel difference of raked weights = .00072894
 Iteration 1381, max rel difference of raked weights = .00072841
 Iteration 1382, max rel difference of raked weights = .00072788
 Iteration 1383, max rel difference of raked weights = .00072735
 Iteration 1384, max rel difference of raked weights = .00072682
 Iteration 1385, max rel difference of raked weights = .0007263
 Iteration 1386, max rel difference of raked weights = .00072577
 Iteration 1387, max rel difference of raked weights = .00072524
 Iteration 1388, max rel difference of raked weights = .00072472
 Iteration 1389, max rel difference of raked weights = .00072419
 Iteration 1390, max rel difference of raked weights = .00072367
 Iteration 1391, max rel difference of raked weights = .00072315
 Iteration 1392, max rel difference of raked weights = .00072263
 Iteration 1393, max rel difference of raked weights = .0007221
 Iteration 1394, max rel difference of raked weights = .00072158
 Iteration 1395, max rel difference of raked weights = .00072106
 Iteration 1396, max rel difference of raked weights = .00072055
 Iteration 1397, max rel difference of raked weights = .00072003
 Iteration 1398, max rel difference of raked weights = .00071951
 Iteration 1399, max rel difference of raked weights = .00071899
 Iteration 1400, max rel difference of raked weights = .00071848
 Iteration 1401, max rel difference of raked weights = .00071796
 Iteration 1402, max rel difference of raked weights = .00071745
 Iteration 1403, max rel difference of raked weights = .00071693
 Iteration 1404, max rel difference of raked weights = .00071642
 Iteration 1405, max rel difference of raked weights = .00071591
 Iteration 1406, max rel difference of raked weights = .0007154
 Iteration 1407, max rel difference of raked weights = .00071489
 Iteration 1408, max rel difference of raked weights = .00071438
 Iteration 1409, max rel difference of raked weights = .00071387
 Iteration 1410, max rel difference of raked weights = .00071336
 Iteration 1411, max rel difference of raked weights = .00071285
 Iteration 1412, max rel difference of raked weights = .00071234
 Iteration 1413, max rel difference of raked weights = .00071184
 Iteration 1414, max rel difference of raked weights = .00071133
 Iteration 1415, max rel difference of raked weights = .00071083
 Iteration 1416, max rel difference of raked weights = .00071032
 Iteration 1417, max rel difference of raked weights = .00070982
 Iteration 1418, max rel difference of raked weights = .00070932
 Iteration 1419, max rel difference of raked weights = .00070881
 Iteration 1420, max rel difference of raked weights = .00070831
 Iteration 1421, max rel difference of raked weights = .00070781
 Iteration 1422, max rel difference of raked weights = .00070731
 Iteration 1423, max rel difference of raked weights = .00070681
 Iteration 1424, max rel difference of raked weights = .00070631
 Iteration 1425, max rel difference of raked weights = .00070581
 Iteration 1426, max rel difference of raked weights = .00070532
 Iteration 1427, max rel difference of raked weights = .00070482
 Iteration 1428, max rel difference of raked weights = .00070433
 Iteration 1429, max rel difference of raked weights = .00070383
 Iteration 1430, max rel difference of raked weights = .00070334
 Iteration 1431, max rel difference of raked weights = .00070284
 Iteration 1432, max rel difference of raked weights = .00070235
 Iteration 1433, max rel difference of raked weights = .00070186
 Iteration 1434, max rel difference of raked weights = .00070136
 Iteration 1435, max rel difference of raked weights = .00070087
 Iteration 1436, max rel difference of raked weights = .00070038
 Iteration 1437, max rel difference of raked weights = .00069989
 Iteration 1438, max rel difference of raked weights = .0006994
 Iteration 1439, max rel difference of raked weights = .00069892
 Iteration 1440, max rel difference of raked weights = .00069843
 Iteration 1441, max rel difference of raked weights = .00069794
 Iteration 1442, max rel difference of raked weights = .00069746
 Iteration 1443, max rel difference of raked weights = .00069697
 Iteration 1444, max rel difference of raked weights = .00069649
 Iteration 1445, max rel difference of raked weights = .000696
 Iteration 1446, max rel difference of raked weights = .00069552
 Iteration 1447, max rel difference of raked weights = .00069503
 Iteration 1448, max rel difference of raked weights = .00069455
 Iteration 1449, max rel difference of raked weights = .00069407
 Iteration 1450, max rel difference of raked weights = .00069359
 Iteration 1451, max rel difference of raked weights = .00069311
 Iteration 1452, max rel difference of raked weights = .00069263
 Iteration 1453, max rel difference of raked weights = .00069215
 Iteration 1454, max rel difference of raked weights = .00069167
 Iteration 1455, max rel difference of raked weights = .0006912
 Iteration 1456, max rel difference of raked weights = .00069072
 Iteration 1457, max rel difference of raked weights = .00069024
 Iteration 1458, max rel difference of raked weights = .00068977
 Iteration 1459, max rel difference of raked weights = .00068929
 Iteration 1460, max rel difference of raked weights = .00068882
 Iteration 1461, max rel difference of raked weights = .00068834
 Iteration 1462, max rel difference of raked weights = .00068787
 Iteration 1463, max rel difference of raked weights = .0006874
 Iteration 1464, max rel difference of raked weights = .00068693
 Iteration 1465, max rel difference of raked weights = .00068646
 Iteration 1466, max rel difference of raked weights = .00068599
 Iteration 1467, max rel difference of raked weights = .00068552
 Iteration 1468, max rel difference of raked weights = .00068505
 Iteration 1469, max rel difference of raked weights = .00068458
 Iteration 1470, max rel difference of raked weights = .00068411
 Iteration 1471, max rel difference of raked weights = .00068364
 Iteration 1472, max rel difference of raked weights = .00068318
 Iteration 1473, max rel difference of raked weights = .00068271
 Iteration 1474, max rel difference of raked weights = .00068225
 Iteration 1475, max rel difference of raked weights = .00068178
 Iteration 1476, max rel difference of raked weights = .00068132
 Iteration 1477, max rel difference of raked weights = .00068085
 Iteration 1478, max rel difference of raked weights = .00068039
 Iteration 1479, max rel difference of raked weights = .00067993
 Iteration 1480, max rel difference of raked weights = .00067947
 Iteration 1481, max rel difference of raked weights = .00067901
 Iteration 1482, max rel difference of raked weights = .00067855
 Iteration 1483, max rel difference of raked weights = .00067809
 Iteration 1484, max rel difference of raked weights = .00067763
 Iteration 1485, max rel difference of raked weights = .00067717
 Iteration 1486, max rel difference of raked weights = .00067671
 Iteration 1487, max rel difference of raked weights = .00067626
 Iteration 1488, max rel difference of raked weights = .0006758
 Iteration 1489, max rel difference of raked weights = .00067534
 Iteration 1490, max rel difference of raked weights = .00067489
 Iteration 1491, max rel difference of raked weights = .00067443
 Iteration 1492, max rel difference of raked weights = .00067398
 Iteration 1493, max rel difference of raked weights = .00067353
 Iteration 1494, max rel difference of raked weights = .00067307
 Iteration 1495, max rel difference of raked weights = .00067262
 Iteration 1496, max rel difference of raked weights = .00067217
 Iteration 1497, max rel difference of raked weights = .00067172
 Iteration 1498, max rel difference of raked weights = .00067127
 Iteration 1499, max rel difference of raked weights = .00067082
 Iteration 1500, max rel difference of raked weights = .00067037
 Iteration 1501, max rel difference of raked weights = .00066992
 Iteration 1502, max rel difference of raked weights = .00066947
 Iteration 1503, max rel difference of raked weights = .00066903
 Iteration 1504, max rel difference of raked weights = .00066858
 Iteration 1505, max rel difference of raked weights = .00066813
 Iteration 1506, max rel difference of raked weights = .00066769
 Iteration 1507, max rel difference of raked weights = .00066724
 Iteration 1508, max rel difference of raked weights = .0006668
 Iteration 1509, max rel difference of raked weights = .00066635
 Iteration 1510, max rel difference of raked weights = .00066591
 Iteration 1511, max rel difference of raked weights = .00066547
 Iteration 1512, max rel difference of raked weights = .00066503
 Iteration 1513, max rel difference of raked weights = .00066458
 Iteration 1514, max rel difference of raked weights = .00066414
 Iteration 1515, max rel difference of raked weights = .0006637
 Iteration 1516, max rel difference of raked weights = .00066326
 Iteration 1517, max rel difference of raked weights = .00066282
 Iteration 1518, max rel difference of raked weights = .00066239
 Iteration 1519, max rel difference of raked weights = .00066195
 Iteration 1520, max rel difference of raked weights = .00066151
 Iteration 1521, max rel difference of raked weights = .00066107
 Iteration 1522, max rel difference of raked weights = .00066064
 Iteration 1523, max rel difference of raked weights = .0006602
 Iteration 1524, max rel difference of raked weights = .00065977
 Iteration 1525, max rel difference of raked weights = .00065933
 Iteration 1526, max rel difference of raked weights = .0006589
 Iteration 1527, max rel difference of raked weights = .00065846
 Iteration 1528, max rel difference of raked weights = .00065803
 Iteration 1529, max rel difference of raked weights = .0006576
 Iteration 1530, max rel difference of raked weights = .00065717
 Iteration 1531, max rel difference of raked weights = .00065674
 Iteration 1532, max rel difference of raked weights = .00065631
 Iteration 1533, max rel difference of raked weights = .00065588
 Iteration 1534, max rel difference of raked weights = .00065545
 Iteration 1535, max rel difference of raked weights = .00065502
 Iteration 1536, max rel difference of raked weights = .00065459
 Iteration 1537, max rel difference of raked weights = .00065416
 Iteration 1538, max rel difference of raked weights = .00065373
 Iteration 1539, max rel difference of raked weights = .00065331
 Iteration 1540, max rel difference of raked weights = .00065288
 Iteration 1541, max rel difference of raked weights = .00065246
 Iteration 1542, max rel difference of raked weights = .00065203
 Iteration 1543, max rel difference of raked weights = .00065161
 Iteration 1544, max rel difference of raked weights = .00065118
 Iteration 1545, max rel difference of raked weights = .00065076
 Iteration 1546, max rel difference of raked weights = .00065034
 Iteration 1547, max rel difference of raked weights = .00064991
 Iteration 1548, max rel difference of raked weights = .00064949
 Iteration 1549, max rel difference of raked weights = .00064907
 Iteration 1550, max rel difference of raked weights = .00064865
 Iteration 1551, max rel difference of raked weights = .00064823
 Iteration 1552, max rel difference of raked weights = .00064781
 Iteration 1553, max rel difference of raked weights = .00064739
 Iteration 1554, max rel difference of raked weights = .00064697
 Iteration 1555, max rel difference of raked weights = .00064656
 Iteration 1556, max rel difference of raked weights = .00064614
 Iteration 1557, max rel difference of raked weights = .00064572
 Iteration 1558, max rel difference of raked weights = .00064531
 Iteration 1559, max rel difference of raked weights = .00064489
 Iteration 1560, max rel difference of raked weights = .00064448
 Iteration 1561, max rel difference of raked weights = .00064406
 Iteration 1562, max rel difference of raked weights = .00064365
 Iteration 1563, max rel difference of raked weights = .00064323
 Iteration 1564, max rel difference of raked weights = .00064282
 Iteration 1565, max rel difference of raked weights = .00064241
 Iteration 1566, max rel difference of raked weights = .000642
 Iteration 1567, max rel difference of raked weights = .00064158
 Iteration 1568, max rel difference of raked weights = .00064117
 Iteration 1569, max rel difference of raked weights = .00064076
 Iteration 1570, max rel difference of raked weights = .00064035
 Iteration 1571, max rel difference of raked weights = .00063994
 Iteration 1572, max rel difference of raked weights = .00063953
 Iteration 1573, max rel difference of raked weights = .00063913
 Iteration 1574, max rel difference of raked weights = .00063872
 Iteration 1575, max rel difference of raked weights = .00063831
 Iteration 1576, max rel difference of raked weights = .0006379
 Iteration 1577, max rel difference of raked weights = .0006375
 Iteration 1578, max rel difference of raked weights = .00063709
 Iteration 1579, max rel difference of raked weights = .00063669
 Iteration 1580, max rel difference of raked weights = .00063628
 Iteration 1581, max rel difference of raked weights = .00063588
 Iteration 1582, max rel difference of raked weights = .00063548
 Iteration 1583, max rel difference of raked weights = .00063507
 Iteration 1584, max rel difference of raked weights = .00063467
 Iteration 1585, max rel difference of raked weights = .00063427
 Iteration 1586, max rel difference of raked weights = .00063387
 Iteration 1587, max rel difference of raked weights = .00063346
 Iteration 1588, max rel difference of raked weights = .00063306
 Iteration 1589, max rel difference of raked weights = .00063266
 Iteration 1590, max rel difference of raked weights = .00063226
 Iteration 1591, max rel difference of raked weights = .00063187
 Iteration 1592, max rel difference of raked weights = .00063147
 Iteration 1593, max rel difference of raked weights = .00063107
 Iteration 1594, max rel difference of raked weights = .00063067
 Iteration 1595, max rel difference of raked weights = .00063027
 Iteration 1596, max rel difference of raked weights = .00062988
 Iteration 1597, max rel difference of raked weights = .00062948
 Iteration 1598, max rel difference of raked weights = .00062909
 Iteration 1599, max rel difference of raked weights = .00062869
 Iteration 1600, max rel difference of raked weights = .0006283
 Iteration 1601, max rel difference of raked weights = .0006279
 Iteration 1602, max rel difference of raked weights = .00062751
 Iteration 1603, max rel difference of raked weights = .00062712
 Iteration 1604, max rel difference of raked weights = .00062672
 Iteration 1605, max rel difference of raked weights = .00062633
 Iteration 1606, max rel difference of raked weights = .00062594
 Iteration 1607, max rel difference of raked weights = .00062555
 Iteration 1608, max rel difference of raked weights = .00062516
 Iteration 1609, max rel difference of raked weights = .00062477
 Iteration 1610, max rel difference of raked weights = .00062438
 Iteration 1611, max rel difference of raked weights = .00062399
 Iteration 1612, max rel difference of raked weights = .0006236
 Iteration 1613, max rel difference of raked weights = .00062321
 Iteration 1614, max rel difference of raked weights = .00062282
 Iteration 1615, max rel difference of raked weights = .00062244
 Iteration 1616, max rel difference of raked weights = .00062205
 Iteration 1617, max rel difference of raked weights = .00062166
 Iteration 1618, max rel difference of raked weights = .00062128
 Iteration 1619, max rel difference of raked weights = .00062089
 Iteration 1620, max rel difference of raked weights = .00062051
 Iteration 1621, max rel difference of raked weights = .00062012
 Iteration 1622, max rel difference of raked weights = .00061974
 Iteration 1623, max rel difference of raked weights = .00061936
 Iteration 1624, max rel difference of raked weights = .00061897
 Iteration 1625, max rel difference of raked weights = .00061859
 Iteration 1626, max rel difference of raked weights = .00061821
 Iteration 1627, max rel difference of raked weights = .00061783
 Iteration 1628, max rel difference of raked weights = .00061745
 Iteration 1629, max rel difference of raked weights = .00061706
 Iteration 1630, max rel difference of raked weights = .00061668
 Iteration 1631, max rel difference of raked weights = .0006163
 Iteration 1632, max rel difference of raked weights = .00061593
 Iteration 1633, max rel difference of raked weights = .00061555
 Iteration 1634, max rel difference of raked weights = .00061517
 Iteration 1635, max rel difference of raked weights = .00061479
 Iteration 1636, max rel difference of raked weights = .00061441
 Iteration 1637, max rel difference of raked weights = .00061404
 Iteration 1638, max rel difference of raked weights = .00061366
 Iteration 1639, max rel difference of raked weights = .00061328
 Iteration 1640, max rel difference of raked weights = .00061291
 Iteration 1641, max rel difference of raked weights = .00061253
 Iteration 1642, max rel difference of raked weights = .00061216
 Iteration 1643, max rel difference of raked weights = .00061178
 Iteration 1644, max rel difference of raked weights = .00061141
 Iteration 1645, max rel difference of raked weights = .00061104
 Iteration 1646, max rel difference of raked weights = .00061067
 Iteration 1647, max rel difference of raked weights = .00061029
 Iteration 1648, max rel difference of raked weights = .00060992
 Iteration 1649, max rel difference of raked weights = .00060955
 Iteration 1650, max rel difference of raked weights = .00060918
 Iteration 1651, max rel difference of raked weights = .00060881
 Iteration 1652, max rel difference of raked weights = .00060844
 Iteration 1653, max rel difference of raked weights = .00060807
 Iteration 1654, max rel difference of raked weights = .0006077
 Iteration 1655, max rel difference of raked weights = .00060733
 Iteration 1656, max rel difference of raked weights = .00060696
 Iteration 1657, max rel difference of raked weights = .00060659
 Iteration 1658, max rel difference of raked weights = .00060623
 Iteration 1659, max rel difference of raked weights = .00060586
 Iteration 1660, max rel difference of raked weights = .00060549
 Iteration 1661, max rel difference of raked weights = .00060513
 Iteration 1662, max rel difference of raked weights = .00060476
 Iteration 1663, max rel difference of raked weights = .0006044
 Iteration 1664, max rel difference of raked weights = .00060403
 Iteration 1665, max rel difference of raked weights = .00060367
 Iteration 1666, max rel difference of raked weights = .0006033
 Iteration 1667, max rel difference of raked weights = .00060294
 Iteration 1668, max rel difference of raked weights = .00060258
 Iteration 1669, max rel difference of raked weights = .00060222
 Iteration 1670, max rel difference of raked weights = .00060185
 Iteration 1671, max rel difference of raked weights = .00060149
 Iteration 1672, max rel difference of raked weights = .00060113
 Iteration 1673, max rel difference of raked weights = .00060077
 Iteration 1674, max rel difference of raked weights = .00060041
 Iteration 1675, max rel difference of raked weights = .00060005
 Iteration 1676, max rel difference of raked weights = .00059969
 Iteration 1677, max rel difference of raked weights = .00059933
 Iteration 1678, max rel difference of raked weights = .00059897
 Iteration 1679, max rel difference of raked weights = .00059861
 Iteration 1680, max rel difference of raked weights = .00059826
 Iteration 1681, max rel difference of raked weights = .0005979
 Iteration 1682, max rel difference of raked weights = .00059754
 Iteration 1683, max rel difference of raked weights = .00059719
 Iteration 1684, max rel difference of raked weights = .00059683
 Iteration 1685, max rel difference of raked weights = .00059647
 Iteration 1686, max rel difference of raked weights = .00059612
 Iteration 1687, max rel difference of raked weights = .00059576
 Iteration 1688, max rel difference of raked weights = .00059541
 Iteration 1689, max rel difference of raked weights = .00059506
 Iteration 1690, max rel difference of raked weights = .0005947
 Iteration 1691, max rel difference of raked weights = .00059435
 Iteration 1692, max rel difference of raked weights = .000594
 Iteration 1693, max rel difference of raked weights = .00059364
 Iteration 1694, max rel difference of raked weights = .00059329
 Iteration 1695, max rel difference of raked weights = .00059294
 Iteration 1696, max rel difference of raked weights = .00059259
 Iteration 1697, max rel difference of raked weights = .00059224
 Iteration 1698, max rel difference of raked weights = .00059189
 Iteration 1699, max rel difference of raked weights = .00059154
 Iteration 1700, max rel difference of raked weights = .00059119
 Iteration 1701, max rel difference of raked weights = .00059084
 Iteration 1702, max rel difference of raked weights = .00059049
 Iteration 1703, max rel difference of raked weights = .00059014
 Iteration 1704, max rel difference of raked weights = .0005898
 Iteration 1705, max rel difference of raked weights = .00058945
 Iteration 1706, max rel difference of raked weights = .0005891
 Iteration 1707, max rel difference of raked weights = .00058876
 Iteration 1708, max rel difference of raked weights = .00058841
 Iteration 1709, max rel difference of raked weights = .00058806
 Iteration 1710, max rel difference of raked weights = .00058772
 Iteration 1711, max rel difference of raked weights = .00058737
 Iteration 1712, max rel difference of raked weights = .00058703
 Iteration 1713, max rel difference of raked weights = .00058669
 Iteration 1714, max rel difference of raked weights = .00058634
 Iteration 1715, max rel difference of raked weights = .000586
 Iteration 1716, max rel difference of raked weights = .00058566
 Iteration 1717, max rel difference of raked weights = .00058531
 Iteration 1718, max rel difference of raked weights = .00058497
 Iteration 1719, max rel difference of raked weights = .00058463
 Iteration 1720, max rel difference of raked weights = .00058429
 Iteration 1721, max rel difference of raked weights = .00058395
 Iteration 1722, max rel difference of raked weights = .00058361
 Iteration 1723, max rel difference of raked weights = .00058327
 Iteration 1724, max rel difference of raked weights = .00058293
 Iteration 1725, max rel difference of raked weights = .00058259
 Iteration 1726, max rel difference of raked weights = .00058225
 Iteration 1727, max rel difference of raked weights = .00058191
 Iteration 1728, max rel difference of raked weights = .00058157
 Iteration 1729, max rel difference of raked weights = .00058124
 Iteration 1730, max rel difference of raked weights = .0005809
 Iteration 1731, max rel difference of raked weights = .00058056
 Iteration 1732, max rel difference of raked weights = .00058022
 Iteration 1733, max rel difference of raked weights = .00057989
 Iteration 1734, max rel difference of raked weights = .00057955
 Iteration 1735, max rel difference of raked weights = .00057922
 Iteration 1736, max rel difference of raked weights = .00057888
 Iteration 1737, max rel difference of raked weights = .00057855
 Iteration 1738, max rel difference of raked weights = .00057821
 Iteration 1739, max rel difference of raked weights = .00057788
 Iteration 1740, max rel difference of raked weights = .00057755
 Iteration 1741, max rel difference of raked weights = .00057721
 Iteration 1742, max rel difference of raked weights = .00057688
 Iteration 1743, max rel difference of raked weights = .00057655
 Iteration 1744, max rel difference of raked weights = .00057622
 Iteration 1745, max rel difference of raked weights = .00057588
 Iteration 1746, max rel difference of raked weights = .00057555
 Iteration 1747, max rel difference of raked weights = .00057522
 Iteration 1748, max rel difference of raked weights = .00057489
 Iteration 1749, max rel difference of raked weights = .00057456
 Iteration 1750, max rel difference of raked weights = .00057423
 Iteration 1751, max rel difference of raked weights = .0005739
 Iteration 1752, max rel difference of raked weights = .00057357
 Iteration 1753, max rel difference of raked weights = .00057325
 Iteration 1754, max rel difference of raked weights = .00057292
 Iteration 1755, max rel difference of raked weights = .00057259
 Iteration 1756, max rel difference of raked weights = .00057226
 Iteration 1757, max rel difference of raked weights = .00057194
 Iteration 1758, max rel difference of raked weights = .00057161
 Iteration 1759, max rel difference of raked weights = .00057128
 Iteration 1760, max rel difference of raked weights = .00057096
 Iteration 1761, max rel difference of raked weights = .00057063
 Iteration 1762, max rel difference of raked weights = .00057031
 Iteration 1763, max rel difference of raked weights = .00056998
 Iteration 1764, max rel difference of raked weights = .00056966
 Iteration 1765, max rel difference of raked weights = .00056933
 Iteration 1766, max rel difference of raked weights = .00056901
 Iteration 1767, max rel difference of raked weights = .00056869
 Iteration 1768, max rel difference of raked weights = .00056836
 Iteration 1769, max rel difference of raked weights = .00056804
 Iteration 1770, max rel difference of raked weights = .00056772
 Iteration 1771, max rel difference of raked weights = .0005674
 Iteration 1772, max rel difference of raked weights = .00056708
 Iteration 1773, max rel difference of raked weights = .00056675
 Iteration 1774, max rel difference of raked weights = .00056643
 Iteration 1775, max rel difference of raked weights = .00056611
 Iteration 1776, max rel difference of raked weights = .00056579
 Iteration 1777, max rel difference of raked weights = .00056547
 Iteration 1778, max rel difference of raked weights = .00056515
 Iteration 1779, max rel difference of raked weights = .00056484
 Iteration 1780, max rel difference of raked weights = .00056452
 Iteration 1781, max rel difference of raked weights = .0005642
 Iteration 1782, max rel difference of raked weights = .00056388
 Iteration 1783, max rel difference of raked weights = .00056356
 Iteration 1784, max rel difference of raked weights = .00056325
 Iteration 1785, max rel difference of raked weights = .00056293
 Iteration 1786, max rel difference of raked weights = .00056261
 Iteration 1787, max rel difference of raked weights = .0005623
 Iteration 1788, max rel difference of raked weights = .00056198
 Iteration 1789, max rel difference of raked weights = .00056167
 Iteration 1790, max rel difference of raked weights = .00056135
 Iteration 1791, max rel difference of raked weights = .00056104
 Iteration 1792, max rel difference of raked weights = .00056072
 Iteration 1793, max rel difference of raked weights = .00056041
 Iteration 1794, max rel difference of raked weights = .0005601
 Iteration 1795, max rel difference of raked weights = .00055978
 Iteration 1796, max rel difference of raked weights = .00055947
 Iteration 1797, max rel difference of raked weights = .00055916
 Iteration 1798, max rel difference of raked weights = .00055884
 Iteration 1799, max rel difference of raked weights = .00055853
 Iteration 1800, max rel difference of raked weights = .00055822
 Iteration 1801, max rel difference of raked weights = .00055791
 Iteration 1802, max rel difference of raked weights = .0005576
 Iteration 1803, max rel difference of raked weights = .00055729
 Iteration 1804, max rel difference of raked weights = .00055698
 Iteration 1805, max rel difference of raked weights = .00055667
 Iteration 1806, max rel difference of raked weights = .00055636
 Iteration 1807, max rel difference of raked weights = .00055605
 Iteration 1808, max rel difference of raked weights = .00055574
 Iteration 1809, max rel difference of raked weights = .00055543
 Iteration 1810, max rel difference of raked weights = .00055513
 Iteration 1811, max rel difference of raked weights = .00055482
 Iteration 1812, max rel difference of raked weights = .00055451
 Iteration 1813, max rel difference of raked weights = .0005542
 Iteration 1814, max rel difference of raked weights = .0005539
 Iteration 1815, max rel difference of raked weights = .00055359
 Iteration 1816, max rel difference of raked weights = .00055328
 Iteration 1817, max rel difference of raked weights = .00055298
 Iteration 1818, max rel difference of raked weights = .00055267
 Iteration 1819, max rel difference of raked weights = .00055237
 Iteration 1820, max rel difference of raked weights = .00055206
 Iteration 1821, max rel difference of raked weights = .00055176
 Iteration 1822, max rel difference of raked weights = .00055146
 Iteration 1823, max rel difference of raked weights = .00055115
 Iteration 1824, max rel difference of raked weights = .00055085
 Iteration 1825, max rel difference of raked weights = .00055055
 Iteration 1826, max rel difference of raked weights = .00055024
 Iteration 1827, max rel difference of raked weights = .00054994
 Iteration 1828, max rel difference of raked weights = .00054964
 Iteration 1829, max rel difference of raked weights = .00054934
 Iteration 1830, max rel difference of raked weights = .00054904
 Iteration 1831, max rel difference of raked weights = .00054873
 Iteration 1832, max rel difference of raked weights = .00054843
 Iteration 1833, max rel difference of raked weights = .00054813
 Iteration 1834, max rel difference of raked weights = .00054783
 Iteration 1835, max rel difference of raked weights = .00054753
 Iteration 1836, max rel difference of raked weights = .00054723
 Iteration 1837, max rel difference of raked weights = .00054694
 Iteration 1838, max rel difference of raked weights = .00054664
 Iteration 1839, max rel difference of raked weights = .00054634
 Iteration 1840, max rel difference of raked weights = .00054604
 Iteration 1841, max rel difference of raked weights = .00054574
 Iteration 1842, max rel difference of raked weights = .00054544
 Iteration 1843, max rel difference of raked weights = .00054515
 Iteration 1844, max rel difference of raked weights = .00054485
 Iteration 1845, max rel difference of raked weights = .00054455
 Iteration 1846, max rel difference of raked weights = .00054426
 Iteration 1847, max rel difference of raked weights = .00054396
 Iteration 1848, max rel difference of raked weights = .00054367
 Iteration 1849, max rel difference of raked weights = .00054337
 Iteration 1850, max rel difference of raked weights = .00054308
 Iteration 1851, max rel difference of raked weights = .00054278
 Iteration 1852, max rel difference of raked weights = .00054249
 Iteration 1853, max rel difference of raked weights = .00054219
 Iteration 1854, max rel difference of raked weights = .0005419
 Iteration 1855, max rel difference of raked weights = .00054161
 Iteration 1856, max rel difference of raked weights = .00054132
 Iteration 1857, max rel difference of raked weights = .00054102
 Iteration 1858, max rel difference of raked weights = .00054073
 Iteration 1859, max rel difference of raked weights = .00054044
 Iteration 1860, max rel difference of raked weights = .00054015
 Iteration 1861, max rel difference of raked weights = .00053986
 Iteration 1862, max rel difference of raked weights = .00053956
 Iteration 1863, max rel difference of raked weights = .00053927
 Iteration 1864, max rel difference of raked weights = .00053898
 Iteration 1865, max rel difference of raked weights = .00053869
 Iteration 1866, max rel difference of raked weights = .0005384
 Iteration 1867, max rel difference of raked weights = .00053811
 Iteration 1868, max rel difference of raked weights = .00053782
 Iteration 1869, max rel difference of raked weights = .00053754
 Iteration 1870, max rel difference of raked weights = .00053725
 Iteration 1871, max rel difference of raked weights = .00053696
 Iteration 1872, max rel difference of raked weights = .00053667
 Iteration 1873, max rel difference of raked weights = .00053638
 Iteration 1874, max rel difference of raked weights = .0005361
 Iteration 1875, max rel difference of raked weights = .00053581
 Iteration 1876, max rel difference of raked weights = .00053552
 Iteration 1877, max rel difference of raked weights = .00053524
 Iteration 1878, max rel difference of raked weights = .00053495
 Iteration 1879, max rel difference of raked weights = .00053466
 Iteration 1880, max rel difference of raked weights = .00053438
 Iteration 1881, max rel difference of raked weights = .00053409
 Iteration 1882, max rel difference of raked weights = .00053381
 Iteration 1883, max rel difference of raked weights = .00053352
 Iteration 1884, max rel difference of raked weights = .00053324
 Iteration 1885, max rel difference of raked weights = .00053296
 Iteration 1886, max rel difference of raked weights = .00053267
 Iteration 1887, max rel difference of raked weights = .00053239
 Iteration 1888, max rel difference of raked weights = .00053211
 Iteration 1889, max rel difference of raked weights = .00053182
 Iteration 1890, max rel difference of raked weights = .00053154
 Iteration 1891, max rel difference of raked weights = .00053126
 Iteration 1892, max rel difference of raked weights = .00053098
 Iteration 1893, max rel difference of raked weights = .0005307
 Iteration 1894, max rel difference of raked weights = .00053041
 Iteration 1895, max rel difference of raked weights = .00053013
 Iteration 1896, max rel difference of raked weights = .00052985
 Iteration 1897, max rel difference of raked weights = .00052957
 Iteration 1898, max rel difference of raked weights = .00052929
 Iteration 1899, max rel difference of raked weights = .00052901
 Iteration 1900, max rel difference of raked weights = .00052873
 Iteration 1901, max rel difference of raked weights = .00052845
 Iteration 1902, max rel difference of raked weights = .00052818
 Iteration 1903, max rel difference of raked weights = .0005279
 Iteration 1904, max rel difference of raked weights = .00052762
 Iteration 1905, max rel difference of raked weights = .00052734
 Iteration 1906, max rel difference of raked weights = .00052706
 Iteration 1907, max rel difference of raked weights = .00052679
 Iteration 1908, max rel difference of raked weights = .00052651
 Iteration 1909, max rel difference of raked weights = .00052623
 Iteration 1910, max rel difference of raked weights = .00052596
 Iteration 1911, max rel difference of raked weights = .00052568
 Iteration 1912, max rel difference of raked weights = .0005254
 Iteration 1913, max rel difference of raked weights = .00052513
 Iteration 1914, max rel difference of raked weights = .00052485
 Iteration 1915, max rel difference of raked weights = .00052458
 Iteration 1916, max rel difference of raked weights = .0005243
 Iteration 1917, max rel difference of raked weights = .00052403
 Iteration 1918, max rel difference of raked weights = .00052375
 Iteration 1919, max rel difference of raked weights = .00052348
 Iteration 1920, max rel difference of raked weights = .00052321
 Iteration 1921, max rel difference of raked weights = .00052293
 Iteration 1922, max rel difference of raked weights = .00052266
 Iteration 1923, max rel difference of raked weights = .00052239
 Iteration 1924, max rel difference of raked weights = .00052211
 Iteration 1925, max rel difference of raked weights = .00052184
 Iteration 1926, max rel difference of raked weights = .00052157
 Iteration 1927, max rel difference of raked weights = .0005213
 Iteration 1928, max rel difference of raked weights = .00052103
 Iteration 1929, max rel difference of raked weights = .00052076
 Iteration 1930, max rel difference of raked weights = .00052048
 Iteration 1931, max rel difference of raked weights = .00052021
 Iteration 1932, max rel difference of raked weights = .00051994
 Iteration 1933, max rel difference of raked weights = .00051967
 Iteration 1934, max rel difference of raked weights = .0005194
 Iteration 1935, max rel difference of raked weights = .00051914
 Iteration 1936, max rel difference of raked weights = .00051887
 Iteration 1937, max rel difference of raked weights = .0005186
 Iteration 1938, max rel difference of raked weights = .00051833
 Iteration 1939, max rel difference of raked weights = .00051806
 Iteration 1940, max rel difference of raked weights = .00051779
 Iteration 1941, max rel difference of raked weights = .00051752
 Iteration 1942, max rel difference of raked weights = .00051726
 Iteration 1943, max rel difference of raked weights = .00051699
 Iteration 1944, max rel difference of raked weights = .00051672
 Iteration 1945, max rel difference of raked weights = .00051646
 Iteration 1946, max rel difference of raked weights = .00051619
 Iteration 1947, max rel difference of raked weights = .00051592
 Iteration 1948, max rel difference of raked weights = .00051566
 Iteration 1949, max rel difference of raked weights = .00051539
 Iteration 1950, max rel difference of raked weights = .00051513
 Iteration 1951, max rel difference of raked weights = .00051486
 Iteration 1952, max rel difference of raked weights = .0005146
 Iteration 1953, max rel difference of raked weights = .00051433
 Iteration 1954, max rel difference of raked weights = .00051407
 Iteration 1955, max rel difference of raked weights = .00051381
 Iteration 1956, max rel difference of raked weights = .00051354
 Iteration 1957, max rel difference of raked weights = .00051328
 Iteration 1958, max rel difference of raked weights = .00051302
 Iteration 1959, max rel difference of raked weights = .00051275
 Iteration 1960, max rel difference of raked weights = .00051249
 Iteration 1961, max rel difference of raked weights = .00051223
 Iteration 1962, max rel difference of raked weights = .00051197
 Iteration 1963, max rel difference of raked weights = .0005117
 Iteration 1964, max rel difference of raked weights = .00051144
 Iteration 1965, max rel difference of raked weights = .00051118
 Iteration 1966, max rel difference of raked weights = .00051092
 Iteration 1967, max rel difference of raked weights = .00051066
 Iteration 1968, max rel difference of raked weights = .0005104
 Iteration 1969, max rel difference of raked weights = .00051014
 Iteration 1970, max rel difference of raked weights = .00050988
 Iteration 1971, max rel difference of raked weights = .00050962
 Iteration 1972, max rel difference of raked weights = .00050936
 Iteration 1973, max rel difference of raked weights = .0005091
 Iteration 1974, max rel difference of raked weights = .00050884
 Iteration 1975, max rel difference of raked weights = .00050858
 Iteration 1976, max rel difference of raked weights = .00050833
 Iteration 1977, max rel difference of raked weights = .00050807
 Iteration 1978, max rel difference of raked weights = .00050781
 Iteration 1979, max rel difference of raked weights = .00050755
 Iteration 1980, max rel difference of raked weights = .00050729
 Iteration 1981, max rel difference of raked weights = .00050704
 Iteration 1982, max rel difference of raked weights = .00050678
 Iteration 1983, max rel difference of raked weights = .00050652
 Iteration 1984, max rel difference of raked weights = .00050627
 Iteration 1985, max rel difference of raked weights = .00050601
 Iteration 1986, max rel difference of raked weights = .00050576
 Iteration 1987, max rel difference of raked weights = .0005055
 Iteration 1988, max rel difference of raked weights = .00050525
 Iteration 1989, max rel difference of raked weights = .00050499
 Iteration 1990, max rel difference of raked weights = .00050474
 Iteration 1991, max rel difference of raked weights = .00050448
 Iteration 1992, max rel difference of raked weights = .00050423
 Iteration 1993, max rel difference of raked weights = .00050397
 Iteration 1994, max rel difference of raked weights = .00050372
 Iteration 1995, max rel difference of raked weights = .00050347
 Iteration 1996, max rel difference of raked weights = .00050321
 Iteration 1997, max rel difference of raked weights = .00050296
 Iteration 1998, max rel difference of raked weights = .00050271
 Iteration 1999, max rel difference of raked weights = .00050246
 Iteration 2000, max rel difference of raked weights = .0005022
Warning: raking procedure did not converge; check the rakedweight variable
Warning: the controls reference_sex_age did not match
The worst relative discrepancy of   .0005 is observed for sex_age == 13          
Target value =    3445536; achieved value =    3447266

   Summary of the weight changes

              |    Mean    Std. dev.    Min        Max       CV
--------------+-------------------------------------------------- 
Orig weights  |        1          0         1           1       0
Raked weights |   234064     565167        57     4828018   2.415
Adjust factor |  2.3e+05              57.0911    4.83e+06

. drop rakedwgt2

. 
--------------------------------------------------------------------------------------------------
