# Supplementary material for: Polarization of beliefs as a consequence of the COVID-19 pandemic: The case of Spain
Source: PLoS One. 2021 Jul 13;16(7):e0254511. doi: 10.1371/journal.pone.0254511 (PMC8277027; doi:10.1371/journal.pone.0254511)
Supplement: S1 File — (ZIP) [file pone.0254511.s003.zip › CORRECT_AFTER_R2/raking/raking_deescalation.log]

USE MAIN DATASET
THIS LOG SHOWS HOW ITERATIVE PROPORTIONAL FITTING (RAKING) WAS PERFORMED ON RAW DATA

--------------------------------------------------------------------------------------------------
    

. matrix reference_sex_age = (3134088, 3127207, 3887523, 3522104, 4828295, 3265150, 3106166, 39458
> 58, 3445536, 4233790)

. matrix colnames reference_sex_age = 0 1 2 3 4 10 11 12 13 14

. matrix coleq reference_sex_age = _one

. matrix rownames reference_sex_age = sex_age

. matrix reference_politics = (12961609, 14759826, 8774283)

. matrix colnames reference_politics = 0 1 2

. matrix coleq reference_politics = _one

. matrix rownames reference_politics = politics

. ipfraking [pw=finalwgt], generate(rakedweight) ctotal (reference_sex_age reference_politics)

Warning: the totals of the control matrices are different:
   Target 1 (reference_sex_age) total        =             36495717
   Target 2 (reference_politics) total       =             36495718

 Iteration 1, max rel difference of raked weights = 337826.71
 Iteration 2, max rel difference of raked weights = .11845623
 Iteration 3, max rel difference of raked weights = .00411001
 Iteration 4, max rel difference of raked weights = .00019789
 Iteration 5, max rel difference of raked weights = .00001152
 Iteration 6, max rel difference of raked weights = 6.764e-07
The worst relative discrepancy of  6.3e-08 is observed for politics == 2           
Target value =    8774283; achieved value =    8774283

   Summary of the weight changes

              |    Mean    Std. dev.    Min        Max       CV
--------------+-------------------------------------------------- 
Orig weights  |        1          0         1           1       0
Raked weights |    82757      63012     33238      332980   .7614
Adjust factor |  8.3e+04              3.3e+04    3.33e+05

. drop rakedwgt2

. 
--------------------------------------------------------------------------------------------------
